# Supplementary material for: Evidence for enhancer activity in intron 1 of TNFRSF1A using CRISPR/Cas9 in human induced pluripotent stem cell-derived macrophages
Source: Sci Rep. 2025 Oct 7;15:34885. doi: 10.1038/s41598-025-18077-9 (PMC12504462; doi:10.1038/s41598-025-18077-9)
Supplement: Supplementary file 6 — Supplementary Information 6. [file 41598_2025_18077_MOESM6_ESM.txt]

baseMean	log2FoldChange	lfcSE	stat	pvalue	padj	ProxGene	Dist
chr12:6445056-6446217	65.1992921310025	-8.45560389779565	1.46229751535774	-5.78241008344123	7.36379309220989e-09	0.000227438113445995	TNFRSF1A	0
chr1:10002405-10003960	52.7399111525835	-0.336441338542909	0.321339648379108	-1.04699603749483	0.295101405752783	0.999899585456607	LZIC	0
chr1:10010223-10011668	60.4381389466803	-0.124349907317627	0.302785720980244	-0.410686167481924	0.681302671081048	0.999899585456607	NMNAT1	0
chr1:100193368-100194751	38.008842897315	0.205599945867555	0.351381313688938	0.585119179244583	0.558467583591852	0.999899585456607	FRRS1	0
chr1:100202216-100203272	15.4566078026795	-0.433892583837172	0.555513296041725	-0.781066064356778	0.434763639904418	0.999899585456607	FRRS1	0
chr1:100224209-100225350	26.5161332431827	-0.276007384697066	0.423088448661411	-0.65236331923103	0.514166821382319	0.999899585456607	FRRS1	0
chr1:100314990-100316232	39.8115729024311	-0.303424524953048	0.364303819428645	-0.832888673604694	0.404907518091014	0.999899585456607	AGL	0
chr1:100434984-100436205	45.1940250068017	0.0966331379005876	0.328614047367834	0.294062711787915	0.768709983471849	0.999899585456607	SLC35A3	0
chr1:100503141-100504595	64.0191233745247	-0.0822901044558329	0.289931422068379	-0.283826098836659	0.776543652681954	0.999899585456607	MFSD14A	0
chr1:100597736-100599116	66.126711795764	0.388409074165925	0.277972754826408	1.39729188354622	0.162325815564361	0.999899585456607	SASS6	0
chr1:100643104-100644127	23.0220368397845	0.389895452514384	0.438751234387603	0.888648103881893	0.374192229844006	0.999899585456607	LRRC39	0
chr1:100653935-100655142	29.6804119345678	0.57121768265647	0.405143407914069	1.40991478942593	0.158564845141677	0.999899585456607	DBT	0
chr1:100714462-100715977	52.7525397855548	-0.024403982428872	0.314622767448289	-0.0775658501347426	0.938173408152981	0.999899585456607	DBT	0
chr1:100730794-100732422	58.7479878366756	0.0937376862449515	0.313481341643272	0.299021580530368	0.764923579573265	0.999899585456607	RTCA	0
chr1:100817009-100818409	78.943801946752	-0.126054843282142	0.269650930628393	-0.467474163684079	0.640160672617937	0.999899585456607	CDC14A	0
chr1:10092358-10093847	101.718305515746	0.427395296101914	0.247932618740171	1.72383649345396	0.0847373645389998	0.999899585456607	UBE4B	0
chr1:100928982-100930146	25.9801321997882	-0.275528241773611	0.437107226909379	-0.630344741087372	0.528469056371132	0.999899585456607	CDC14A	0
chr1:100988293-100989681	27.8190754738818	-0.298969568233573	0.43127195065784	-0.693227481586828	0.488166804394161	0.999899585456607	CDC14A	2459
chr1:101004524-101005846	36.1786509951714	-0.253248261875988	0.396681631355441	-0.638416911341854	0.523202325281724	0.999899585456607	GPR88	0
chr1:101148583-101150034	33.6203751064401	-0.0325465135446681	0.387756429700716	-0.0839354580652309	0.933107747560819	0.999899585456607	VCAM1	35161
chr1:10115449-10116506	22.3053094891876	0.16431839545841	0.467531122959071	0.351459801046861	0.725243425363074	0.999899585456607	UBE4B	0
chr1:101183635-101185257	28.3110315888139	0.178107969427745	0.409502266769386	0.434937688704047	0.663607657068997	0.999899585456607	VCAM1	0
chr1:10126810-10128088	24.1564969795431	0.17169680421651	0.429018993798877	0.400207931812456	0.689003372993743	0.999899585456607	UBE4B	0
chr1:10133647-10135108	46.5088487883678	0.303270660579385	0.337210738431388	0.899350542601687	0.368465973767217	0.999899585456607	UBE4B	0
chr1:101360493-101362154	71.8459865475065	0.226135000472163	0.274290755454119	0.824435370042901	0.409692224470317	0.999899585456607	EXTL2	0
chr1:1014542-1015906	44.436439176903	-0.217465832029077	0.341289911073278	-0.637187988784071	0.524002400481181	0.999899585456607	C1orf159	1291
chr1:101467762-101468868	19.0616222625152	-0.052127546992711	0.495106192318082	-0.105285588832267	0.916149197861933	0.999899585456607	DPH5	0
chr1:101490696-101492164	48.5545382092057	0.272208938295693	0.316434692797048	0.860237339621545	0.389658225595014	0.999899585456607	DPH5	0
chr1:101577126-101578325	22.5309635187783	0.268349560174336	0.46825786402864	0.573080733477918	0.566590031673134	0.999899585456607	NA	NA
chr1:101593042-101594538	20.6723443446036	-0.168417699161484	0.489844605357728	-0.343818625987502	0.730982691733316	0.999899585456607	NA	NA
chr1:101701292-101702599	55.600786586436	0.208207098619987	0.31352868885274	0.664076705011768	0.506641218784608	0.999899585456607	S1PR1	0
chr1:101722663-101724207	37.295676554463	-0.0205272041438003	0.361495087216546	-0.0567841856492613	0.954717111633705	0.999899585456607	S1PR1	15586
chr1:101724898-101726010	25.5775284190258	0.224186842092096	0.425222519965223	0.527222410775494	0.598039147568459	0.999899585456607	S1PR1	17821
chr1:101727968-101729029	24.5295976371055	0.0646351677455254	0.457481710400879	0.141284703357621	0.887645033348669	0.999899585456607	S1PR1	20891
chr1:101756815-101758241	38.8909031999626	0.190001459669652	0.359869244035028	0.527973598241583	0.597517660725041	0.999899585456607	RNU6-31P	48183
chr1:101969098-101970319	27.3672063987967	0.211361423993512	0.413517525303439	0.511130510946097	0.609259672636716	0.999899585456607	NA	NA
chr1:102666808-102667812	19.4570382793286	0.396672627619294	0.470300814451693	0.84344448367958	0.398979902225943	0.999899585456607	NA	NA
chr1:10269986-10271392	149.86013917093	0.260858580360794	0.241569412477151	1.07984938029134	0.280209257643087	0.999899585456607	KIF1B	0
chr1:10311468-10312511	41.9736725857701	-0.0761093991882517	0.348920503005449	-0.218128194051879	0.827329230591495	0.999899585456607	KIF1B	0
chr1:10313258-10314482	72.2468418557561	0.371894970710596	0.280591321042455	1.32539726934151	0.18503942222764	0.999899585456607	KIF1B	0
chr1:103153455-103154553	16.2103125584627	0.827056018810347	0.513054983757584	1.61202219059064	0.10695711097833	0.999899585456607	NA	NA
chr1:1038828-1040676	42.5321645953405	-0.0574826955706565	0.347264009932952	-0.165530241909477	0.868526648544072	0.999899585456607	C1orf159	0
chr1:104034069-104035569	19.4585967842688	-0.570444222564025	0.522421181521809	-1.09192399301714	0.274866510782246	0.999899585456607	RNPC3	33008
chr1:104067580-104068945	54.1210274942344	0.138781328890382	0.308141676995272	0.450381559040168	0.652435339557326	0.999899585456607	RNPC3	0
chr1:10437105-10438527	24.3452289027382	-0.510107643755661	0.466179239378959	-1.09423071785699	0.273853802369776	0.999899585456607	KIF1B	0
chr1:10447683-10448850	26.5620349554611	-0.183449719994853	0.430647752877241	-0.425985550299962	0.670118375157233	0.999899585456607	KIF1B	6021
chr1:10458702-10460146	117.831418882906	0.114878533600014	0.23964720827216	0.479365206998573	0.631678840898613	0.999899585456607	PGD	0
chr1:104706586-104707908	18.9925380014165	-0.409077044604661	0.514456505642066	-0.795163517456376	0.426518390555602	0.999899585456607	NA	NA
chr1:10474959-10475991	46.5307772942618	0.343722811487435	0.323926520391234	1.06111352374696	0.288638312610358	0.999899585456607	PGD	0
chr1:10489713-10491155	60.1843444365959	-0.112451114743139	0.305753569509737	-0.367783489571192	0.713034680911912	0.999899585456607	CENPS	0
chr1:1051135-1052473	106.57496874149	0.342296874226272	0.247880454499494	1.3808949758359	0.167311254970963	0.999899585456607	C1orf159	0
chr1:105135489-105137126	37.311108545175	0.0735541782609864	0.374476292393473	0.196418784726967	0.844282394540009	0.999899585456607	NA	NA
chr1:105303505-105304541	15.5657751559953	0.360721624227884	0.544312755303916	0.66271021708186	0.507516164928119	0.999899585456607	NA	NA
chr1:105307291-105308444	23.2099340620131	-0.633201080200921	0.495763636029351	-1.27722372958277	0.201523271625817	0.999899585456607	NA	NA
chr1:10531836-10533126	48.0144665458079	-0.113405088647686	0.330053177860367	-0.34359641492579	0.731149821218836	0.999899585456607	DFFA	0
chr1:10534450-10535866	41.47441811382	-0.204400481204478	0.356949429531793	-0.572631483043936	0.566894238272268	0.999899585456607	PEX14	0
chr1:10544099-10545444	38.9006028941394	-0.0569073743321483	0.358897283467006	-0.158561730482922	0.874014181915007	0.999899585456607	PEX14	0
chr1:105475729-105477054	24.9583434256249	-0.829372668850454	0.474701617892952	-1.74714523310827	0.080612148858337	0.999899585456607	NA	NA
chr1:1057156-1058179	37.561711503038	0.0409680674713837	0.360521815143279	0.113635474333508	0.909526765031411	0.999899585456607	C1orf159	5419
chr1:10575067-10576358	32.995447603298	0.143769288617284	0.37958448470856	0.378754386464631	0.704870262367367	0.999899585456607	PEX14	0
chr1:107590527-107591561	18.400171415358	0.208831256812966	0.4840312918314	0.43144164506973	0.666147274695207	0.999899585456607	PRMT6	7705
chr1:107599077-107600249	51.8665045605336	0.1389117487617	0.318758306981192	0.435790207562798	0.662988949293608	0.999899585456607	PRMT6	0
chr1:108066522-108067765	30.2490475899219	-0.275476016355442	0.40052244175129	-0.687791713120792	0.491583955363097	0.999899585456607	NTNG1	42046
chr1:10811559-10812638	31.8322132998584	0.0431356649526301	0.388603955073094	0.111001610738925	0.911615069442231	0.999899585456607	CASZ1	0
chr1:108133009-108134392	32.1430533301516	0.118850103983881	0.386825766092719	0.307244538502105	0.758657247056853	0.999899585456607	VAV3	0
chr1:108135830-108137058	20.8444249383951	-0.431294356561314	0.492561221890614	-0.875615735452868	0.381238968145933	0.999899585456607	VAV3	0
chr1:108281347-108283226	44.8315170863413	-0.223885195691259	0.341920190108737	-0.654787877896474	0.512604336402413	0.999899585456607	VAV3	0
chr1:108382984-108384200	18.4515437821976	-0.121683565974792	0.50148539922566	-0.242646278760424	0.80827942708372	0.999899585456607	VAV3	0
chr1:108404274-108405274	19.714925434231	-0.0719605373582681	0.521699616878039	-0.137934809668627	0.890291939207928	0.999899585456607	VAV3	0
chr1:108420023-108421082	18.4811049747134	0.124574626269737	0.486573836941285	0.256024095033226	0.797932232074297	0.999899585456607	VAV3	0
chr1:108483600-108484893	34.9364440284264	-0.342950817753492	0.410345758593149	-0.835760600838869	0.403289595366927	0.999899585456607	VAV3	0
chr1:108591842-108592842	19.4854537764016	-0.642321074023745	0.525630042019239	-1.22200221196686	0.221706790506532	0.999899585456607	NA	NA
chr1:108595507-108596607	21.6506684035011	-0.303167741125763	0.473179582416459	-0.640703344758725	0.521715440644599	0.999899585456607	NA	NA
chr1:108599528-108600887	20.7719407256236	-0.484844695910899	0.50696435528684	-0.956368412995375	0.338886137289879	0.999899585456607	NA	NA
chr1:108605896-108607024	27.9579021698249	0.378536545335271	0.400368417496558	0.945470543611309	0.344418702320599	0.999899585456607	NA	NA
chr1:108617352-108618397	22.4576575579606	-0.448037484836755	0.46267663054284	-0.968359876553719	0.332864670648598	0.999899585456607	NA	NA
chr1:108649516-108650958	28.1990605588568	-0.592798445654643	0.435330754361298	-1.3617196573313	0.173286375176397	0.999899585456607	SLC25A24	26385
chr1:108660517-108661774	23.5016609714078	-0.088877609161643	0.446218550704755	-0.199179547827562	0.842122297353687	0.999899585456607	SLC25A24	15569
chr1:108694812-108696414	54.7652293591824	0.35599192396259	0.300189011840516	1.18589258740663	0.235664720873989	0.999899585456607	SLC25A24	0
chr1:108724925-108726331	31.2163582585875	0.370815326515818	0.388176425473017	0.955275236160869	0.339438527238855	0.999899585456607	SLC25A24	0
chr1:108741792-108743237	79.4479091642913	0.196548339663668	0.263276399062688	0.74654750810713	0.45533674412722	0.999899585456607	SLC25A24	0
chr1:108869634-108870828	20.2830967635807	-0.19550132815697	0.479620950142763	-0.407616323054232	0.683555378600971	0.999899585456607	NBPF4	47631
chr1:108899577-108900577	14.5349343459856	-0.751368028083725	0.60050177905913	-1.25123364207342	0.21084924753737	0.999899585456607	NBPF4	17882
chr1:109093267-109094799	29.3323557339063	-0.0386516815612154	0.408279818056676	-0.0946695865232552	0.924577275889227	0.999899585456607	FAM102B	8171
chr1:109098768-109100186	85.8864089028147	0.315840520203788	0.255432736878413	1.23649193937945	0.216275760112478	0.999899585456607	FAM102B	2784
chr1:109102048-109103128	53.3578600924353	0.198567247321909	0.305348917823411	0.650296220917816	0.515500897696596	0.999899585456607	FAM102B	0
chr1:109111403-109112995	34.6315776455401	-0.174341152448771	0.378100034874593	-0.461097953896239	0.644728329654639	0.999899585456607	FAM102B	0
chr1:109127981-109129368	26.3856376216109	-0.469649857305465	0.439778407122403	-1.067923867337	0.285554855361628	0.999899585456607	FAM102B	0
chr1:109188985-109190066	93.7070017795844	0.282360062997001	0.267286795964867	1.05639360888637	0.2907884246752	0.999899585456607	HENMT1	843
chr1:109203244-109204471	26.8461278004599	-0.128578145787842	0.425833329202371	-0.301944767988645	0.762694167579722	0.999899585456607	HENMT1	0
chr1:109234385-109235947	60.6742075207584	-0.0755048413456758	0.301262183697212	-0.250628341131468	0.802101467865455	0.999899585456607	PRPF38B	0
chr1:1092682-1093740	57.5008783711131	0.0349556054237644	0.311342649585271	0.112273745567231	0.910606358166423	0.999899585456607	MIR200B	8743
chr1:109289065-109290153	86.059839134765	0.175852624412869	0.262787456395893	0.669181957254248	0.503379414275373	0.999899585456607	STXBP3	0
chr1:109418632-109420252	43.5470352967301	-0.352578837520151	0.352538977851116	-1.00011306457311	0.317255794322826	0.999899585456607	AKNAD1	0
chr1:109505327-109506476	54.224649460443	0.169449541870941	0.307805510337952	0.550508474279411	0.58197066609479	0.999899585456607	AKNAD1	0
chr1:109583884-109585217	75.2282424052501	0.152608104761653	0.274994957387901	0.554948738737735	0.57892972341933	0.999899585456607	WDR47	0
chr1:109618142-109619678	55.3759765295182	0.428144712772037	0.304879283689616	1.40430896973607	0.160226864423791	0.999899585456607	TAF13	0
chr1:109632507-109633858	59.9003664865196	0.158231504354737	0.301945898346514	0.52403925743396	0.600251235372384	0.999899585456607	TMEM167B	0
chr1:109642240-109643505	47.6354337660126	-0.143589097626421	0.351705327021347	-0.408265347705995	0.683078876815401	0.999899585456607	SCARNA2	0
chr1:109654701-109656006	36.9278725274927	-0.103316061446474	0.374615112069241	-0.275792561799743	0.782707397063076	0.999899585456607	C1orf194	0
chr1:109704308-109705590	36.6193508161486	0.230217793829624	0.36316863309264	0.633914311016223	0.526136745467583	0.999899585456607	KIAA1324	0
chr1:109756228-109757486	55.8817402022973	0.110067954855277	0.315765810276571	0.34857464384403	0.727408666431364	0.999899585456607	SARS	0
chr1:109805821-109807220	77.8959406032546	0.296448573096768	0.264431300257976	1.12107973907611	0.262253922107532	0.999899585456607	CELSR2	0
chr1:109825355-109826633	62.1214818061965	0.335012703878075	0.287852975024962	1.16383269566355	0.24449181925414	0.999899585456607	PSRC1	0
chr1:109833377-109834456	25.064374202097	-0.458781676586575	0.451755380898437	-1.01555331930782	0.309842143734709	0.999899585456607	MYBPHL	530
chr1:109857123-109858123	18.8611751902756	-0.277477087075821	0.505728841054989	-0.548667713901748	0.583233506845395	0.999899585456607	SORT1	0
chr1:109903041-109904041	21.4011751106993	0.0450218382436561	0.477007332444718	0.0943839542526817	0.924804161552624	0.999899585456607	SORT1	0
chr1:109913248-109914516	43.4498874000611	0.397116413819733	0.334600114154156	1.18683884739135	0.235291192409646	0.999899585456607	SORT1	0
chr1:109939681-109941454	56.6921766766374	-0.186030652281868	0.314991874991771	-0.590588732762482	0.554796016086207	0.999899585456607	SORT1	0
chr1:109968229-109969689	111.918672244924	0.172820559170953	0.244028641076826	0.708197850909413	0.478822400567071	0.999899585456607	PSMA5	0
chr1:109980847-109982135	22.3805945564482	-0.557066584846352	0.501212116655112	-1.11143878277323	0.266379526533828	0.999899585456607	PSMA5	11738
chr1:110036151-110037655	50.5636551545419	-0.391955014516589	0.341912629917457	-1.14636015233252	0.251646163227272	0.999899585456607	CYB561D1	0
chr1:110090684-110091933	59.1424803782292	0.0676870795590199	0.320920892667219	0.210915154187884	0.832953478787692	0.999899585456607	GNAI3	0
chr1:110116151-110117162	17.8107710267374	0.144231937326208	0.511740406469667	0.281845903709692	0.778061671057585	0.999899585456607	GNAI3	0
chr1:110149617-110151510	47.8045221749449	0.0880472580711124	0.329874483947499	0.26691139313802	0.789537384330988	0.999899585456607	GNAT2	0
chr1:110158140-110159411	82.9331094786274	0.487981413549478	0.281280683984325	1.73485575560059	0.0827663575875979	0.999899585456607	GNAT2	2434
chr1:110162811-110164208	50.1899327594664	-0.318562797250871	0.327930118911986	-0.971435006664855	0.331331703280596	0.999899585456607	AMPD2	0
chr1:110185582-110186925	29.2420098733068	-0.129320111870653	0.409110457898791	-0.31610072383592	0.751926057348041	0.999899585456607	AMPD2	10904
chr1:110198049-110199397	44.5108960090553	-0.0980811708109934	0.334539549265754	-0.293182587907054	0.769382592457559	0.999899585456607	GSTM2	0
chr1:110209947-110211410	47.1654833927723	0.11140758433552	0.32473339008198	0.343074003900231	0.731542787491362	0.999899585456607	GSTM2	0
chr1:110229840-110231225	40.9847624616678	0.152074762078896	0.34375536937696	0.442392397694104	0.658205279326985	0.999899585456607	GSTM1	0
chr1:11024769-11026335	89.50175696103	-0.0200321672598509	0.272911138459971	-0.0734017943455581	0.941486389767913	0.999899585456607	C1orf127	0
chr1:110315579-110316993	43.2136050096951	-0.446399146714243	0.359016380789837	-1.24339492736282	0.213722338638263	0.999899585456607	EPS8L3	8934
chr1:110333038-110334081	34.8173501097985	-0.305993581546936	0.386430899666536	-0.79184553256737	0.428450749290948	0.999899585456607	EPS8L3	26393
chr1:11035150-11036196	25.910507163118	0.0977671244376351	0.421976685202415	0.231688450727409	0.816780002319103	0.999899585456607	C1orf127	0
chr1:110358764-110360133	70.692582088669	0.172886096856644	0.274810900200066	0.629109313825544	0.52927749332323	0.999899585456607	NA	NA
chr1:110363477-110365684	105.940071467021	0.0257082826741059	0.251186605119892	0.102347347151872	0.918480974998808	0.999899585456607	NA	NA
chr1:11039515-11040912	58.1010790321006	0.291880634238417	0.306179740400237	0.953298326848377	0.340438938997597	0.999899585456607	C1orf127	0
chr1:110428768-110430158	33.8627452066473	-0.147450256613169	0.37731790730049	-0.390785207275471	0.695956010146349	0.999899585456607	CSF1	23074
chr1:110469975-110471080	43.6292861238729	0.162492532492064	0.342479948620019	0.474458528584836	0.635172964639318	0.999899585456607	CSF1	0
chr1:110472923-110474418	45.6245812847795	-0.0745807800397944	0.335713898905209	-0.222155770979422	0.824192623428356	0.999899585456607	CSF1	0
chr1:110476160-110477623	41.1944371100746	-0.127923300522147	0.357234358185789	-0.358093496862408	0.720273345562813	0.999899585456607	CSF1	2543
chr1:110496395-110497475	18.3575376382641	0.0135527514522746	0.517152920466626	0.0262064679825185	0.979092656951528	0.999899585456607	CSF1	22778
chr1:110526618-110528006	89.7767701839714	0.298450892969347	0.254937134829827	1.17068426758842	0.241725711251593	0.999899585456607	AHCYL1	0
chr1:110546071-110547380	28.3401115406557	-0.199120445658625	0.408610672410994	-0.48731092725435	0.626038005139094	0.999899585456607	AHCYL1	0
chr1:110553980-110555213	39.630271152073	-0.341297579677179	0.357452265661037	-0.954806032760813	0.339675796045357	0.999899585456607	AHCYL1	0
chr1:110576655-110578332	70.9938953436232	-0.222329765160003	0.279323129522516	-0.795959022584563	0.426055853319246	0.999899585456607	STRIP1	0
chr1:110600216-110601632	38.0222107537813	-0.264463942364552	0.374293387034019	-0.706568567668857	0.479834627996336	0.999899585456607	ALX3	1364
chr1:11072040-11073393	64.6784184548103	0.0250119461605252	0.299093162362314	0.0836259376943775	0.933353843867347	0.999899585456607	TARDBP	0
chr1:110809968-110811171	27.2808267279233	-0.184195481072735	0.421410642128755	-0.437092618597081	0.662044180245493	0.999899585456607	KCNC4	33293
chr1:110833922-110834922	23.9126562958544	0.182218085481548	0.457027389269845	0.398702768717346	0.690112227538412	0.999899585456607	RBM15	47022
chr1:110854699-110855893	28.7423502193755	-0.136908221982261	0.42130435808724	-0.324962748080358	0.745209265594435	0.999899585456607	RBM15	26051
chr1:110880980-110882216	217.016143854641	0.477454470068092	0.229123820114617	2.08382729403364	0.0371758796791909	0.999899585456607	RBM15	0
chr1:110949645-110950874	51.2260569087583	-0.00852590765121919	0.330514093038166	-0.0257958974543172	0.979420134118737	0.999899585456607	LAMTOR5	0
chr1:110954818-110956192	30.5782370773598	-0.434640828955023	0.411901804774499	-1.05520496369996	0.291331594501335	0.999899585456607	LAMTOR5-AS1	0
chr1:110975903-110977111	46.073165406369	0.415779779802979	0.321721462425239	1.29235947352936	0.196232684519205	0.999899585456607	PROK1	16676
chr1:111044333-111045807	46.1615719224209	0.410852553489718	0.32568559512501	1.26150053806346	0.207128566250325	0.999899585456607	CYMP	13047
chr1:111046535-111047599	34.4564948755564	0.0347796980044947	0.379367839796542	0.0916780347621121	0.92695384960363	0.999899585456607	KCNA10	12239
chr1:111050306-111051348	54.4492529531618	0.130801273413329	0.307215273215697	0.425764227293131	0.670279655988501	0.999899585456607	KCNA10	8490
chr1:111186092-111187390	23.0127279977517	-0.401979562632849	0.46333373634895	-0.867581035217575	0.385623732211127	0.999899585456607	KCNA2	11995
chr1:11119494-11120829	83.7318944862623	0.261815816996024	0.26648595018298	0.98247512417165	0.325865832205261	0.999899585456607	SRM	0
chr1:111235827-111237123	21.7868615507694	-0.679935379117932	0.498288003695307	-1.36454294318853	0.172396748291208	0.999899585456607	KCNA3	18171
chr1:111414930-111416196	37.6778433262695	-0.290593730693912	0.374805376070305	-0.775319003533725	0.438151182828801	0.999899585456607	CD53	0
chr1:111505770-111506907	98.4740212128352	0.35897357544186	0.291498521372962	1.23147648828917	0.218144705000839	0.999899585456607	LRIF1	0
chr1:11158983-11160407	50.0025605690177	0.429357348176365	0.315516228710533	1.36080907765374	0.173574032448117	0.999899585456607	EXOSC10	0
chr1:111670523-111671548	35.0723317064344	0.58077780492232	0.370985202105114	1.56550126966456	0.117465419912544	0.999899585456607	DRAM2	0
chr1:111676095-111677166	20.4237942184831	0.258715563829652	0.461496052934163	0.560601899376505	0.575068956410815	0.999899585456607	DRAM2	0
chr1:111682064-111683413	57.2797013514225	-0.019222795823541	0.301736826066135	-0.0637071585664777	0.949203404616694	0.999899585456607	CEPT1	0
chr1:111734888-111736369	38.139396742614	-0.475398041767133	0.384328673886488	-1.23695699558327	0.216103048501559	0.999899585456607	DENND2D	0
chr1:111742451-111743592	100.485333798943	0.382979451288512	0.241125946694378	1.58829630962084	0.112219351605644	0.999899585456607	DENND2D	0
chr1:111888543-111889716	34.2986118027409	-0.523359475452991	0.39768547717088	-1.31601354712812	0.188169495766338	0.999899585456607	PIFO	0
chr1:111991066-111992447	84.5385984996015	0.0353871864108426	0.270239703765012	0.13094739935629	0.895816918213282	0.999899585456607	ATP5F1	0
chr1:112013389-112015035	61.2715493245451	0.342725111715619	0.30138486265356	1.13716763575342	0.255468213729354	0.999899585456607	C1orf162	1568
chr1:112023677-112024973	34.6264531113749	0.143666581299099	0.37635153593785	0.381735073675436	0.702657881646657	0.999899585456607	ADORA3	996
chr1:112031965-112033004	61.6137892901657	0.5024103200598	0.309354813351827	1.62405851913612	0.104363319815823	0.999899585456607	ADORA3	0
chr1:112039934-112040968	15.1702598635928	-0.0643915043700219	0.586999586079607	-0.109695996210276	0.912650475815767	0.999899585456607	ADORA3	0
chr1:112047999-112049106	59.6752945000082	0.444127537844658	0.298309769715099	1.48881325029623	0.136536552146881	0.999899585456607	ADORA3	0
chr1:112050146-112051192	128.252499158605	0.310326526133005	0.234746628957187	1.3219637168447	0.186180233248728	0.999899585456607	ADORA3	0
chr1:11210920-11211920	22.8044621673202	0.196483917579139	0.44585693922849	0.440688257357022	0.659438698837565	0.999899585456607	MTOR	0
chr1:112145847-112147334	31.1103199424068	-0.43803598788648	0.403980041508367	-1.08430106163402	0.27823133474801	0.999899585456607	RAP1A	0
chr1:112161851-112163382	62.7928764734396	-0.0133785141486986	0.291744836719472	-0.0458569011850681	0.963424305886425	0.999899585456607	RAP1A	0
chr1:112250174-112251474	21.1735226083719	-0.288104567649583	0.474279057515243	-0.607457915512797	0.54354706345401	0.999899585456607	RAP1A	0
chr1:112275675-112276974	70.2795615178336	-0.156921276135019	0.288947694076364	-0.543078485663732	0.587075764902567	0.999899585456607	FAM212B	0
chr1:112281247-112282816	97.3718637395955	0.15279557528251	0.250180369431941	0.610741664621597	0.54137061830932	0.999899585456607	FAM212B	0
chr1:112297482-112298843	90.9532229295554	0.0467017655226213	0.253588180691851	0.184163809982025	0.853884949296512	0.999899585456607	DDX20	0
chr1:112911717-112912973	28.7506422726819	-0.458078407985499	0.421771157336085	-1.08608282007412	0.277442352406344	0.999899585456607	CTTNBP2NL	25826
chr1:112933133-112934159	29.5606015871859	-0.159353648908893	0.399529752526811	-0.398853021335875	0.690001506403418	0.999899585456607	CTTNBP2NL	4640
chr1:112936182-112937454	80.0328802301203	0.385249072159401	0.264053773291063	1.45897961372719	0.144570718779172	0.999899585456607	CTTNBP2NL	1345
chr1:112938236-112939446	63.9799874265723	0.256417051654145	0.297203170706235	0.862766877771957	0.388265653627379	0.999899585456607	CTTNBP2NL	0
chr1:113008307-113009990	109.595779798038	-0.122740650774444	0.242772403985215	-0.505579088725089	0.613152164540658	0.999899585456607	WNT2B	49
chr1:113161284-113162628	69.9636506542333	-0.00923474600152577	0.278887027228326	-0.0331128561027159	0.973584590685151	0.999899585456607	CAPZA1	0
chr1:113216667-113218040	64.6773292973547	0.110650594811732	0.28852495899178	0.38350441222967	0.701345799394522	0.999899585456607	MOV10	0
chr1:11322199-11323245	100.391427249499	0.592523656563964	0.255004103874461	2.32358478770077	0.0201477585321817	0.999899585456607	MTOR	0
chr1:113243062-113244257	45.956304711426	-0.0719154336462379	0.342253864031248	-0.210123072970396	0.833571617822562	0.999899585456607	MOV10	0
chr1:113247110-113248267	47.2483471065495	0.218096516615394	0.325518350668471	0.66999760894438	0.502859314428294	0.999899585456607	RHOC	0
chr1:113249266-113250417	74.4524205687511	0.072098400724254	0.272226939817827	0.264846678188801	0.791127576435288	0.999899585456607	RHOC	0
chr1:113257200-113259555	93.5963158884053	-0.179869106444949	0.25505664632438	-0.705212387275695	0.480678073606498	0.999899585456607	PPM1J	0
chr1:113264892-113266212	54.9564800177105	0.422957291157254	0.301554401604692	1.40259034159849	0.160739033581092	0.999899585456607	FAM19A3	0
chr1:11332590-11334147	74.7043523695476	0.161690205118517	0.283651283140256	0.570031636481499	0.568656240885998	0.999899585456607	UBIAD1	0
chr1:113346257-113347677	39.870143142784	-0.235478614375585	0.357170259647172	-0.659289534935528	0.509709861260289	0.999899585456607	NA	NA
chr1:113351493-113352596	23.7457248975025	-0.266096034950432	0.44823462283478	-0.593653460474683	0.552743916567882	0.999899585456607	NA	NA
chr1:113361134-113362496	51.4272215352295	0.447014282078877	0.335146593144289	1.33378733731131	0.182273562069352	0.999899585456607	NA	NA
chr1:113384143-113385451	50.4329325074232	0.476910545096339	0.320963258436833	1.48587270524049	0.137312794477835	0.999899585456607	NA	NA
chr1:113497992-113499678	106.86198889607	0.199438356882682	0.24282777932695	0.821316067854627	0.411466257692951	0.999899585456607	SLC16A1	0
chr1:113584991-113586464	40.2576321417297	-0.40524768265527	0.370837219909465	-1.09279128657637	0.274485448223345	0.999899585456607	LRIG2	29366
chr1:113615242-113616272	105.946925102506	0.382911553434158	0.265693299210467	1.44117881245789	0.149534172511643	0.999899585456607	LRIG2	0
chr1:113932740-113933940	96.1279396634627	0.261304045372743	0.255361081860352	1.02327278483117	0.30617888766579	0.999899585456607	MAGI3	0
chr1:113947693-113948982	24.8716580331947	-0.0485824408498848	0.431431786146439	-0.112607467529976	0.910341764478243	0.999899585456607	MAGI3	0
chr1:114205413-114206467	21.8892358733061	0.201321707516328	0.45506981893034	0.442397406159659	0.658201655677676	0.999899585456607	MAGI3	0
chr1:114301687-114302872	57.2663838397279	-0.195908333389888	0.30703826096036	-0.638058373497564	0.523435682222829	0.999899585456607	PHTF1	0
chr1:114325811-114327510	40.6966817422326	-0.0393560512624469	0.350313300709925	-0.112345295433231	0.910549628541136	0.999899585456607	RSBN1	0
chr1:114354123-114355824	124.631574237051	0.445094262311975	0.255088577040925	1.74486159856765	0.0810089632634314	0.999899585456607	RSBN1	0
chr1:114414170-114415500	47.504430761934	0.449326605879886	0.317630361990505	1.414621080504	0.157179624623271	0.999899585456607	AP4B1-AS1	0
chr1:114446943-114448487	189.365958979343	0.376949364584589	0.220093416091433	1.71267896731628	0.0867716166141778	0.999899585456607	AP4B1	0
chr1:114471539-114473144	80.0616454912952	0.209920938112023	0.263453567358983	0.796804310590275	0.425564691245966	0.999899585456607	HIPK1	0
chr1:114623304-114624801	42.8962570747663	-0.0264449747004514	0.343479241642143	-0.0769914786524519	0.938630323897029	0.999899585456607	SYT6	7112
chr1:114650953-114651953	33.7190661347855	0.181886336027992	0.37796830173503	0.48122113730982	0.630359339605222	0.999899585456607	SYT6	0
chr1:114655736-114657329	51.9874465461641	0.0299080904013787	0.329293160660863	0.0908251186916721	0.9276315507078	0.999899585456607	SYT6	0
chr1:114668817-114670018	42.3629509233979	-0.189212108613145	0.355298674000096	-0.53254380739145	0.594349409265964	0.999899585456607	SYT6	0
chr1:114695017-114696480	43.524021935234	-0.171960488581285	0.353115662164765	-0.48698063271135	0.626272055883744	0.999899585456607	SYT6	0
chr1:114750628-114752124	38.2853157563156	-0.353226922856195	0.368062690962766	-0.959692279410978	0.337210110098766	0.999899585456607	NA	NA
chr1:114777085-114778541	42.8146950393965	0.0621753467297749	0.349123728134091	0.178089719258195	0.858652515815645	0.999899585456607	NA	NA
chr1:114817193-114818486	36.8976621303413	0.471103940109213	0.397698286555452	1.18457623790523	0.236185036721014	0.999899585456607	NA	NA
chr1:114824705-114826101	26.6263443132884	-0.0322087161291291	0.428434399118153	-0.0751777079418095	0.940073320639391	0.999899585456607	NA	NA
chr1:114888402-114889962	57.9797525781334	0.0277641675224857	0.3120547224872	0.0889721113694235	0.929104074101987	0.999899585456607	TRIM33	45436
chr1:114912196-114913215	21.4100853910209	0.328014585880115	0.46524618408978	0.705034446487404	0.480788799749769	0.999899585456607	TRIM33	22183
chr1:115000466-115001572	24.9271952225192	-0.320156076304817	0.454908872637976	-0.703780681278562	0.48156936635756	0.999899585456607	TRIM33	0
chr1:115024559-115025911	21.9530768242911	-0.386432250327702	0.467112935158924	-0.827277990484738	0.408079515702571	0.999899585456607	TRIM33	0
chr1:115052853-115054395	79.2882921331651	0.0495706208895168	0.265532475482489	0.18668383518605	0.851908530935793	0.999899585456607	TRIM33	0
chr1:115123659-115124846	51.9087281341661	0.101540321949329	0.316367758978173	0.320956605304192	0.748243276420576	0.999899585456607	BCAS2	0
chr1:115212049-115213296	56.5739457789332	-0.0354245450358299	0.307867763674434	-0.115064158108125	0.908394268850321	0.999899585456607	DENND2C	0
chr1:115258555-115259924	39.6105515791174	-0.159306688035014	0.382217021672095	-0.416796424549829	0.676827317891691	0.999899585456607	CSDE1	0
chr1:115293989-115295243	19.062802764977	-0.728100400795835	0.538219523147616	-1.3527944815858	0.17612129621675	0.999899585456607	CSDE1	0
chr1:115299688-115300937	87.0137224848977	0.3122706617694	0.258111902880832	1.20982666155296	0.226345413345895	0.999899585456607	CSDE1	0
chr1:115306207-115307207	19.6668251712215	-0.587543929034603	0.508254997622569	-1.15600226615167	0.247680230056839	0.999899585456607	SIKE1	4897
chr1:115322745-115324186	44.4579521693786	0.553018043477896	0.330328971105643	1.67414332938128	0.0941024339031736	0.999899585456607	SIKE1	0
chr1:115434462-115435741	22.7079454193058	-0.170604446107852	0.458932577985761	-0.37174185118134	0.71008506172629	0.999899585456607	SYCP1	0
chr1:115498635-115499889	20.3661671597882	0.320256771769803	0.493078833431761	0.649504197008133	0.516012534534197	0.999899585456607	SYCP1	0
chr1:115680982-115682456	30.1089990520355	-0.601105497455902	0.419631449770532	-1.4324605502867	0.152012060415956	0.999899585456607	TSPAN2	48860
chr1:115774684-115775684	13.2104984374776	-1.33403246355793	0.684071495881566	-1.95013601880715	0.0511599091914817	0.999899585456607	NA	NA
chr1:116184095-116185276	38.7502081966846	-0.114400855683968	0.35623242799933	-0.321141049192138	0.748103503688927	0.999899585456607	VANGL1	0
chr1:116269925-116271245	44.8756657104776	-0.107690144646606	0.346670917468332	-0.310640838963491	0.756073677066247	0.999899585456607	CASQ2	0
chr1:116274657-116275690	27.1307109430503	-0.343175438284102	0.460723352035185	-0.744862262284231	0.456354990748162	0.999899585456607	CASQ2	0
chr1:116314135-116315369	26.0718660464872	0.290624393519306	0.41298269460013	0.703720512552475	0.481606843413835	0.999899585456607	CASQ2	2708
chr1:116370600-116372400	37.7236174579784	-0.112568512823635	0.373316959061454	-0.301536027472849	0.763005781668167	0.999899585456607	NHLH2	6598
chr1:116518613-116520013	49.2694502336992	0.417641477218723	0.31713827799446	1.31690655527246	0.187869948914291	0.999899585456607	SLC22A15	0
chr1:1166646-1168219	115.807108541324	0.370378303173345	0.234954889898755	1.57638048449618	0.11493814316395	0.999899585456607	B3GALT6	0
chr1:116680883-116682367	29.6326933852039	-0.315358664150843	0.408573592379142	-0.771852782541562	0.440201625749387	0.999899585456607	MAB21L3	3021
chr1:116694144-116695339	41.7687973162164	0.0786520998741582	0.357047451783151	0.220284725409346	0.8256494153622	0.999899585456607	MAB21L3	16282
chr1:116915542-116917131	97.5661590392749	0.151360015129333	0.247269359020259	0.61212604638544	0.540454365923958	0.999899585456607	ATP1A1	0
chr1:116920030-116921185	26.0919042930626	-0.50467077698977	0.445594207652537	-1.13257930269888	0.257390964384181	0.999899585456607	ATP1A1	0
chr1:116960309-116961730	37.2777000932932	-0.241201886919936	0.380078852549324	-0.634610121826324	0.525682725056881	0.999899585456607	ATP1A1-AS1	0
chr1:117039830-117041449	44.7226322884561	0.0271977470503175	0.365088530100624	0.0744963065337095	0.940615479961783	0.999899585456607	CD58	15706
chr1:117046123-117047744	96.1413308700333	0.0414809690357503	0.247386929281429	0.167676478123714	0.866837801909852	0.999899585456607	CD58	9411
chr1:11709926-11711166	42.6392198546593	0.102539610592636	0.350257008646241	0.292755342680955	0.769709164763358	0.999899585456607	FBXO2	0
chr1:117112900-117114166	97.7353561811953	0.345447938404952	0.243647891468343	1.4178162442659	0.156244420287371	0.999899585456607	CD58	0
chr1:117148345-117149362	11.6537692513793	0.517435129107676	0.588756414435364	0.878861132415709	0.37947657507565	0.999899585456607	IGSF3	0
chr1:117337037-117338358	42.685695869639	0.0977263548217251	0.335547553451785	0.291244426658493	0.770864386953987	0.999899585456607	CD2	25185
chr1:11740611-11741908	62.8730421337916	0.0845976443172139	0.298027997302531	0.283858043817736	0.776519170622839	0.999899585456607	MAD2L2	0
chr1:117452234-117453656	48.334204962376	-0.0502469690934365	0.324865450959783	-0.154670091710235	0.877081409562651	0.999899585456607	PTGFRN	0
chr1:117493426-117494900	27.1640098906901	-0.780279053086563	0.458923845340688	-1.70023645754845	0.089086457227192	0.999899585456607	PTGFRN	0
chr1:11750398-11751523	29.8035843530118	0.336433295131367	0.395251464396162	0.851187978886672	0.394664939407934	0.999899585456607	MAD2L2	0
chr1:117533148-117534148	37.9504620180146	0.141055766679085	0.373964931020525	0.37718982444197	0.706032541713612	0.999899585456607	PTGFRN	175
chr1:117543842-117544903	24.5127783948973	-0.206884106556093	0.465164323166121	-0.444754888225188	0.656496898487306	0.999899585456607	CD101	0
chr1:117545614-117546783	34.9076480106466	0.213254407330511	0.373499820062715	0.57096254368932	0.568025033316909	0.999899585456607	CD101	0
chr1:117551218-117552714	31.6463093440512	-0.219277265560665	0.396139598583025	-0.553535335384321	0.579896891476533	0.999899585456607	CD101	0
chr1:117591398-117592692	46.928240884875	-0.216168580674664	0.339428202843386	-0.636860988167225	0.524215395888272	0.999899585456607	TTF2	10256
chr1:117602162-117603513	88.2788865940522	0.160805942102533	0.276428676209299	0.581726701830232	0.56075078280349	0.999899585456607	TTF2	0
chr1:117663943-117665131	94.0794931276143	0.365402587410164	0.265157346339162	1.37805945207635	0.168184933248757	0.999899585456607	TRIM45	0
chr1:11789607-11791096	42.7648621292464	-0.0416947987994223	0.355108346732862	-0.117414302375686	0.906531750809201	0.999899585456607	AGTRAP	5045
chr1:117908990-117910243	77.1422476074528	0.165366460573055	0.280268728027377	0.590028226612932	0.555171725798044	0.999899585456607	MAN1A2	0
chr1:11795827-11797043	53.4815097889468	-0.0926457449787468	0.34709253330321	-0.266919441040854	0.7895311877464	0.999899585456607	AGTRAP	0
chr1:118148027-118149514	65.9114182917593	-0.316193989230604	0.30975498956839	-1.02078739610034	0.307355177155786	0.999899585456607	FAM46C	0
chr1:11834991-11836283	31.0269476024138	0.105414223404108	0.399676288724285	0.263749004827323	0.791973331688514	0.999899585456607	C1orf167	0
chr1:118471445-118472790	70.5474273452414	-0.00326065117190182	0.292550898682349	-0.0111455859017621	0.991107293202991	0.999899585456607	GDAP2	0
chr1:11850589-11851802	67.8263758087488	0.244434180903605	0.294486419953421	0.830035493461013	0.406518716340575	0.999899585456607	MTHFR	0
chr1:11862749-11864248	67.8168346524157	0.327741658709095	0.30304303185617	1.08150204511103	0.279473851461337	0.999899585456607	MTHFR	0
chr1:11865272-11866981	127.748028298377	0.373332854326853	0.234112305238979	1.59467420538087	0.110785109145208	0.999899585456607	CLCN6	0
chr1:11874498-11875721	38.811506188194	0.131610633820012	0.358769102806124	0.366839376051659	0.713738834279098	0.999899585456607	CLCN6	0
chr1:119106606-119107689	46.9727752368908	0.173071160014114	0.348843933305178	0.496127762275594	0.619804273085443	0.999899585456607	NA	NA
chr1:119383397-119384808	28.4042260426382	0.397977305301445	0.4007003605945	0.993204260437863	0.32061042253821	0.999899585456607	TBX15	40857
chr1:119465683-119466730	21.5874491900293	0.233937911421791	0.453994553342153	0.515287925151568	0.606351835473656	0.999899585456607	TBX15	0
chr1:119550038-119551669	42.7592056241307	-0.213436570579342	0.365605614920743	-0.583789093681211	0.55936221681927	0.999899585456607	TBX15	17858
chr1:11967695-11969212	86.7836333397813	0.173519749005932	0.27701571357445	0.62638955302186	0.53105946016513	0.999899585456607	KIAA2013	10432
chr1:119682654-119684043	94.6711000187525	-0.17310103471582	0.268222682237913	-0.645363148528507	0.518691878735976	0.999899585456607	WARS2	0
chr1:11970295-11971416	31.2874877600928	0.06245921552366	0.394432331281158	0.158352169865958	0.874179301072794	0.999899585456607	KIAA2013	8228
chr1:11986046-11987079	45.389302309392	0.0697317558610431	0.329281679902955	0.211769315200269	0.832287008497119	0.999899585456607	KIAA2013	0
chr1:119865693-119867407	35.059536656664	0.33889204332096	0.360195902802515	0.940854797859166	0.346779274611006	0.999899585456607	HAO2	43994
chr1:11994173-11995365	63.3121385535915	0.0821556133722427	0.29945316354411	0.274352130396315	0.78381402646871	0.999899585456607	PLOD1	0
chr1:120132689-120133874	26.6637553395016	0.0898408644428614	0.448174524374197	0.200459552153951	0.84112118862605	0.999899585456607	LINC00622	6450
chr1:120189708-120191264	76.9459832804713	0.0570181317166673	0.270284944889764	0.21095563328517	0.832921891729001	0.999899585456607	ZNF697	0
chr1:12020202-12021763	51.6145443215486	-0.313395705479595	0.336890851105945	-0.930258878953761	0.3522370631758	0.999899585456607	PLOD1	0
chr1:12038035-12039075	34.0861477708793	0.122765042965041	0.39332198850137	0.312123518526891	0.754946653550539	0.999899585456607	MFN2	1162
chr1:12039862-12040982	101.280899550771	0.124737676795522	0.243301407814178	0.512687854608677	0.608169686849874	0.999899585456607	MFN2	0
chr1:120530986-120532021	14.8414497047801	-0.11954672690651	0.551984146500607	-0.216576377536196	0.828538496797134	0.999899585456607	NOTCH2	0
chr1:120532600-120533778	23.7791400362583	-0.114815080483766	0.45345041352148	-0.253203166344289	0.800111219836864	0.999899585456607	NOTCH2	0
chr1:120665931-120667113	13.37218128322	0.142660544052002	0.576116494781536	0.247624474119769	0.804424972754584	0.999899585456607	NA	NA
chr1:120685090-120686599	25.1178545608921	0.486346149926337	0.452008917881688	1.07596582873977	0.281942539139318	0.999899585456607	NA	NA
chr1:12078955-12080462	109.789019702997	0.537113857750351	0.238528492935416	2.25178070401752	0.024336133664272	0.999899585456607	MIIP	0
chr1:120838043-120839163	97.8621157646641	0.432742332847126	0.454930126773833	0.951228127967578	0.341488582603832	0.999899585456607	FAM72B	0
chr1:1208932-1210143	57.9017556516927	0.0169777380927469	0.299855285897118	0.0566197725744679	0.954848083573321	0.999899585456607	UBE2J2	0
chr1:120929953-120930991	22.5066855831067	0.500766193513281	0.4483438218483	1.11692448765965	0.264026613406652	0.999899585456607	FCGR1B	0
chr1:121163034-121164059	17.1264639781537	0.17065470226159	0.509979862942508	0.33463027594254	0.737904003425145	0.999899585456607	SRGAP2D	33206
chr1:121253117-121254225	39.6973864374969	-0.213880145426603	0.362524228384185	-0.589974762183186	0.555207569731546	0.999899585456607	EMBP1	6684
chr1:121257898-121259088	42.0811032627347	-0.462378213174116	0.354519365605671	-1.30423964960046	0.192151884966984	0.999899585456607	EMBP1	1821
chr1:121260694-121261955	36.5655514648332	-0.649407182825904	0.395637928256625	-1.64141791381709	0.10071069381339	0.999899585456607	EMBP1	0
chr1:121300032-121301045	13.9448321257215	0.173974417106994	0.55194522050312	0.315202325601097	0.752608039926796	0.999899585456607	EMBP1	0
chr1:12192289-12193773	42.1243163789869	-0.10997843976095	0.348097917842614	-0.31594110198233	0.752047213671429	0.999899585456607	TNFRSF8	0
chr1:12202653-12204019	105.348419732131	0.0212231877196017	0.238970098685151	0.0888110597785029	0.929232067993912	0.999899585456607	TNFRSF8	0
chr1:12212526-12214050	65.2179676046567	0.193176206478295	0.298368477176092	0.647441741522463	0.517346088062445	0.999899585456607	TNFRSF8	8261
chr1:12221383-12222567	61.9889127936494	-0.167506388763223	0.30213925378592	-0.554401279093346	0.579304250909796	0.999899585456607	TNFRSF1B	4492
chr1:12238835-12239865	41.7029774798042	0.265245742540619	0.344488749397658	0.769969245742869	0.441318136004021	0.999899585456607	TNFRSF1B	0
chr1:12239972-12241030	66.3128532064404	0.216400463507052	0.314587102207483	0.687887271882898	0.491523772452691	0.999899585456607	TNFRSF1B	0
chr1:12243841-12245032	125.330422670069	0.488201284417488	0.251998813646117	1.93731580460165	0.0527067514837229	0.999899585456607	TNFRSF1B	0
chr1:12256380-12257778	56.7005439507787	-0.395127027376033	0.312613660469855	-1.26394677309418	0.206249132108654	0.999899585456607	TNFRSF1B	0
chr1:12289586-12291084	51.7918633371816	0.113969588910958	0.310875867653629	0.366608028378517	0.713911418812666	0.999899585456607	VPS13D	0
chr1:12404391-12405716	49.2072955688932	0.325289942652099	0.344493429098814	0.944255870142573	0.345038910981061	0.999899585456607	VPS13D	0
chr1:1242917-1244302	95.8570046002333	0.33613569838229	0.250709395965267	1.34073833606483	0.180005423136445	0.999899585456607	ACAP3	0
chr1:12436157-12437759	44.0000359738834	0.091396312606902	0.335466041091887	0.27244579603176	0.785279263796616	0.999899585456607	VPS13D	0
chr1:12475833-12477280	24.4650895948919	-0.738754244208354	0.46066447881144	-1.60367095399761	0.108786601595132	0.999899585456607	VPS13D	0
chr1:12570087-12571782	50.4725070462555	-0.0950581149462926	0.316862270585802	-0.299998213010824	0.764178518694256	0.999899585456607	VPS13D	0
chr1:1259555-1261053	59.3400035181779	-0.15635429549317	0.305580493406808	-0.511663207785391	0.608886740022168	0.999899585456607	CPTP	0
chr1:12655216-12656635	48.7678860422395	-0.375844652102379	0.330033846960026	-1.13880638475211	0.254783918198699	0.999899585456607	DHRS3	0
chr1:12675316-12676807	67.7346430359001	-0.131111604932796	0.284161684524911	-0.461397901522161	0.644513156796132	0.999899585456607	DHRS3	0
chr1:12678319-12679624	51.25243397053	0.0929549450947884	0.315055089812248	0.295043464145218	0.767960677176784	0.999899585456607	DHRS3	498
chr1:1283832-1285291	62.9725007884974	0.527095463710076	0.288966912073071	1.82406857563259	0.068141705574052	0.999899585456607	DVL1	0
chr1:1309510-1311274	139.049349588014	0.37671937802463	0.225828474426244	1.66816597854522	0.0952827825323474	0.999899585456607	AURKAIP1	0
chr1:1334377-1335578	80.7278883632895	-0.0913709785880188	0.272655635452292	-0.335114946135072	0.737538378705912	0.999899585456607	CCNL2	0
chr1:1341767-1343382	54.977511842343	-0.241608763188346	0.32182553573416	-0.750744538146046	0.452806413359691	0.999899585456607	MRPL20	0
chr1:14026314-14027672	27.6715127580488	-0.139029299565065	0.422221300714007	-0.329280638683923	0.741943576977184	0.999899585456607	PRDM2	0
chr1:1406323-1408076	50.0169309876279	0.432422119641325	0.320099338008789	1.35089976234019	0.176727544373444	0.999899585456607	ATAD3B	0
chr1:14075098-14076496	95.1297388049361	0.392032591908782	0.26055383273631	1.50461264680583	0.132423692911841	0.999899585456607	PRDM2	0
chr1:142599492-142600552	18.4961617538184	-0.578060858974705	0.519182193140831	-1.11340655864502	0.265533859443968	0.999899585456607	NA	NA
chr1:142613197-142614333	18.5515517594298	0.396889035543871	0.488188162314225	0.812983734923935	0.416227383651444	0.999899585456607	NA	NA
chr1:142618411-142619693	26.1501470605443	-0.21618627913161	0.437300103098352	-0.494365945948537	0.621047759560138	0.999899585456607	NA	NA
chr1:142657592-142658653	21.2667545056749	-0.627935190817033	0.498643281438764	-1.25928737875544	0.207926550314142	0.999899585456607	ANKRD20A12P	38767
chr1:142662363-142663652	22.1507241158919	0.07803341855865	0.455718360050905	0.171231675963052	0.864041601479613	0.999899585456607	ANKRD20A12P	33768
chr1:142671288-142672591	34.9497048485795	-0.25693519774932	0.377082060719143	-0.6813774096262	0.495632713265478	0.999899585456607	ANKRD20A12P	24829
chr1:142782120-142783158	21.7905515984386	-0.0751587603025193	0.47322345331087	-0.158822982624122	0.873808341123793	0.999899585456607	NA	NA
chr1:142784303-142785642	23.7477931487664	-0.275879711820536	0.445734868386329	-0.618932310185402	0.535960952239155	0.999899585456607	NA	NA
chr1:142786699-142787975	35.6652569392103	-0.495918047102994	0.383307392884441	-1.29378680481778	0.19573907173086	0.999899585456607	NA	NA
chr1:142804542-142806036	26.2059717610328	-0.404501489522439	0.440175619118458	-0.918954780668079	0.358119224814764	0.999899585456607	NA	NA
chr1:14358991-14360265	24.6794153953992	-0.714671530600099	0.475997381584843	-1.50141903768585	0.133247212893148	0.999899585456607	NA	NA
chr1:143912949-143914127	126.992477245097	0.0446403620742812	0.277014938936761	0.161147850890713	0.871976953142618	0.999899585456607	FAM72D	0
chr1:143950170-143951572	23.8518499946875	-0.0683371274610354	0.440372404642939	-0.155180312709295	0.876679168450225	0.999899585456607	SRGAP2B	0
chr1:143999824-144001105	18.8099306046748	0.107028372055748	0.503735798911971	0.212469259256382	0.831740957843376	0.999899585456607	SRGAP2B	0
chr1:144018408-144019697	40.6053308678648	-0.494585025847647	0.374583042384794	-1.32036149500751	0.186714352966616	0.999899585456607	SRGAP2B	0
chr1:1446610-1447919	68.0603878399171	0.32488063392703	0.283213376997472	1.14712319513753	0.251330708696846	0.999899585456607	ATAD3A	0
chr1:144931326-144932916	141.181749936594	-0.0620405876620683	0.225163323163351	-0.275535938937352	0.782904518663818	0.999899585456607	NBPF9	0
chr1:145015031-145016475	78.9071997884957	-0.639129949219675	0.293508734391889	-2.17755001582446	0.0294395542999482	0.999899585456607	NBPF9	0
chr1:145021129-145022549	86.1867338434112	-0.922262286973413	0.290278790767575	-3.1771604275142	0.00148724741689328	0.999899585456607	NBPF9	0
chr1:145029244-145031030	121.287246563244	-0.231652155150741	0.243993318617055	-0.949420076187895	0.342407003579268	0.999899585456607	NBPF9	0
chr1:145038806-145040431	194.684959663625	-0.195079426305884	0.206936558276829	-0.942701608310874	0.345833550499753	0.999899585456607	NBPF9	0
chr1:145061491-145062677	58.1330206320144	-0.483623120834223	0.32314652432616	-1.49660628980211	0.134495732549317	0.999899585456607	NBPF9	0
chr1:145075098-145076456	92.4339315197611	-0.266995552479323	0.265682145741731	-1.00494352653591	0.314924043834273	0.999899585456607	NBPF9	0
chr1:145095929-145096964	34.2773156172366	-0.405861259307425	0.385527697090071	-1.05274215671359	0.292459181887075	0.999899585456607	NBPF9	0
chr1:145113913-145115143	126.850681595311	0.0468358902696499	0.228475246606598	0.204993280301803	0.837577375088114	0.999899585456607	NBPF9	0
chr1:145122142-145123215	22.7989542902959	-0.458718109893823	0.479850846687403	-0.955959780128622	0.339092554801598	0.999899585456607	NBPF9	0
chr1:145129385-145130475	34.7127758384102	-0.0880762252316421	0.373053851164288	-0.236095204369984	0.813358795116918	0.999899585456607	NBPF9	0
chr1:145138774-145140187	31.9998101452486	-0.0597110078216546	0.401607316489343	-0.148680079694811	0.881806080610253	0.999899585456607	NBPF9	0
chr1:145144130-145145532	21.800081164649	0.279306714964864	0.45677508939279	0.611475365997209	0.54088492181809	0.999899585456607	NBPF9	0
chr1:145152594-145153623	21.2821235904264	-0.454652665399059	0.482322013382366	-0.942633039306518	0.345868634261907	0.999899585456607	NBPF9	0
chr1:145195515-145196539	13.0681172662519	0.488329438011114	0.584982179724404	0.834776605060302	0.403843500494708	0.999899585456607	NBPF9	0
chr1:145196892-145197917	12.8237978451409	-0.350834959212298	0.610192978041719	-0.574957385347544	0.565320118059514	0.999899585456607	NBPF9	0
chr1:145209041-145210172	49.4724661337471	0.113033376171135	0.32223357815914	0.35078087397618	0.725752746940412	0.999899585456607	NBPF9	0
chr1:145248790-145249804	15.6389828334935	0.0729671630645022	0.565426670270263	0.129047968376917	0.897319692850326	0.999899585456607	NBPF9	0
chr1:145272875-145274236	20.2562835625537	-0.202155651145924	0.507861105138434	-0.398053028870601	0.690591097079944	0.999899585456607	NBPF9	0
chr1:145281231-145282231	22.5201940546435	-0.277783021503885	0.457174259147616	-0.607608621757928	0.543447081185427	0.999899585456607	NBPF9	0
chr1:145291871-145293582	53.5327582039462	-0.125133332963756	0.350193814940298	-0.35732593673903	0.720847815242053	0.999899585456607	NBPF10	0
chr1:1453274-1454357	33.1928393332785	-0.301803132300721	0.409703930987994	-0.73663714080782	0.461343042388966	0.999899585456607	ATAD3A	0
chr1:145381961-145383375	41.2052438844802	-0.631127079897384	0.36458677590701	-1.73107507349185	0.0834383755035063	0.999899585456607	NBPF10	0
chr1:145398790-145399862	43.204392718984	-0.165280635177527	0.349168830376074	-0.473354494441873	0.635960289597054	0.999899585456607	NBPF10	0
chr1:145437538-145439342	85.3686619369784	0.421777473646248	0.26564992778532	1.58771913533927	0.11234986406208	0.999899585456607	NBPF10	0
chr1:145448762-145450109	48.0296610825081	-0.100326497162196	0.351687620132676	-0.285271620093841	0.775436053771339	0.999899585456607	NBPF10	0
chr1:145454677-145455994	113.488863520394	0.276260789589968	0.238169584645682	1.15993312076751	0.246076036555332	0.999899585456607	NBPF10	0
chr1:145469944-145470963	49.4697670064716	0.346611687527178	0.317000022381631	1.09341218629284	0.274212865393921	0.999899585456607	ANKRD34A	0
chr1:145476745-145477780	92.0214295099479	0.511921842818051	0.273934341190828	1.86877570951003	0.0616540256669651	0.999899585456607	LIX1L	0
chr1:145507081-145508231	68.6897421476224	-0.0627434684010896	0.286108750721066	-0.219299368659505	0.826416853669655	0.999899585456607	NBPF10	0
chr1:145515604-145516815	62.3286330166907	0.00316145981584815	0.294371426194197	0.0107396966367331	0.991431126590019	0.999899585456607	GNRHR2	0
chr1:145542340-145543534	28.5810531681166	0.06844871768732	0.400959015778861	0.170712504255226	0.86444983018946	0.999899585456607	ITGA10	0
chr1:145548639-145550321	46.2568720043839	0.0728624845588063	0.330521707442319	0.220446896279942	0.825523125641617	0.999899585456607	ANKRD35	0
chr1:145561669-145563247	49.0726594305597	-0.407941832890776	0.34878803539362	-1.16959812692657	0.24216273147408	0.999899585456607	ANKRD35	0
chr1:145574959-145576485	85.0727533936838	0.0072411366450408	0.273995676818354	0.0264279229844977	0.978916022603503	0.999899585456607	NBPF10	0
chr1:145609983-145611376	53.492752887443	-0.0767563873296095	0.31960306512702	-0.240161612026794	0.81020497202109	0.999899585456607	NBPF10	0
chr1:145826562-145827582	24.0660790228574	0.213292777375811	0.432427202577127	0.493245513012722	0.621839122736402	0.999899585456607	GPR89A	0
chr1:146643397-146645048	106.005416986953	-0.181355273994287	0.251540716848791	-0.720977805367809	0.470923170297799	0.999899585456607	PRKAB2	0
chr1:146696477-146697562	25.8447154984783	-0.408738419528344	0.436291122375429	-0.936847894825199	0.34883680469478	0.999899585456607	FMO5	0
chr1:146713971-146715242	91.3675856504682	0.110990787259318	0.256746086299903	0.432297873976821	0.665524932164805	0.999899585456607	CHD1L	0
chr1:147070763-147072307	71.2005381643642	0.234028322696329	0.276596838522948	0.846099051406592	0.39749748988577	0.999899585456607	BCL9	0
chr1:147106492-147107835	32.8337661503065	-0.0402917267603552	0.389116457711275	-0.10354670423694	0.91752908405561	0.999899585456607	BCL9	8476
chr1:147111966-147113427	33.6795959292028	-0.517053310003596	0.40172117549204	-1.28709498415236	0.198061183511477	0.999899585456607	ACP6	5740
chr1:147141763-147142900	59.988084072221	0.141178635352631	0.294921957327704	0.478698285579869	0.632153285638707	0.999899585456607	ACP6	0
chr1:147400004-147401146	21.253234325784	0.124861855203872	0.479887728258487	0.260189723244218	0.794717431006695	0.999899585456607	GPR89B	0
chr1:14746539-14747791	21.4210056675981	-0.235865653022069	0.489200140396524	-0.482145513758207	0.629702579636506	0.999899585456607	NA	NA
chr1:147779150-147780390	28.9011066295752	-0.315798259608917	0.419596114341772	-0.752624366182026	0.451675671276546	0.999899585456607	NBPF8	0
chr1:147806109-147807480	51.9268426405507	-0.00848992515900767	0.314555531613827	-0.02699022686217	0.97846752902745	0.999899585456607	MIR5087	0
chr1:147999874-148001058	37.8491778914607	0.246491781338259	0.388447946881703	0.634555500465354	0.525718358549803	0.999899585456607	NBPF8	0
chr1:148175863-148176965	18.8698492752709	0.636079989707134	0.481936219580138	1.31984267598996	0.186887549850786	0.999899585456607	NBPF14	0
chr1:148241015-148242168	21.0052521697145	-0.0291938059465382	0.465974307132979	-0.0626511065087693	0.950044332209567	0.999899585456607	NBPF14	0
chr1:148555774-148557095	29.9544304751781	0.12229566537817	0.409895871504984	0.298357885209105	0.765430028783657	0.999899585456607	NBPF15	1092
chr1:148853618-148854651	13.4886833631823	0.297027302670411	0.569452419810833	0.521601616460038	0.601947737603673	0.999899585456607	PPIAL4F	46818
chr1:148905717-148907196	20.7940511194655	-0.815724701532473	0.502024180516058	-1.62487133726098	0.104189976707263	0.999899585456607	NA	NA
chr1:148910815-148912347	30.0606910993494	-0.414846377591416	0.405142715679091	-1.02395121900701	0.30585831616484	0.999899585456607	NA	NA
chr1:148916958-148917972	16.6632332809206	-0.126464378671822	0.527587978195225	-0.239702919510092	0.810560571479405	0.999899585456607	NA	NA
chr1:148920229-148921248	8.49687851931154	0.0762945668134262	0.746039567378758	0.102266113152001	0.918545452038762	0.999899585456607	NA	NA
chr1:148928972-148930450	51.3195700362023	-0.150513165615805	0.324153066862691	-0.464327445896298	0.642413163092936	0.999899585456607	NA	NA
chr1:149159700-149160990	28.9948444288267	-0.173820855773367	0.435372808264713	-0.399246008188186	0.689711945820957	0.999899585456607	NA	NA
chr1:149223461-149225021	161.463809352686	0.0581010449729011	0.23693095606855	0.245223528140794	0.806283359639365	0.999899585456607	NA	NA
chr1:149230173-149231435	30.3407543087453	0.381418334223292	0.406670744219709	0.937904532461833	0.348293473720467	0.999899585456607	NA	NA
chr1:149285317-149286697	26.7182678602868	-0.22504285517157	0.44270239207979	-0.50833891841951	0.611215681099909	0.999899585456607	NA	NA
chr1:149756526-149757573	10.9097538583357	0.355420573765097	0.625101775083364	0.568580330327326	0.569640976470092	0.999899585456607	FCGR1A	0
chr1:149783506-149784951	33.8532453897955	0.0658338678889491	0.381202069167479	0.172700709712112	0.862886685905315	0.999899585456607	HIST2H2BF	0
chr1:149858257-149860168	134.493694970375	0.207426240065506	0.22083743786474	0.939271176441342	0.347591533375767	0.999899585456607	HIST2H2AB	0
chr1:149870945-149872181	52.3052109655772	-0.148128328264562	0.321693216016605	-0.460464569625603	0.645182797084313	0.999899585456607	BOLA1	0
chr1:149899468-149900487	46.986150618089	0.117051125580049	0.325712846353978	0.359369078899764	0.719319003300012	0.999899585456607	SF3B4	0
chr1:149933640-149934806	22.3175844770311	0.113320508461937	0.474037032039752	0.239054126160411	0.811063612563452	0.999899585456607	OTUD7B	0
chr1:149969200-149970485	36.1506056216212	0.173136589633596	0.361562819822535	0.478856176966914	0.632040948760173	0.999899585456607	OTUD7B	0
chr1:149981656-149983221	44.0343503183561	-0.299327529041588	0.340332552557202	-0.879514835687891	0.379122192722498	0.999899585456607	OTUD7B	0
chr1:150039026-150040257	54.6942345318288	-0.293181638137795	0.319801757815753	-0.916760558604264	0.359268124668724	0.999899585456607	VPS45	0
chr1:150061882-150062916	14.8788218431362	-0.193141022514623	0.560277221994217	-0.344724031127249	0.730301850082121	0.999899585456607	VPS45	0
chr1:150121589-150122589	55.3878036031483	0.287842072455099	0.305070402640372	0.943526707159519	0.345411561316057	0.999899585456607	PLEKHO1	0
chr1:150123652-150124709	30.9668316243484	0.273315189624873	0.38222296616917	0.715067418277282	0.474567385497352	0.999899585456607	PLEKHO1	0
chr1:150131503-150133358	105.131928856395	0.00862470396232132	0.23848766864743	0.0361641505878936	0.971151470966254	0.999899585456607	PLEKHO1	0
chr1:150134859-150136041	111.001248586891	0.536501105873307	0.236792316467174	2.26570318614067	0.0234695623389758	0.999899585456607	PLEKHO1	3033
chr1:150148514-150149553	19.6060627277645	-0.469576881189566	0.498117331175128	-0.942703358828671	0.345832654866003	0.999899585456607	PLEKHO1	16688
chr1:150158769-150160026	59.2175677837968	0.360667767907309	0.305157819863715	1.18190570396782	0.237243118469617	0.999899585456607	PLEKHO1	26943
chr1:150185484-150186517	54.0077830854806	0.341998054360471	0.30978421317618	1.10398800137039	0.269598342585668	0.999899585456607	ANP32E	4199
chr1:150206548-150209041	128.440845132905	0.360984633948551	0.229771836026115	1.571056924085	0.116169427057137	0.999899585456607	ANP32E	0
chr1:150240624-150242163	76.0439271962073	0.295243256213799	0.277942890873016	1.06224431676033	0.288124785903955	0.999899585456607	APH1A	0
chr1:150253827-150255301	46.8472710741224	0.212545810679428	0.326693470817162	0.650597057075506	0.515306630595865	0.999899585456607	CIART	0
chr1:150265417-150266924	41.033664171157	-0.491205158449904	0.368863416822421	-1.33167220181767	0.182967927670991	0.999899585456607	MRPS21	0
chr1:150293208-150294860	40.8697776137683	-0.161035183880976	0.354242691406496	-0.454589996596959	0.649404232788447	0.999899585456607	PRPF3	0
chr1:150335998-150337024	102.847865623289	0.361843089527993	0.255925231169572	1.41386250927421	0.157402275606383	0.999899585456607	RPRD2	0
chr1:150459301-150460326	59.5130504376927	0.391468324743952	0.292990781924585	1.33611140313867	0.18151286336754	0.999899585456607	TARS2	0
chr1:150480004-150481007	30.5804805963017	-0.124149752165504	0.404272652536238	-0.307094114297962	0.758771737514401	0.999899585456607	ECM1	0
chr1:150487475-150489001	88.0006538418041	0.32944740776541	0.265284639825805	1.24186386359096	0.214286794867604	0.999899585456607	FALEC	0
chr1:150520997-150522155	62.0355048140525	0.0197568343396573	0.291205554353551	0.0678449776945896	0.945909039199233	0.999899585456607	ADAMTSL4	0
chr1:150524003-150525676	100.065257962953	0.300548850332438	0.244556028105751	1.22895703148431	0.21908791669604	0.999899585456607	ADAMTSL4	0
chr1:150531050-150532550	70.724469766709	0.0326951049334806	0.282471621195164	0.115746512145696	0.907853442595131	0.999899585456607	ADAMTSL4	0
chr1:150533244-150534772	133.02257754117	0.481532990763834	0.21896752003143	2.1991069300813	0.027870319888785	0.999899585456607	ADAMTSL4	0
chr1:150551145-150552898	120.516014010555	0.235674343961685	0.22989184250313	1.02515313895262	0.305290935424264	0.999899585456607	MCL1	0
chr1:150583625-150584716	94.8737908613732	0.327966451049488	0.28021383008327	1.17041493259639	0.241834029256848	0.999899585456607	ENSA	9882
chr1:150585661-150586700	49.0925106649227	0.202890641780187	0.326520006654896	0.621372772402965	0.534354382414945	0.999899585456607	ENSA	7898
chr1:150591577-150593007	37.3396456090678	-0.250286183450954	0.367377916746242	-0.681277159138104	0.49569613313095	0.999899585456607	ENSA	1591
chr1:150601427-150602447	148.019019113254	0.248502058041882	0.256016811021823	0.970647423698668	0.33172388168288	0.999899585456607	ENSA	0
chr1:150669247-150670299	51.1363903060769	0.0800354965128312	0.637160841160427	0.125612704583456	0.900038505814481	0.999899585456607	GOLPH3L	0
chr1:150737859-150739363	33.1855342377593	-0.0157384073473903	0.384471406216399	-0.0409351829366786	0.967347569016758	0.999899585456607	CTSS	0
chr1:150760030-150761052	23.5813818273183	-0.178397815492596	0.443070607667798	-0.402639697613059	0.687213301496717	0.999899585456607	CTSK	7631
chr1:150761510-150762779	42.3415760215374	0.385705590970528	0.356881966519024	1.08076514689898	0.279801595684397	0.999899585456607	CTSK	5904
chr1:150763719-150764750	32.4400778773847	-0.311898628552804	0.391769742740654	-0.796127404763048	0.425957986994372	0.999899585456607	CTSK	3933
chr1:150848183-150849759	107.390629344485	0.267102646139808	0.249846875250331	1.0690653860377	0.285040207388396	0.999899585456607	ARNT	0
chr1:150881660-150882924	18.4340651583281	-0.00048787142050006	0.505765363374891	-0.000964620070549261	0.999230344658028	0.999899585456607	SETDB1	15890
chr1:150897956-150899428	55.1750532380848	0.278749312420545	0.300248110353498	0.928396558740565	0.35320190293886	0.999899585456607	SETDB1	0
chr1:150946585-150947820	55.007585299411	0.28396967691224	0.307892607988473	0.922301054148306	0.356371564329832	0.999899585456607	CERS2	0
chr1:150949454-150950489	48.5192522448866	0.212931590909686	0.321955820292	0.661368975148721	0.508375717227284	0.999899585456607	CERS2	1974
chr1:1509496-1510798	60.9153648359399	-0.344636153588771	0.302245555711572	-1.14025217931625	0.254181254394956	0.999899585456607	SSU72	0
chr1:150978588-150979886	45.6642086504317	0.158792668936642	0.325622116638976	0.487659347515079	0.62579115111636	0.999899585456607	MINDY1	0
chr1:150980342-150981386	45.6047920007581	-0.113751005266884	0.332620186910745	-0.341984671235268	0.732362428117936	0.999899585456607	MINDY1	0
chr1:150996222-150997731	34.2140462134046	-0.604460243740503	0.408725212735955	-1.47889150193188	0.13916931495438	0.999899585456607	PRUNE1	0
chr1:151005384-151006705	32.0114880718299	-0.146821321082121	0.400234140956734	-0.366838572869257	0.713739433424955	0.999899585456607	PRUNE1	0
chr1:151020136-151021347	48.2118477595159	-0.375492472020271	0.35020738668122	-1.07220031986951	0.283630066779675	0.999899585456607	C1orf56	0
chr1:151029867-151031114	61.9108653892289	-0.0261525637650196	0.306577763176142	-0.0853048293329541	0.932019052277766	0.999899585456607	CDC42SE1	0
chr1:151031619-151032663	42.1086530812207	-0.10220950224426	0.343575840890726	-0.297487454237995	0.766094384762216	0.999899585456607	CDC42SE1	0
chr1:151042498-151044231	51.0239856550929	-0.0976228595847482	0.31936085684277	-0.305681981661299	0.759846793590539	0.999899585456607	GABPB2	0
chr1:151118420-151119877	80.6177700151069	0.135244047466197	0.268913470410044	0.502927753154106	0.615015067822052	0.999899585456607	SEMA6C	0
chr1:151128609-151129609	34.6661616450077	-0.22677192250839	0.391906233802219	-0.578638212279198	0.562833315290452	0.999899585456607	TNFAIP8L2	0
chr1:151137983-151139464	62.3574767732062	0.017848889038139	0.289474356248023	0.0616596553473153	0.950833869172205	0.999899585456607	LYSMD1	0
chr1:151148125-151149136	24.3510284745488	-0.317666576725418	0.449843783391717	-0.706170871875312	0.480081882189299	0.999899585456607	TMOD4	0
chr1:151161733-151163187	40.0809672494282	-0.0168825439439353	0.360208973877183	-0.046868748888226	0.962617835485221	0.999899585456607	VPS72	0
chr1:151170396-151171624	53.2595434894663	0.062755787616343	0.309752857241126	0.20259954395672	0.839448046479489	0.999899585456607	PIP5K1A	0
chr1:151226676-151227836	60.4721463775146	-0.0184776440961331	0.300707293614694	-0.0614472761003567	0.95100300258159	0.999899585456607	PSMD4	0
chr1:151253739-151255122	214.847614745702	0.397528069618515	0.207461729182319	1.91615133637088	0.0553458354927338	0.999899585456607	ZNF687	0
chr1:151283390-151284940	50.3051549947737	-0.184874240970053	0.323037743249661	-0.572299196713904	0.567119293853336	0.999899585456607	PI4KB	0
chr1:151299349-151300409	80.2448439205725	0.224111586312735	0.271124413577369	0.826600538681411	0.408463511949484	0.999899585456607	PI4KB	0
chr1:151312978-151314236	29.9996601929791	-0.704473223813808	0.422485938644309	-1.66744774056706	0.0954254076717078	0.999899585456607	RFX5	0
chr1:151318969-151320362	91.2526677227631	0.307575520428279	0.255005882713615	1.20615068623221	0.227759394272825	0.999899585456607	RFX5	0
chr1:151371424-151372759	35.632408156739	-0.197086009177771	0.370481195896602	-0.5319730430604	0.59474466600115	0.999899585456607	PSMB4	0
chr1:151430766-151432135	61.8895793657736	0.268275479934076	0.295971883120196	0.906422181410817	0.364712436669011	0.999899585456607	POGZ	0
chr1:151511768-151513496	68.2314361222062	-0.231178726766586	0.295188816168608	-0.7831554384992	0.433535839191423	0.999899585456607	TUFT1	0
chr1:15156705-15157913	24.2154273670625	-0.39810669475888	0.45156772035718	-0.881610170106903	0.377987653481594	0.999899585456607	KAZN	0
chr1:151580481-151581510	22.4647949771378	-0.179930808692047	0.455343675484713	-0.395153854943766	0.692729345611563	0.999899585456607	SNX27	3030
chr1:151583737-151584932	75.0177984501123	0.241088960530758	0.27745844317096	0.868919171373736	0.384891342690434	0.999899585456607	SNX27	0
chr1:151625958-151627024	36.9434581677762	0.089094020014286	0.357635859266499	0.249119370180091	0.803268446465885	0.999899585456607	SNX27	0
chr1:151707129-151708191	30.8160821413115	-0.310295438126942	0.401264831400736	-0.773293380941862	0.439348772159642	0.999899585456607	RIIAD1	5046
chr1:151735491-151736833	32.8419459601268	-0.0895956374722452	0.399959537754322	-0.224011753727148	0.82274815747995	0.999899585456607	MRPL9	0
chr1:151762394-151764058	131.060629473347	0.391043926039156	0.229819679225502	1.70152498409616	0.0888444504335809	0.999899585456607	TDRKH	0
chr1:151881515-151882675	87.8274147853421	0.237334166501523	0.272496821721547	0.87096122810579	0.383775323419708	0.999899585456607	THEM4	0
chr1:151917496-151918920	31.6014964499815	0.160234616313739	0.382040081977057	0.419418338213429	0.674910424257592	0.999899585456607	THEM4	35134
chr1:151961421-151962644	32.4657942621589	-0.481965264561553	0.39854101624014	-1.20932412204004	0.226538347046079	0.999899585456607	S100A10	0
chr1:151965118-151966559	56.8143131036927	0.142732813462448	0.308981693913295	0.461945857227715	0.644120147749978	0.999899585456607	S100A10	0
chr1:151972975-151974714	77.6195944203614	0.103756231422217	0.268914051380999	0.385834175973254	0.699619482654954	0.999899585456607	S100A10	6260
chr1:15199849-15200924	19.6990727754124	-0.0507623954797822	0.482154257665509	-0.105282478942659	0.916151665480428	0.999899585456607	KAZN	0
chr1:152008808-152010011	80.2206549448868	0.365145962001876	0.26042223908751	1.4021304911643	0.160876283375262	0.999899585456607	S100A11	0
chr1:152020333-152021383	142.320873892897	0.282476714261682	0.225802179636869	1.25099197322168	0.210937405957774	0.999899585456607	S100A11	10821
chr1:152132611-152134180	32.8957647139166	0.0750146345070565	0.388245415027458	0.193214476214101	0.846791001970223	0.999899585456607	RPTN	906
chr1:152370567-152371567	21.4249768122004	-0.592106835740659	0.511592142319181	-1.15738062953134	0.24711688448795	0.999899585456607	CRNN	10151
chr1:152413040-152414342	27.8991898034194	-0.695783619796895	0.440355053578568	-1.58005140202792	0.114095095395636	0.999899585456607	CRNN	26289
chr1:153194808-153196242	33.7037679540387	-0.169792432276698	0.384653641600591	-0.441416417039939	0.658911559233771	0.999899585456607	PRR9	3014
chr1:153203422-153204854	37.3268660970501	-0.283148376014374	0.376623774218591	-0.751806963333217	0.452167153852619	0.999899585456607	PRR9	11628
chr1:153244590-153245785	26.9273220973273	-0.589321484426939	0.445947633995706	-1.32150378094082	0.186333442668599	0.999899585456607	LOR	9989
chr1:153327218-153328690	34.3040614913609	-0.333768614368713	0.408188141312635	-0.817683270502158	0.413538065545594	0.999899585456607	S100A9	1639
chr1:153329751-153331020	46.0669467136143	-0.344027206918784	0.351626616439782	-0.978387843338076	0.327882538410929	0.999899585456607	S100A9	0
chr1:153345995-153347237	20.1001294406882	-0.759434392744601	0.532140947441714	-1.42713015488774	0.153542382043896	0.999899585456607	S100A12	0
chr1:153358278-153359774	49.1815986531973	0.10218293049045	0.323894284420974	0.315482351512077	0.752395448872526	0.999899585456607	S100A8	2733
chr1:153483056-153484108	22.7378421493409	-0.159192600570043	0.455707515381844	-0.349330645637153	0.726841093984808	0.999899585456607	S100A6	22967
chr1:153490746-153492153	28.6638691947854	-0.232321409176964	0.408881535156182	-0.568187578067627	0.569907605292767	0.999899585456607	S100A6	14922
chr1:153508138-153509138	37.626150908036	0.0224215356477215	0.396338813942164	0.0565716373440866	0.954886428470499	0.999899585456607	S100A6	0
chr1:153517151-153518494	77.1239586345977	0.352347346353021	0.269967679835495	1.3051464033314	0.191843000406154	0.999899585456607	S100A4	0
chr1:153522801-153524259	38.8045970179263	0.0965934572668089	0.350962967231438	0.275224072866673	0.783144093396587	0.999899585456607	S100A3	1066
chr1:153538201-153539299	55.4038680020577	-0.557519099012284	0.332985588494783	-1.6743039887476	0.0940708709960629	0.999899585456607	S100A2	0
chr1:153544660-153546072	32.5616441037801	-0.39478384304414	0.392800185346952	-1.00505004267102	0.314872753831477	0.999899585456607	S100A2	6353
chr1:153570678-153572036	38.6600276274067	-0.261888868501567	0.36503332704453	-0.717438242206361	0.473103730077298	0.999899585456607	S100A16	7330
chr1:153599233-153600618	51.1307423995435	0.034318704783515	0.353010396199485	0.0972172637208156	0.9225538585176	0.999899585456607	S100A13	0
chr1:153606158-153607190	77.313517903886	0.33860970507245	0.268443846297484	1.26138002320683	0.207171962190561	0.999899585456607	CHTOP	0
chr1:153619213-153620213	39.0047318361468	-0.0237903628700738	0.353930689278538	-0.0672175756178947	0.946408493448142	0.999899585456607	CHTOP	430
chr1:153630625-153631888	46.9903979863288	-0.220062019891981	0.328478321137291	-0.669943815866021	0.502893606804911	0.999899585456607	SNAPIN	0
chr1:153643353-153644691	104.566128960434	0.298983369879272	0.241700592082117	1.23699891383672	0.216087485867437	0.999899585456607	ILF2	0
chr1:153699864-153700890	92.2794250789378	0.283872303630983	0.260206678824197	1.09094933655709	0.275295176206815	0.999899585456607	INTS3	0
chr1:153706717-153707931	29.3940612258133	-0.648626126291492	0.419839773207845	-1.54493730152237	0.12236142975636	0.999899585456607	INTS3	0
chr1:153721449-153722836	31.9471529122739	-0.0630755619926838	0.385076017023603	-0.163800286707592	0.869888365967905	0.999899585456607	INTS3	0
chr1:153745433-153746709	38.1895123938873	0.331142782512847	0.347898540581765	0.951837228058218	0.341179538488775	0.999899585456607	INTS3	0
chr1:153755449-153756749	61.3580747863808	-0.0393749606292265	0.301988700509555	-0.130385542779541	0.896261404137058	0.999899585456607	SLC27A3	2815
chr1:153762744-153763979	83.5493591339796	0.254597582881074	0.258731831193288	0.984021106745362	0.325105135163621	0.999899585456607	SLC27A3	10110
chr1:153777494-153778523	31.3902219108954	-0.568483838044206	0.409885047363505	-1.38693480452837	0.165461643731448	0.999899585456607	GATAD2B	0
chr1:153853091-153854160	22.440728575518	-0.227206085788399	0.466692684443818	-0.486843041174241	0.626369566036003	0.999899585456607	GATAD2B	0
chr1:153895017-153896351	92.9310858950155	-0.0539160187287858	0.261377061387216	-0.206276780535504	0.83657471495406	0.999899585456607	GATAD2B	0
chr1:153918120-153919565	159.378216691413	0.203985114844433	0.249054411398954	0.819038352698255	0.412764532179263	0.999899585456607	DENND4B	0
chr1:153930347-153931671	93.1086820387479	0.417275784891155	0.250296016072664	1.66712915146845	0.0954887266724697	0.999899585456607	CRTC2	0
chr1:153935086-153936494	79.5522848178975	0.0355026218595132	0.280469039881795	0.126583033458794	0.899270426245491	0.999899585456607	SLC39A1	0
chr1:153939519-153940751	63.5089341267719	0.33109436129276	0.309621115050369	1.06935330052958	0.284910501710072	0.999899585456607	CREB3L4	0
chr1:153949488-153950855	49.6169658132009	0.216282864645921	0.322076474915177	0.671526427699761	0.501885229580995	0.999899585456607	JTB	0
chr1:153958219-153959594	47.9701050098456	-0.249443245841856	0.330114083451524	-0.755627397758343	0.44987262453855	0.999899585456607	RAB13	0
chr1:153962450-153963829	48.8968761401025	0.0132047691965511	0.333892243936528	0.0395479962064086	0.968453487985983	0.999899585456607	RPS27	0
chr1:15401652-15403084	34.7578968694808	0.435247278294649	0.383427124659583	1.13514994193766	0.256312499275995	0.999899585456607	KAZN	0
chr1:154130083-154131552	40.7279756484929	0.170510412982109	0.342320019238993	0.498102370294231	0.618411889988239	0.999899585456607	NUP210L	2490
chr1:154152539-154153579	33.1375113446128	0.268314152652755	0.386516688836637	0.694185168201519	0.487566092768708	0.999899585456607	TPM3	0
chr1:154154582-154155826	99.045305650693	0.253039757913694	0.262358250743815	0.964481799967402	0.334804428784742	0.999899585456607	TPM3	0
chr1:154192496-154194006	101.675397062177	0.145843767513353	0.24462530092642	0.596192490968957	0.551046641415991	0.999899585456607	C1orf43	0
chr1:1542139-1543156	28.4723632260763	-0.0154011844035394	0.412956370445574	-0.0372949432573754	0.9702498373857	0.999899585456607	FNDC10	6662
chr1:154244357-154245719	68.9020990906861	0.1570319912731	0.288360695329088	0.544567944996418	0.586050706152971	0.999899585456607	HAX1	0
chr1:154378113-154379554	82.9097462551445	-0.160477564263803	0.264489178088861	-0.60674529454618	0.544019957864541	0.999899585456607	IL6R	0
chr1:15438262-15439655	33.6168801144277	0.0346302812081134	0.381141387140916	0.0908594090709698	0.927604303601716	0.999899585456607	KAZN	0
chr1:154391627-154393137	69.0090278283089	0.125329821025072	0.279355662714924	0.448638913587974	0.653692157587012	0.999899585456607	IL6R	0
chr1:154404756-154406011	59.8594652899623	-0.138356847924564	0.317386498177552	-0.435925437027143	0.662890828854213	0.999899585456607	IL6R	0
chr1:154451948-154453429	29.655008811059	0.378515914806567	0.388074438247748	0.975369355723763	0.329377078679484	0.999899585456607	SHE	0
chr1:154462412-154463454	25.1255327556407	0.0692791890281962	0.436993086862498	0.15853612130481	0.874034359868025	0.999899585456607	SHE	0
chr1:154464968-154466479	35.326288856404	-0.206136857714328	0.380690009893554	-0.541482183291248	0.588175274796283	0.999899585456607	SHE	0
chr1:154474056-154475172	43.6593195729759	-0.175770999029975	0.3460490379909	-0.507936678716028	0.611497750973638	0.999899585456607	SHE	0
chr1:154491837-154493196	40.711405553674	0.0880609226344986	0.356310962684582	0.247146262273308	0.804795031848419	0.999899585456607	TDRD10	0
chr1:154530916-154532321	106.236696157677	0.220862223096711	0.240040354110479	0.920104554566101	0.357518124504837	0.999899585456607	UBE2Q1	0
chr1:15454539-15455905	36.4961950759116	0.602281819130805	0.352172820384793	1.71018824925994	0.0872310679236895	0.999899585456607	TMEM51-AS1	0
chr1:154580239-154581496	45.6887560412862	-0.246370303726191	0.35730644644254	-0.689521015305307	0.490495453020912	0.999899585456607	ADAR	0
chr1:154595376-154596537	47.2319330979498	0.11558810849509	0.328164471076993	0.352226150855834	0.724668666478759	0.999899585456607	ADAR	0
chr1:154629693-154630727	27.0930446066562	-0.0796503485252785	0.443770054111883	-0.179485631775408	0.857556398318806	0.999899585456607	ADAR	29236
chr1:15464062-15465692	36.4960529498589	-0.101816908130749	0.384762941413338	-0.264622439356421	0.791300332082454	0.999899585456607	TMEM51-AS1	0
chr1:154641799-154643168	29.1204682565585	-0.466285562719815	0.421894352522141	-1.10521878269358	0.269064800046703	0.999899585456607	KCNN3	26773
chr1:154686473-154688100	33.7577865185496	-0.368563220085354	0.387061253804851	-0.952209027543678	0.340990983568207	0.999899585456607	KCNN3	0
chr1:154693058-154694330	41.7540709865466	-0.208795418491777	0.362585140367699	-0.575852110982918	0.56471514711483	0.999899585456607	KCNN3	0
chr1:15479386-15480602	74.8291732905877	0.562645072715615	0.282876795653829	1.9890110513135	0.0466999831671057	0.999899585456607	TMEM51	0
chr1:154835853-154836853	25.348172900685	0.123200196739483	0.441461839300932	0.279073264712016	0.780188600017472	0.999899585456607	KCNN3	0
chr1:154841997-154843371	41.9645069286635	-0.200130411496053	0.347298850385838	-0.576248413358452	0.564447285848061	0.999899585456607	KCNN3	0
chr1:154850529-154851793	30.1366276534817	-0.480501185909929	0.408973237927159	-1.17489640237905	0.240036165113857	0.999899585456607	KCNN3	7774
chr1:154908809-154910119	88.6933677203855	0.247431008681403	0.253263692064364	0.976969918840644	0.328584044869465	0.999899585456607	PMVK	0
chr1:154933753-154934777	58.1518795994905	0.300961729316004	0.295421524741298	1.01875355758033	0.308319979180559	0.999899585456607	PYGO2	0
chr1:15494405-15495878	32.041976841647	-0.444859038588305	0.41070773432378	-1.08315232806792	0.27874081558984	0.999899585456607	TMEM51	0
chr1:154946495-154947762	132.894060738421	0.416094324685672	0.225814579576159	1.842637111681	0.065382011637112	0.999899585456607	CKS1B	0
chr1:154955202-154956528	72.6665073542187	0.462041270940117	0.282175937747412	1.63742264712064	0.101542189370462	0.999899585456607	FLAD1	0
chr1:154972974-154975190	137.04990763018	0.0593996187964316	0.234504260989316	0.253298675878379	0.800037419248176	0.999899585456607	ZBTB7B	0
chr1:154989021-154990517	63.4504024037481	-0.0811391786896638	0.290478771304658	-0.279329116978962	0.779992263092574	0.999899585456607	ZBTB7B	0
chr1:155017017-155018340	42.8121417696873	-0.259615992592748	0.345254608207202	-0.751955184438671	0.452078010017778	0.999899585456607	DCST1	0
chr1:155022874-155024251	78.0017070854589	0.0887201081285238	0.268783718174725	0.330079919762293	0.741339575434541	0.999899585456607	ADAM15	0
chr1:155043076-155044111	36.4149078048244	-0.061202136762381	0.382995305284609	-0.159798660500292	0.873039679288464	0.999899585456607	EFNA3	0
chr1:1550469-1551883	96.9549066617887	0.0633546566785595	0.272378743794297	0.232597653532045	0.816073849555488	0.999899585456607	MIB2	0
chr1:155057043-155058181	97.4546928523926	0.175217438496202	0.2539355207363	0.690007597157537	0.490189409787475	0.999899585456607	EFNA3	0
chr1:155074420-155075646	33.808135727832	0.192058051761902	0.374867811792384	0.512335403895045	0.608416291229712	0.999899585456607	EFNA3	14405
chr1:155107266-155108802	90.185972139668	0.233107659022267	0.258505852655346	0.901750024720168	0.367189672671629	0.999899585456607	EFNA1	0
chr1:155112249-155113302	43.4367197085394	0.132885702829326	0.332748228023895	0.39935810813629	0.689629356660116	0.999899585456607	DPM3	0
chr1:155138983-155139983	32.821284598264	0.312749611705479	0.374578041209123	0.834938456872526	0.403752360541197	0.999899585456607	KRTCAP2	1900
chr1:155145019-155146297	47.3750237071316	-0.0691095594947217	0.338638447161868	-0.204080665009923	0.838290463456991	0.999899585456607	KRTCAP2	0
chr1:155156804-155158585	74.985612914024	-0.194023900943735	0.283346114526807	-0.684759349065923	0.493495791146917	0.999899585456607	MUC1	0
chr1:155162848-155164400	62.1149984799271	-0.303304396660004	0.300297088641022	-1.01001444280593	0.31248837051295	0.999899585456607	MUC1	141
chr1:155177974-155179166	67.3076453806467	0.113872150350536	0.280961239114125	0.405294875227547	0.685260773058091	0.999899585456607	MTX1	0
chr1:155197080-155198205	76.8782703422419	0.0757454282419884	0.269220645053064	0.281350741979906	0.77844139490313	0.999899585456607	GBAP1	0
chr1:155210884-155211938	46.3580025479703	0.107336755819006	0.329116924900519	0.326135630525384	0.744321740243793	0.999899585456607	GBA	0
chr1:155214016-155215205	66.5034645388042	0.00418841161264936	0.316996166158933	0.0132128147270696	0.989458005859621	0.999899585456607	GBA	0
chr1:155219818-155221303	67.3297041185466	0.440313151567779	0.283710029713738	1.55198303003969	0.120666284142414	0.999899585456607	FAM189B	0
chr1:155224682-155225821	53.0560089922159	-0.296889629232066	0.318170619818544	-0.933114532703821	0.350760836417352	0.999899585456607	FAM189B	0
chr1:155231177-155232681	79.2495987440686	-0.0191446197688147	0.269337068041785	-0.0710805234051356	0.943333669027915	0.999899585456607	CLK2	0
chr1:155242573-155243850	69.833122677267	0.383167102668223	0.275903343013556	1.38877296115037	0.164901799778055	0.999899585456607	CLK2	0
chr1:155246590-155247846	61.987653307558	0.127917739831116	0.305403901722904	0.418847759015132	0.675327398462949	0.999899585456607	CLK2	0
chr1:155277993-155279337	104.276796752951	0.310350137562229	0.248323973752324	1.24977920122915	0.211380215851837	0.999899585456607	FDPS	0
chr1:155293170-155294427	157.447167271741	0.383136060540571	0.213225077641395	1.79686209886126	0.0723575149088219	0.999899585456607	RUSC1	0
chr1:155300104-155301534	34.552153439292	-0.375942456353004	0.41530718474084	-0.905215392764271	0.365351288721796	0.999899585456607	RUSC1	0
chr1:155455400-155456935	32.1434610969652	0.439525138425896	0.383481123353565	1.14614543365844	0.25173498125052	0.999899585456607	ASH1L	0
chr1:155496778-155498519	41.4417290762507	0.121121434390393	0.351705788485201	0.344382828932285	0.73055840053911	0.999899585456607	ASH1L	0
chr1:15550218-15551354	35.2272136111613	-0.0364903983077395	0.37662884245839	-0.0968868928612947	0.922816217815436	0.999899585456607	TMEM51	3243
chr1:155532215-155533257	61.6719312194488	0.119274919947804	0.291841652330175	0.408697384336567	0.682761753563579	0.999899585456607	ASH1L	0
chr1:155579234-155580401	53.3783526524785	0.297145617254312	0.319703771854971	0.929440448982592	0.352660873616064	0.999899585456607	MSTO1	0
chr1:155617653-155619057	34.3679593861841	-0.142487021846692	0.398851441684225	-0.35724334164373	0.720909641786264	0.999899585456607	YY1AP1	10175
chr1:155658050-155659214	74.1346470108396	0.336324984424454	0.276003728077209	1.21855232451922	0.223014153584296	0.999899585456607	DAP3	0
chr1:155714588-155715972	68.3848486518372	0.131883000889553	0.295250336289028	0.446681966724162	0.655104704111392	0.999899585456607	MSTO2P	0
chr1:155826383-155827571	38.7592473837226	-0.0354187522549679	0.369843850697817	-0.0957667734319234	0.923705806993202	0.999899585456607	GON4L	0
chr1:155828742-155830443	58.6394720368356	0.275643430504402	0.308551791974206	0.893345745104099	0.371672047611943	0.999899585456607	GON4L	0
chr1:15584681-15586030	48.4382384581929	0.127688648584769	0.328076265557734	0.389204163756547	0.697125123583706	0.999899585456607	FHAD1	0
chr1:15587340-15588495	93.6710914404351	0.261317434310281	0.254582684905046	1.02645407486274	0.304677600383153	0.999899585456607	FHAD1	0
chr1:155880115-155881431	51.197373015376	0.354463975504675	0.320485810878865	1.10602080801216	0.268717513138171	0.999899585456607	RIT1	0
chr1:155903745-155904815	58.6257469431627	0.350323642164845	0.303132451092504	1.1556784531061	0.247812704733785	0.999899585456607	KIAA0907	0
chr1:155915452-155916729	43.3443677014292	-0.336298366627349	0.360695050559513	-0.932362021895449	0.351149464832893	0.999899585456607	ARHGEF2	0
chr1:155919504-155920525	25.0672577871761	-0.75277520744695	0.467248462551704	-1.61108118651894	0.107162028333104	0.999899585456607	ARHGEF2	0
chr1:155939994-155941166	69.376997131624	0.0938534637887729	0.280019807859363	0.335167231583524	0.737498939240601	0.999899585456607	ARHGEF2	0
chr1:155958822-155960165	59.3420291187902	-0.167894516064089	0.301663296601327	-0.556562624474581	0.577826296017153	0.999899585456607	ARHGEF2	0
chr1:15598624-15599697	25.0279089273976	0.12319054840199	0.43169656410929	0.2853637453802	0.775365480250454	0.999899585456607	FHAD1	0
chr1:155990008-155991270	33.5972907743353	0.179323263454177	0.370400678391331	0.484133193905009	0.628291345060807	0.999899585456607	SSR2	0
chr1:156023574-156024659	85.7132783786715	0.262394980060645	0.262478393767599	0.999682207339979	0.317464325340447	0.999899585456607	LAMTOR2	0
chr1:15602386-15603585	36.5192885465147	0.131581998070844	0.369006498323334	0.356584501001249	0.72140288211922	0.999899585456607	FHAD1	0
chr1:156051994-156053165	48.0958657414806	-0.189566953442711	0.328860954366576	-0.576434967197121	0.564321215048424	0.999899585456607	LMNA	0
chr1:156059660-156060920	69.1582289888009	0.266074805052764	0.280995224767059	0.946901518605295	0.343688964046965	0.999899585456607	LMNA	0
chr1:156066129-156067542	66.2399394080795	-0.115889952070527	0.284882136647726	-0.406799645054026	0.684155147459742	0.999899585456607	LMNA	0
chr1:156072434-156073934	60.1650634028927	-0.251129421084644	0.300876561355768	-0.834659303313757	0.403909561673283	0.999899585456607	LMNA	0
chr1:156075529-156077099	88.0398917176394	0.0939133094463511	0.259794844193374	0.36149027413511	0.717732974267645	0.999899585456607	LMNA	0
chr1:156083825-156084990	97.9526379817685	0.461936807545098	0.250125344478051	1.84682127478542	0.0647730474316997	0.999899585456607	LMNA	0
chr1:156089163-156090421	53.8920357001621	-0.344897572760024	0.321160680725344	-1.07390970769233	0.282863151973169	0.999899585456607	LMNA	0
chr1:156092965-156094174	60.580264874329	-0.159562827724178	0.304914613307646	-0.52330331430585	0.600763194947621	0.999899585456607	LMNA	0
chr1:156096138-156097316	107.103378304537	0.161498788113182	0.264894570818903	0.609671944630346	0.542079142815967	0.999899585456607	LMNA	0
chr1:156120836-156121846	37.4565658905355	-0.283453554226748	0.38100673168876	-0.743959438643981	0.456901014297323	0.999899585456607	SEMA4A	0
chr1:156130579-156131808	80.7353729767129	-0.127998162103439	0.273708579583644	-0.46764395291571	0.640039227705568	0.999899585456607	SEMA4A	0
chr1:156163265-156164576	70.5406196811716	0.418797354990433	0.290865097283108	1.4398336510716	0.149914468132985	0.999899585456607	SLC25A44	0
chr1:156182383-156183758	75.0048308357277	0.41042393879581	0.27059671548607	1.51673658735499	0.129333202906585	0.999899585456607	PMF1	0
chr1:156198001-156199044	43.5815073050081	0.0544396560887621	0.354036071763692	0.153768670569531	0.877792137258375	0.999899585456607	PMF1	0
chr1:156251559-156253009	71.7292340456354	0.230711982718165	0.274174760776137	0.841477829925203	0.400080299966604	0.999899585456607	SMG5	0
chr1:156260763-156262047	49.8543904966656	-0.174615414984246	0.330970379199099	-0.527586231150927	0.597786551598325	0.999899585456607	TMEM79	0
chr1:156307865-156308899	105.600988874797	0.23539019692313	0.242240571355068	0.971720779910574	0.331189476120981	0.999899585456607	CCT3	0
chr1:156426131-156427659	138.162880543011	0.168835465863857	0.229304670560751	0.73629318343573	0.461552293686231	0.999899585456607	MEF2D	5853
chr1:156470214-156471524	125.947281450118	0.0492935013787558	0.234964561697466	0.209791217120754	0.833830628251846	0.999899585456607	MEF2D	0
chr1:156472246-156473266	52.4903910657835	0.357259818165581	0.32432999259955	1.10153185433791	0.270665248560703	0.999899585456607	MEF2D	1611
chr1:156474489-156475543	70.338660752573	0.412486401939644	0.273083312010758	1.51047824527408	0.130921436348234	0.999899585456607	MEF2D	3854
chr1:156485435-156486510	23.5898675585074	-0.284207210149942	0.47871477988291	-0.593687978924437	0.552720824708627	0.999899585456607	IQGAP3	8686
chr1:156509294-156511472	65.5813528251078	0.413562046713811	0.281764368902832	1.46775849737207	0.142169834621746	0.999899585456607	IQGAP3	0
chr1:156522397-156523892	43.585847395171	0.25080383036113	0.332843191786882	0.753519484699926	0.451137807081784	0.999899585456607	IQGAP3	0
chr1:156535872-156536915	24.1028577436575	0.220087526770661	0.439693189503774	0.50054795485699	0.616689298509498	0.999899585456607	IQGAP3	0
chr1:156541866-156543213	32.7413199556913	0.00380483857981118	0.386148080629129	0.00985331475327333	0.992138319498064	0.999899585456607	IQGAP3	0
chr1:15654909-15656110	30.5703293591821	-0.0361475592821433	0.389823348657784	-0.0927280508122573	0.926119611689728	0.999899585456607	FHAD1	0
chr1:156560880-156562296	47.778009519583	0.211229828688636	0.318976854951609	0.662210519069422	0.507836313672093	0.999899585456607	NAXE	0
chr1:156613213-156614572	44.7494751872144	0.205581697869035	0.335779943585881	0.612251272882991	0.540371523089872	0.999899585456607	BCAN	0
chr1:156629035-156630666	64.2188571794096	-0.305252096552864	0.300583398582081	-1.01553212184308	0.309852242636915	0.999899585456607	BCAN	0
chr1:156695129-156696801	54.5987421122494	0.358831490065687	0.312188151164864	1.14940778093846	0.250387873107163	0.999899585456607	ISG20L2	0
chr1:156697893-156699095	67.0606758658618	-0.271355947143413	0.2869827854733	-0.94554781986622	0.344379269378203	0.999899585456607	ISG20L2	0
chr1:156710330-156711870	78.1476388813649	0.0408294259483486	0.265521964616196	0.153770427269045	0.877790752088366	0.999899585456607	MRPL24	0
chr1:15671649-15673144	42.02186327349	-0.283522612140099	0.355435324829615	-0.797677080284609	0.425057907698617	0.999899585456607	FHAD1	0
chr1:156720859-156722149	64.2153114367745	0.322706585825914	0.281320872216751	1.14711213314196	0.251335279937249	0.999899585456607	HDGF	0
chr1:156736637-156738077	120.512721450746	0.324321400704886	0.236861886698125	1.36924266384075	0.170923433901541	0.999899585456607	HDGF	0
chr1:156774032-156775077	42.0581930728303	0.0378944597085018	0.34487582985534	0.109878560420998	0.912505685879958	0.999899585456607	SH2D2A	957
chr1:156861623-156862759	30.1932395010364	-0.210792252737759	0.40469168901373	-0.520871217423513	0.602456487198407	0.999899585456607	PEAR1	763
chr1:156867695-156868733	29.2952969084428	-0.15682061585317	0.41183598812079	-0.380784148002081	0.703363422779649	0.999899585456607	PEAR1	0
chr1:157015145-157016670	58.2919382681448	-0.107175556593383	0.321849765342406	-0.332998709753173	0.739135257098393	0.999899585456607	ARHGEF11	0
chr1:157024966-157026366	26.5737900662129	0.331815952085622	0.433072361519413	0.766190552824619	0.44356292874929	0.999899585456607	ARHGEF11	9803
chr1:157068425-157069425	26.7209800736906	-0.26984131144406	0.452557293266294	-0.596258894639623	0.551002286726343	0.999899585456607	ETV3L	0
chr1:157075763-157077400	61.0894552199482	-0.0901811568733719	0.31091352574562	-0.290052215184602	0.771776291766862	0.999899585456607	ETV3L	6162
chr1:157107369-157109154	71.6639972649184	-0.26548246501819	0.28459117107311	-0.932855590765987	0.350894534205772	0.999899585456607	ETV3	0
chr1:157124503-157125503	39.0183848187567	-0.11673824581339	0.35800907550705	-0.326076219291515	0.744366688835983	0.999899585456607	ETV3	16119
chr1:157209082-157210524	27.2641223656609	0.146751941598957	0.415901779406365	0.352852401373283	0.724199096592023	0.999899585456607	NA	NA
chr1:157258474-157259482	27.0977368459414	-0.0139834908047251	0.442027055538794	-0.0316349205993293	0.974763194707136	0.999899585456607	NA	NA
chr1:15735477-15736716	61.4735870510806	0.203795326519715	0.291328927253495	0.69953687208818	0.484216578347294	0.999899585456607	EFHD2	0
chr1:15737631-15738894	44.6191059025033	-0.275924842492134	0.343496050376941	-0.803283886930703	0.421810668991352	0.999899585456607	EFHD2	0
chr1:15742253-15744819	99.4630149706619	0.249657885329485	0.257872805239957	0.968143519814631	0.33297269769084	0.999899585456607	EFHD2	0
chr1:157564882-157565930	30.299435502226	-0.357053108507023	0.401749496576332	-0.888745627685394	0.374139803245148	0.999899585456607	FCRL4	0
chr1:157622638-157623847	26.1918142542486	-0.363131007679197	0.468753406261391	-0.774673853733458	0.438532404662564	0.999899585456607	FCRL3	22423
chr1:157703407-157705137	32.5182363323524	-0.258999517171869	0.394716146554642	-0.656166512144481	0.511716993017269	0.999899585456607	FCRL2	10385
chr1:157818678-157819814	24.4767916578082	-0.320501677648563	0.458893953654667	-0.698422097515261	0.484913260961676	0.999899585456607	CD5L	7043
chr1:157847554-157849006	20.3980777820816	0.177566271310305	0.472485513937962	0.375813154207348	0.70705580784783	0.999899585456607	CD5L	35919
chr1:15785935-15787115	22.9212546825259	0.191790251840279	0.475800599632799	0.403089554717446	0.686882344425316	0.999899585456607	CELA2A	0
chr1:157907190-157908295	28.7123696849	-0.122948767475345	0.432925071812225	-0.283995489013101	0.776413837629115	0.999899585456607	NA	NA
chr1:158119535-158120985	49.2700465087307	0.129631707218284	0.328160762552054	0.395025006067632	0.692824433445528	0.999899585456607	CD1D	28751
chr1:158155037-158156247	26.6046557130307	-0.101462422067436	0.454724665438169	-0.223129356683714	0.823434830920054	0.999899585456607	CD1D	0
chr1:158217876-158219229	42.1657937899538	0.534165927197598	0.339155936320364	1.57498622313079	0.115259624605862	0.999899585456607	CD1A	4697
chr1:158244124-158245472	18.3855314083569	-0.114549327142338	0.514861829327838	-0.222485569170828	0.823935905910242	0.999899585456607	CD1C	14090
chr1:158255237-158256301	86.1092027490578	0.446160256234605	0.285572604179149	1.5623356362108	0.118208941087257	0.999899585456607	CD1C	3261
chr1:158323105-158324548	42.2537837549174	0.122149776138296	0.33616589334916	0.363361597815114	0.716334784646852	0.999899585456607	CD1E	0
chr1:158415132-158416132	15.5734621499955	0.296873237339885	0.528246338750465	0.561997718795592	0.574117573356132	0.999899585456607	OR10K1	19219
chr1:158471853-158472908	25.153135437127	-0.192383841181617	0.449436948363827	-0.428055240856341	0.6686109026702	0.999899585456607	OR10R2	21177
chr1:15850440-15851817	114.103741631861	0.345546407264132	0.239428166354054	1.44321535985518	0.148959813982224	0.999899585456607	CASP9	0
chr1:15852683-15853968	105.605787328842	0.268725022044988	0.259363745505125	1.03609323470261	0.300158648109835	0.999899585456607	DNAJC16	0
chr1:158624076-158625459	27.0914211598338	0.234566391480045	0.425313424822896	0.551514195860901	0.581281237985567	0.999899585456607	SPTA1	0
chr1:158800084-158801622	30.980142655208	-0.394025213973852	0.418632861138406	-0.941219026385944	0.346592628400367	0.999899585456607	MNDA	0
chr1:158974914-158976266	31.797883284425	-0.265781097773477	0.398866405365668	-0.666341146303906	0.505193071319641	0.999899585456607	IFI16	3415
chr1:158978728-158980206	42.9231667958341	-0.457380043023027	0.378092740422061	-1.2097033191181	0.226392755802338	0.999899585456607	IFI16	0
chr1:158984968-158985997	58.4813657882181	0.194739562319629	0.302737160656137	0.643262828711087	0.520053571429382	0.999899585456607	IFI16	0
chr1:1590095-1591141	29.9803122029012	0.0878702617952183	0.392144314521284	0.224076337565897	0.822697904241818	0.999899585456607	CDK11B	0
chr1:159037165-159038819	41.7800959141726	0.139321571744659	0.338480037495523	0.41160941949642	0.680625726371697	0.999899585456607	AIM2	0
chr1:159053993-159055353	26.1460401891437	-0.245495966320295	0.435004151764781	-0.56435315691663	0.572513811625496	0.999899585456607	AIM2	7345
chr1:159121557-159122596	15.4469351697742	-0.770531658880763	0.570083287525322	-1.35161243232646	0.176499331099116	0.999899585456607	CADM3	18780
chr1:159308973-159310017	20.485494822118	-0.171531804622678	0.487486471317409	-0.351869876838062	0.724935851100946	0.999899585456607	OR10J3	24523
chr1:159400432-159401941	36.9904268803449	-0.375966120067234	0.378639569809846	-0.992939328174404	0.320739522504497	0.999899585456607	OR10J1	7570
chr1:159405822-159406985	22.6325635280806	0.489019831474511	0.451687016222886	1.08265195569226	0.278962936682871	0.999899585456607	OR10J1	2526
chr1:15943153-15944727	69.7276145687579	-0.261830534075661	0.286077244483057	-0.91524418360779	0.360063454057831	0.999899585456607	DDI2	0
chr1:15952416-15953515	22.6251255632384	-0.0305571848450785	0.471719592942483	-0.0647782820604706	0.948350533529642	0.999899585456607	DDI2	0
chr1:159615847-159617543	31.1532604787275	0.389037002565992	0.387257698568042	1.00459462524445	0.315092086388982	0.999899585456607	NA	NA
chr1:159633726-159635083	19.1965835765071	-0.700845966595368	0.520047736601117	-1.34765698852166	0.177768732010218	0.999899585456607	CRP	46995
chr1:159725468-159727081	29.6011812729944	-0.0248210896859128	0.399445650653594	-0.0621388407792129	0.950452266277662	0.999899585456607	DUSP23	23677
chr1:159750400-159751730	110.530151377753	0.451193061261808	0.247469923557713	1.82322382766884	0.0682694976194256	0.999899585456607	DUSP23	0
chr1:159790643-159791687	31.2279108405778	0.0964839021432673	0.400008314219667	0.241204741785149	0.809396435972632	0.999899585456607	FCRL6	4601
chr1:159795829-159797015	68.3627444049531	0.316594092051999	0.285937073404205	1.10721596287886	0.268200567569077	0.999899585456607	SLAMF8	0
chr1:159798544-159799680	55.4486073194827	0.116407455759303	0.309310008961487	0.376345583352259	0.706659995345987	0.999899585456607	SLAMF8	0
chr1:159823791-159824904	61.7424606165241	0.106787149079441	0.29100744402115	0.366956760981276	0.713651271143589	0.999899585456607	SNHG28	0
chr1:159858988-159860762	54.7076795724655	-0.316104924125422	0.322700695168443	-0.979560716348695	0.327303004077814	0.999899585456607	CFAP45	0
chr1:159861001-159862049	26.5027614390865	-0.432971667207847	0.446680203981115	-0.969310176159389	0.332390453517087	0.999899585456607	CFAP45	0
chr1:159865613-159866668	39.2572946311862	0.253819261591641	0.369869438918691	0.686240156347274	0.492561679168891	0.999899585456607	CFAP45	0
chr1:159879875-159880891	65.4317581094081	0.209155346317246	0.285142485252394	0.73351169024185	0.46324640042961	0.999899585456607	TAGLN2	7005
chr1:160000992-160002577	43.8443654777123	-0.063983871700926	0.341930515055097	-0.187125362855129	0.851562342699155	0.999899585456607	PIGM	0
chr1:16001904-16003219	21.627559276914	-0.638318022177681	0.493116278905786	-1.29445741193962	0.195507470722775	0.999899585456607	PLEKHM2	7607
chr1:160021881-160023035	21.1959838917932	-0.534179484569246	0.510278265621734	-1.04683957863342	0.295173572783844	0.999899585456607	KCNJ10	0
chr1:160067691-160069583	71.9431690967829	-0.0923313324056323	0.280697043531068	-0.328935892035546	0.742204144573019	0.999899585456607	IGSF8	0
chr1:160072356-160073423	31.1733259197824	-0.131320100988445	0.422351600759602	-0.310926016977952	0.755856865401529	0.999899585456607	IGSF8	3737
chr1:160074029-160075055	25.1219292313096	0.0247643709839263	0.437101936910604	0.0566558253183653	0.954819363746861	0.999899585456607	IGSF8	5410
chr1:16008788-16009918	50.6029434055727	0.0466533211155811	0.319590568387789	0.145978404027782	0.883938436873119	0.999899585456607	PLEKHM2	908
chr1:160104255-160105672	27.5630060967072	-0.133853686836327	0.431888341352018	-0.309926603754341	0.756616771364762	0.999899585456607	ATP1A2	0
chr1:16010521-16011645	49.0778528017525	0.337601507534862	0.328875257516341	1.02653361668014	0.304640126406801	0.999899585456607	PLEKHM2	0
chr1:160113129-160114180	22.1418565528259	0.23504281420265	0.444598889587678	0.528662620864008	0.597039511569433	0.999899585456607	ATP1A2	0
chr1:160175055-160176478	49.7752786110406	0.0563803962566385	0.317639989873303	0.177497790121221	0.859117400902627	0.999899585456607	PEA15	0
chr1:160189117-160190127	30.9430711291208	0.141615824105129	0.384706520677271	0.368113916696332	0.712788294359109	0.999899585456607	DCAF8	0
chr1:160209244-160210415	20.7473080859506	-0.397707342876314	0.521353836362363	-0.762835746354594	0.445561359722483	0.999899585456607	DCAF8	0
chr1:16023093-16024551	58.504735534086	-0.144560465211342	0.300140173548406	-0.481643171929555	0.630059452067576	0.999899585456607	PLEKHM2	0
chr1:160231579-160232848	58.2338276503594	0.0109839607223392	0.313922071581408	0.0349894503021296	0.972088153162984	0.999899585456607	DCAF8	0
chr1:160254025-160255470	52.3894243025365	-0.237603003962733	0.328993358755745	-0.722212159118799	0.470164048837542	0.999899585456607	DCAF8	0
chr1:16029533-16030734	44.4018436022894	0.179714036878535	0.332035952423135	0.541248727937489	0.588336155194685	0.999899585456607	PLEKHM2	0
chr1:160308027-160309110	19.0964450937687	0.416115528676118	0.470639795896958	0.884148625559964	0.376615987042831	0.999899585456607	COPA	0
chr1:160312285-160313608	50.420542639634	0.205748744032101	0.324363764660941	0.634314823196022	0.525875384575955	0.999899585456607	COPA	0
chr1:160316202-160317425	38.0427574205335	-0.35496592250373	0.366540182501066	-0.968422943650107	0.332833185471478	0.999899585456607	NCSTN	0
chr1:160344712-160346209	59.9576581417604	0.142861768886767	0.299525061081535	0.476960987407586	0.633389902238052	0.999899585456607	NHLH1	2073
chr1:160469101-160470556	47.2869503435786	0.0964471695347903	0.323457813723751	0.298175420233196	0.765569280804328	0.999899585456607	SLAMF6	0
chr1:160516244-160517488	46.9118707339851	-0.141887854902728	0.336033392872737	-0.422243318408727	0.672847425906619	0.999899585456607	CD84	0
chr1:160544248-160545745	68.0160741092945	0.655866566558483	0.285677151092917	2.2958313748556	0.0216855247630037	0.999899585456607	CD84	0
chr1:160576041-160577507	33.1151521426285	-0.245238369609038	0.390623718547234	-0.627812285749319	0.530126916877218	0.999899585456607	SLAMF1	2383
chr1:160599280-160600652	40.2246788615199	-0.498671027374042	0.375165117141798	-1.32920414129431	0.183780629173549	0.999899585456607	SLAMF1	0
chr1:160673713-160675169	38.7366791659149	-0.136930969535536	0.359250561754957	-0.381157287177565	0.703086540959459	0.999899585456607	CD48	0
chr1:160682194-160683433	44.2723477873131	0.101939417868218	0.369184844492829	0.276120267093462	0.78245569467708	0.999899585456607	CD48	552
chr1:160737284-160738518	29.2084824244609	-0.327341903910175	0.422667850851748	-0.774466057095483	0.438655233182787	0.999899585456607	SLAMF7	12682
chr1:160751571-160753078	28.0776066425514	-0.415088265488662	0.419600324287013	-0.98924676999233	0.322542420582367	0.999899585456607	LY9	12785
chr1:160759131-160760506	33.4142241092497	-0.359534587591013	0.392688580765067	-0.915571792005102	0.359891531911105	0.999899585456607	LY9	5357
chr1:160796597-160798075	25.951489461052	-0.488492238139736	0.456254417191928	-1.07065755362155	0.28432343488019	0.999899585456607	LY9	0
chr1:160832134-160833577	51.879846563644	-0.214047208141678	0.33714712239823	-0.634877754907396	0.525508146354952	0.999899585456607	CD244	0
chr1:160904937-160906381	23.039852126651	-0.057810931102541	0.443707438943763	-0.130290651065393	0.896336476390396	0.999899585456607	ITLN2	8434
chr1:160966793-160967836	20.7102351005086	-0.579779742671171	0.510299137130316	-1.136156619687	0.255891022236181	0.999899585456607	F11R	0
chr1:160982895-160984089	64.8116955283968	0.232751262244427	0.296329118985584	0.785448500779128	0.432190653670055	0.999899585456607	F11R	0
chr1:160990291-160991737	61.3007659438275	-0.184743799546395	0.29999785481156	-0.615817068633506	0.5380152608266	0.999899585456607	F11R	0
chr1:161014861-161016254	75.4744467303223	0.140786126805678	0.269854386747405	0.521711462624693	0.601871242498187	0.999899585456607	USF1	0
chr1:161037334-161038798	65.1045620215995	0.0839097062011708	0.289482184206659	0.289861382769132	0.771922285954514	0.999899585456607	ARHGAP30	0
chr1:161039170-161040204	73.8476177539418	-0.133299393198368	0.278251894605785	-0.479060145797825	0.631895841183076	0.999899585456607	ARHGAP30	0
chr1:161052510-161054130	57.7353725169936	-0.2706469784498	0.318134700516624	-0.850730769105954	0.394918926904882	0.999899585456607	NECTIN4	0
chr1:16106641-16108167	55.5512553474285	0.167076092979122	0.299893018228016	0.557118981850023	0.577446139274713	0.999899585456607	FBLIM1	0
chr1:161067295-161068577	34.2596822332948	-0.25819939907426	0.410948994671343	-0.62830035459937	0.529807199390206	0.999899585456607	KLHDC9	0
chr1:161091026-161092318	39.6375259028205	0.130143701457521	0.347851345976517	0.374135972054876	0.708303157073466	0.999899585456607	DEDD	0
chr1:161101612-161103128	100.112925114899	0.315345607190811	0.251816589092163	1.252282894974	0.210466799437064	0.999899585456607	DEDD	0
chr1:161123247-161124543	33.9767133990283	-0.0195312638045227	0.396955411753714	-0.0492026641436511	0.960757788160427	0.999899585456607	UFC1	0
chr1:161135460-161136646	95.1222540732814	0.258785940527579	0.268542509949714	0.963668435869011	0.335212184021186	0.999899585456607	PPOX	0
chr1:161146681-161147971	49.8070783010181	0.114010379000427	0.315815031768925	0.361003649388817	0.718096718964635	0.999899585456607	B4GALT3	0
chr1:16114775-16115878	33.181983746287	0.00327908233968541	0.377412094985805	0.00868833400744282	0.993067799651811	0.999899585456607	FBLIM1	1690
chr1:161155097-161156440	80.0656661732349	0.365362524698332	0.294812479535437	1.23930481258482	0.215232637129065	0.999899585456607	ADAMTS4	3097
chr1:161170760-161172257	87.763846866642	0.171163067184996	0.265118275093586	0.645610217268407	0.518531818740917	0.999899585456607	NDUFS2	0
chr1:161184467-161185523	49.8460387086498	0.073919356370638	0.324735787378395	0.227629227340146	0.8199344962385	0.999899585456607	FCER1G	0
chr1:161186701-161187823	54.4016918153066	0.048599729301472	0.326470163930706	0.14886422917283	0.881660767633399	0.999899585456607	FCER1G	0
chr1:161195076-161196109	110.029955050292	0.382633307192608	0.262740623016867	1.45631574896602	0.14530535384254	0.999899585456607	TOMM40L	0
chr1:161196863-161198293	73.9341907484743	0.335124378421182	0.27431615857356	1.22167203041856	0.221831677381061	0.999899585456607	MIR5187	0
chr1:161236645-161238091	25.9696478767737	-0.111097321169591	0.432923352349493	-0.256621225366248	0.797471188120348	0.999899585456607	PCP4L1	0
chr1:161275486-161277196	57.866372796805	-0.218052073364063	0.316786009133124	-0.688326084730688	0.491247458908635	0.999899585456607	MPZ	0
chr1:161283354-161284910	50.0472858958525	0.288951915260427	0.313220089323757	0.922520378192455	0.356257205838824	0.999899585456607	SDHC	0
chr1:161328323-161329828	43.4134649970289	-0.0932168092599111	0.340160457360275	-0.274037758484027	0.784055604837483	0.999899585456607	SDHC	0
chr1:161336733-161338567	27.487474657952	-0.616534308316658	0.436797277264627	-1.41148844190972	0.158100641265286	0.999899585456607	CFAP126	0
chr1:161359218-161360535	78.3118815355058	0.0593676653225881	0.27887300128859	0.2128842342151	0.831417259799087	0.999899585456607	CFAP126	21544
chr1:161368828-161370261	76.9786915661034	0.138595247320512	0.272719348353357	0.508197339709601	0.611314956342182	0.999899585456607	CFAP126	31154
chr1:161414224-161415245	12.4893417640891	-0.488461887051025	0.626253924890077	-0.779974172835343	0.435406077453518	0.999899585456607	NA	NA
chr1:161426643-161427647	14.2594833849991	-0.424913580170207	0.600860271343969	-0.707175362451215	0.479457507294208	0.999899585456607	FCGR2A	47557
chr1:161468659-161470130	39.9445883182095	0.000687365246450162	0.349812606346346	0.00196495276036338	0.998432195538692	0.999899585456607	FCGR2A	5074
chr1:161475267-161476964	67.1637003641001	0.230135245648396	0.28472066720099	0.808284301630759	0.418926937455449	0.999899585456607	FCGR2A	0
chr1:161493401-161494521	27.8883275295539	-0.0111713052494979	0.406454676816948	-0.0274847501743203	0.978073102851485	0.999899585456607	HSPA6	0
chr1:161500055-161501055	38.2270509490426	0.132356177296709	0.364739454083966	0.362878695503667	0.716695502072697	0.999899585456607	HSPA6	3367
chr1:161502288-161503479	43.708073121459	0.348186265924302	0.354981203743985	0.98085831658686	0.326662615488168	0.999899585456607	HSPA6	5600
chr1:161509600-161510955	25.3635843987682	-0.113269568408449	0.426925842156636	-0.265314387707857	0.790767281769818	0.999899585456607	FCGR3A	595
chr1:16151867-16152990	31.5970102499557	0.307967497869435	0.395657082656352	0.778369733208898	0.436351076549843	0.999899585456607	UQCRHL	17672
chr1:161524483-161525508	16.3268625981763	0.0205482183176998	0.526124682041404	0.0390557961241643	0.96884590364114	0.999899585456607	FCGR3A	4069
chr1:161530768-161531814	20.0892942946982	-0.0907578993036435	0.494461308553981	-0.183549041620787	0.854367242670177	0.999899585456607	FCGR3A	10354
chr1:161535576-161536735	17.2501693598177	-0.529703867964871	0.534008638924629	-0.991938761574295	0.321227399217412	0.999899585456607	FCGR2C	14393
chr1:161581653-161582970	32.6187088204244	0.10509008247563	0.378440829858516	0.277692241915121	0.781248616520813	0.999899585456607	HSPA7	3311
chr1:16160679-16162484	108.686048546359	0.227712136530129	0.238231580224534	0.95584362205678	0.339151245811864	0.999899585456607	SPEN	11874
chr1:161688255-161689290	20.1324646787181	0.0123489816482805	0.475326514955073	0.0259799974538507	0.979273292785408	0.999899585456607	FCRLB	2043
chr1:161690924-161692441	46.535476153817	0.022302945402826	0.338431459598231	0.0659009225362883	0.947456706103832	0.999899585456607	FCRLB	0
chr1:161696264-161697281	58.2601838136513	0.11603364129605	0.294895996501655	0.393473097880455	0.693970089753325	0.999899585456607	FCRLB	0
chr1:161708300-161709503	68.2292942276935	0.331566340600325	0.277348427793722	1.19548664197558	0.231896952205569	0.999899585456607	DUSP12	10077
chr1:161710839-161711944	31.374237554489	0.276462787593387	0.383294770394832	0.721279831990932	0.470737362939581	0.999899585456607	DUSP12	7636
chr1:161719192-161720447	59.7081972559806	-0.170942829987571	0.300554384993808	-0.568758396225336	0.569520111989912	0.999899585456607	DUSP12	0
chr1:161735147-161736770	41.7521136675986	-0.35791340320374	0.363526330860388	-0.98455977688504	0.324840355450812	0.999899585456607	ATF6	0
chr1:16174045-16175667	91.9254777554206	0.504126234817739	0.248161523009247	2.03144399141584	0.0422099756974199	0.999899585456607	SPEN	0
chr1:161741498-161743249	45.8787824062466	0.128498566677672	0.340943556998407	0.376891025039292	0.70625459144175	0.999899585456607	ATF6	0
chr1:161754310-161755775	28.0696989243737	0.0102345849590396	0.408551062883093	0.025050932157208	0.980014338350906	0.999899585456607	ATF6	0
chr1:161902224-161903656	25.2618307398944	-0.467315267612336	0.449159842338882	-1.04042085592273	0.298144416311088	0.999899585456607	ATF6	0
chr1:161972673-161973985	82.3997391101283	0.421277852648246	0.259336543678844	1.62444461807105	0.104280951098294	0.999899585456607	OLFML2B	0
chr1:161993105-161994422	57.9233991496744	0.0854987115095926	0.317975723889925	0.268884399298326	0.788018642567706	0.999899585456607	OLFML2B	0
chr1:161998164-161999216	37.0815518899663	0.275315833595189	0.377647324707777	0.729028952629886	0.465983952319575	0.999899585456607	OLFML2B	4519
chr1:162038951-162040622	47.1273616174328	-0.205466260749413	0.336743593807963	-0.610156405429901	0.541758204959846	0.999899585456607	NOS1AP	0
chr1:16212152-16213446	65.0076439726298	0.220493329109533	0.283754625536465	0.777056334122023	0.437125534694088	0.999899585456607	SPEN	0
chr1:1623583-1624750	19.3391491327054	1.407500899525	0.461294194220102	3.05120011732344	0.00227928605659615	0.999899585456607	CDK11B	0
chr1:162392283-162393492	28.2289612514986	0.285247119225744	0.401487317242655	0.710476039902758	0.477408983937256	0.999899585456607	SH2D1B	10354
chr1:162500001-162501147	29.330772486111	0.352308708344214	0.400864814617403	0.87887161830471	0.379470888910584	0.999899585456607	UHMK1	581
chr1:162530725-162532227	104.782380218153	0.0558789232355593	0.253138265720157	0.220744671204049	0.825291246729047	0.999899585456607	UAP1	0
chr1:162759760-162760810	16.1285430394552	-0.404040271277021	0.553904564596146	-0.729440226894696	0.465732418512187	0.999899585456607	HSD17B7	0
chr1:163197408-163198719	16.6563512385284	-0.563181469131779	0.562244515491161	-1.00166645225485	0.316504714511612	0.999899585456607	RGS5	0
chr1:16320699-16321759	29.8396314112291	-0.0859371859980024	0.409958441475703	-0.209624140653525	0.833961036719863	0.999899585456607	C1orf64	8971
chr1:163290919-163292291	61.8137512257287	0.0977581274817072	0.298058769693374	0.327982724958152	0.742924724297203	0.999899585456607	NUF2	0
chr1:16364128-16365593	29.0795697630649	0.0286608505453761	0.403940167021901	0.0709532076413242	0.943434996470531	0.999899585456607	CLCNKB	0
chr1:16381973-16383291	28.4905370613194	0.0284318608786775	0.408277783147567	0.0696385207627159	0.94448137621437	0.999899585456607	FAM131C	972
chr1:164527148-164528810	50.5399154708437	0.143001850268445	0.338190133288214	0.42284453682324	0.672408691059981	0.999899585456607	PBX1	29955
chr1:164629340-164630490	27.7861712585546	0.330681557019041	0.405651327671548	0.815186675012662	0.414965464004587	0.999899585456607	PBX1	0
chr1:164677996-164679020	25.337348018671	0.040466895629915	0.432939532396152	0.0934700867022848	0.925530112988018	0.999899585456607	PBX1	0
chr1:164685902-164687258	36.655122004952	-0.356494632396323	0.376648798622865	-0.946490825670408	0.343898299424627	0.999899585456607	PBX1	0
chr1:16499456-16500637	47.8115047008418	-0.122808454440835	0.327197553479823	-0.37533426865433	0.707411883235899	0.999899585456607	EPHA2	16873
chr1:16532688-16534052	90.9738624522961	0.230370568445986	0.264437424457807	0.871172334696308	0.383660063107777	0.999899585456607	ARHGEF19	0
chr1:165361606-165362915	43.1168664120255	-0.29734610052799	0.361526275505461	-0.822474383396508	0.410806960203673	0.999899585456607	RXRG	7243
chr1:165398514-165399514	22.1680219106871	-0.274822061814117	0.50488177828846	-0.544329531451419	0.586214728582068	0.999899585456607	RXRG	0
chr1:16543536-16545039	68.6587278210859	0.109060062739355	0.280771511755812	0.388429944538691	0.697697887911065	0.999899585456607	ARHGEF19	4431
chr1:16552853-16553853	41.929716231789	-0.357328711436101	0.373693203971418	-0.956208749954764	0.338966780153919	0.999899585456607	RSG1	4328
chr1:1655367-1656416	42.3794452109632	0.224973115949564	0.339645448303732	0.662376360622912	0.507730049818935	0.999899585456607	CDK11A	0
chr1:165566647-165568238	64.8242135832757	0.294601121632059	0.29037796552502	1.01454365209634	0.310323411113361	0.999899585456607	MGST3	31871
chr1:165569676-165571154	38.092415181237	-0.0497756232753531	0.367564175363389	-0.13542022485228	0.892279634303278	0.999899585456607	MGST3	28955
chr1:165599748-165601338	104.12653257598	0.0189814488301086	0.244097633925113	0.0777617075794022	0.938017607100939	0.999899585456607	MGST3	0
chr1:16562789-16564238	46.13032286614	-0.072806338076045	0.340286253121856	-0.213956154290997	0.830581249197116	0.999899585456607	RSG1	0
chr1:165667011-165668407	64.1197649833169	0.139596776514764	0.286068662164337	0.487983463335701	0.625561554321381	0.999899585456607	ALDH9A1	0
chr1:165737663-165738884	60.5305155484609	-0.021735815487865	0.303430279228918	-0.0716336403311511	0.94289346772156	0.999899585456607	TMCO1	0
chr1:165796597-165797887	52.1692988636147	-0.527827954473007	0.324753971272692	-1.62531639691573	0.1040951594007	0.999899585456607	TMCO1	0
chr1:165823020-165824091	36.4124113457453	-0.435157368460865	0.377183171207628	-1.15370303258128	0.248621940192963	0.999899585456607	UCK2	0
chr1:165840022-165841295	31.3738698159867	0.0304365736197065	0.388853745209458	0.0782725484701494	0.937611253599596	0.999899585456607	UCK2	0
chr1:165853219-165854541	36.4582087609544	-0.629472166524524	0.383084914341764	-1.64316615705454	0.100348559926387	0.999899585456607	UCK2	0
chr1:165872405-165873627	22.9444784376196	-0.374123999181821	0.459108504334074	-0.814892330788946	0.415133943467732	0.999899585456607	UCK2	0
chr1:16619667-16620850	36.942135657493	0.129191989355168	0.370881050082005	0.348338070458446	0.727586305926283	0.999899585456607	FBXO42	0
chr1:16644326-16646164	51.3492319486854	0.238740564094248	0.316996186466386	0.753133868124824	0.451369474233589	0.999899585456607	FBXO42	0
chr1:16678396-16679545	63.4919550205732	0.271074052272806	0.289150456673538	0.937484434198418	0.348509426942346	0.999899585456607	FBXO42	0
chr1:166808408-166809719	99.3921311069051	0.309628976392537	0.254903560463948	1.21469066900825	0.224484092715952	0.999899585456607	POGK	0
chr1:166844744-166845852	78.0274725351157	0.296091682469381	0.28325536722724	1.0453171121444	0.295876431355277	0.999899585456607	TADA1	0
chr1:166871216-166872684	40.1090412468594	0.0695071474146668	0.35838176593408	0.193947220594509	0.846217208935986	0.999899585456607	ILDR2	9756
chr1:16693093-16694507	98.2972961021898	0.140072924210275	0.268674193555633	0.521348635522267	0.602123926136863	0.999899585456607	SZRD1	0
chr1:167059278-167060554	36.013310570016	-0.324558180079297	0.37944436151316	-0.855351173977165	0.39235676526884	0.999899585456607	GPA33	0
chr1:167190166-167191647	98.0164051046695	0.466950139121733	0.259418616389058	1.7999870079541	0.0718626896979995	0.999899585456607	POU2F1	0
chr1:167355849-167357299	30.6648449971427	0.0803607538624562	0.39238774726652	0.204799345602076	0.837728898310969	0.999899585456607	POU2F1	0
chr1:167410897-167412103	31.6258761644939	0.051122782507855	0.396336203614335	0.128988424579051	0.89736680815744	0.999899585456607	CD247	0
chr1:167416512-167418087	32.8191699194345	-0.344914220178259	0.405199107072741	-0.851221570230018	0.394646282765255	0.999899585456607	CD247	0
chr1:167424075-167425403	61.166055221603	0.339245020380397	0.289158318277542	1.17321549800542	0.240709398631762	0.999899585456607	CD247	0
chr1:167430816-167432293	28.4687532875141	-0.867234098331338	0.450705209584772	-1.92417145373205	0.0543330960156628	0.999899585456607	CD247	0
chr1:167522285-167523793	82.0510727470997	0.0210800781392982	0.26783477117507	0.0787055319472287	0.9372668452752	0.999899585456607	CREG1	0
chr1:167532019-167533699	73.6763577002809	0.336907162052773	0.273986908991216	1.229646932013	0.218829347225625	0.999899585456607	CREG1	8962
chr1:167569193-167571344	70.6761913785462	-0.044751097315284	0.277034669351727	-0.161536090121873	0.871671188779454	0.999899585456607	RCSD1	28129
chr1:167581310-167582713	25.1766405555696	0.0152767257991559	0.427887854051067	0.0357026394989296	0.971519465879656	0.999899585456607	RCSD1	16760
chr1:167586221-167587768	49.374181798365	0.389629338817733	0.312743453257239	1.24584330945932	0.212821926017149	0.999899585456607	RCSD1	11705
chr1:16759189-16760332	25.5232815390015	-0.0469423194575238	0.429132415282538	-0.109388892066374	0.912894043724827	0.999899585456607	SPATA21	0
chr1:167596482-167597801	30.9811685158288	-0.157682940296773	0.399065417330162	-0.395130556167224	0.692746539273369	0.999899585456607	RCSD1	1672
chr1:167606623-167607991	33.3244989789172	0.140206991478222	0.374271068852129	0.37461349045287	0.707947938567996	0.999899585456607	RCSD1	0
chr1:167640732-167641732	30.8429508417985	-0.249914783177552	0.395943904623636	-0.631187348155059	0.527918033418018	0.999899585456607	RCSD1	0
chr1:167648605-167649878	35.1324800398945	-0.498218282224738	0.390399509903496	-1.27617548072203	0.201893494073348	0.999899585456607	RCSD1	0
chr1:167666305-167667800	47.9932578759113	-0.290279342260241	0.348192181739701	-0.833675646621055	0.404463785094914	0.999899585456607	RCSD1	0
chr1:16766648-16767931	47.8983654125773	-0.154767540732951	0.333231728919181	-0.464444190938633	0.642329535461551	0.999899585456607	NECAP2	0
chr1:167683693-167685059	76.4011931177241	0.213952412431283	0.274724891054184	0.778787868876016	0.436104684956754	0.999899585456607	MPZL1	6127
chr1:16768396-16769436	31.6839486191738	0.0246775621401772	0.390588969920877	0.0631803866483385	0.949622862759287	0.999899585456607	NECAP2	0
chr1:167690281-167692012	84.6657344501083	0.325330658996629	0.261295987768793	1.24506565054683	0.213107619141388	0.999899585456607	MPZL1	0
chr1:1677016-1678228	44.7222093693944	0.280462022496513	0.334242759869989	0.839096776862437	0.401415004648042	0.999899585456607	SLC35E2	0
chr1:16770325-16771355	48.7402188043756	0.192330378736269	0.316664069330768	0.607364072415088	0.543609325921962	0.999899585456607	NECAP2	0
chr1:167772300-167773744	50.6187987886587	-0.61665197395217	0.341876022162814	-1.80372981424973	0.0712736732860435	0.999899585456607	ADCY10	4880
chr1:167788894-167790300	24.0663164102653	-0.0505188982776543	0.43733560858841	-0.115515172525545	0.908036795043366	0.999899585456607	ADCY10	0
chr1:167862443-167863724	27.4629889809766	-0.105087101635224	0.4149509811387	-0.25325184518626	0.800073605283177	0.999899585456607	ADCY10	0
chr1:167865837-167866886	18.6688796894799	0.0424677242346827	0.503320067232388	0.0843751858895682	0.93275813571235	0.999899585456607	ADCY10	0
chr1:167904672-167906346	132.074603220832	0.223477526842818	0.223282996897682	1.00087122596812	0.316889069169615	0.999899585456607	DCAF6	0
chr1:168022329-168023797	27.1200199892328	-0.135060969362353	0.437119772986909	-0.308979318046997	0.757337259386972	0.999899585456607	DCAF6	0
chr1:168050724-168052112	64.7002939794728	0.1285752283823	0.286305674581894	0.449083758364429	0.653371236327469	0.999899585456607	GPR161	0
chr1:168114434-168115780	24.8594681093344	-0.362623158680203	0.449565932135444	-0.806607291076836	0.419892771772136	0.999899585456607	GPR161	7528
chr1:168147639-168148971	75.9795177099562	-0.0595077462958529	0.272349188059967	-0.218497975777883	0.827041135316251	0.999899585456607	TIPRL	0
chr1:168194761-168196076	56.7331332394467	-0.165156168030187	0.304767664772096	-0.541908434261522	0.587881586190176	0.999899585456607	SFT2D2	0
chr1:16824844-16826256	46.46460863439	-0.211841248568911	0.344755450437097	-0.614468163738466	0.53890600452902	0.999899585456607	CROCCP3	5647
chr1:168311578-168313010	27.0280499621843	-0.162583456845627	0.443290446862067	-0.36676508144155	0.71379425619539	0.999899585456607	TBX19	27913
chr1:168408515-168409685	27.1924448881225	-0.273992078056822	0.432642528155831	-0.633298994494907	0.526538409800438	0.999899585456607	NA	NA
chr1:168435427-168436684	30.336739188202	-0.184338044670958	0.411197359400021	-0.44829578900975	0.653939739315568	0.999899585456607	NA	NA
chr1:168445570-168446849	25.6065862128449	0.183621285555513	0.693479036020471	0.264782749034814	0.791176826994996	0.999899585456607	NA	NA
chr1:168472991-168474226	67.6403416717057	0.257900181687788	0.31647151641434	0.814923834567573	0.415115909112716	0.999899585456607	XCL2	35776
chr1:168478502-168479502	18.8264491829867	-0.764085666450139	0.537439397763928	-1.42171502429706	0.155108996736148	0.999899585456607	XCL2	30500
chr1:168595019-168596766	40.7260429908193	-0.0919082552938204	0.348654363092824	-0.263608504647771	0.792081604510407	0.999899585456607	XCL1	43703
chr1:168605358-168606582	21.0851987046787	-0.595142115574798	0.489519383635212	-1.2157682320059	0.224073223625724	0.999899585456607	NA	NA
chr1:168697570-168698663	19.3552870720793	-0.187694090614496	0.493459499573972	-0.38036371936611	0.703675442107538	0.999899585456607	DPT	0
chr1:16886093-16887460	44.198519312944	-0.437431253900518	0.37154687344672	-1.17732454546747	0.239065993573941	0.999899585456607	NBPF1	1461
chr1:16891967-16893430	57.1150328744868	-0.511165908546673	0.324508276458595	-1.57520145287233	0.115209951961126	0.999899585456607	NBPF1	0
chr1:168947985-168949589	61.6991379090796	0.0296519190889318	0.312615751079587	0.0948510079435598	0.924433170989744	0.999899585456607	NA	NA
chr1:169010316-169011504	28.9714555164767	0.218363939642421	0.42042697888703	0.519386125553794	0.603491504660684	0.999899585456607	NA	NA
chr1:169012760-169014578	72.8368459925127	0.298601477701799	0.273872803149858	1.09029255284764	0.275584294632944	0.999899585456607	NA	NA
chr1:169021478-169022655	29.7654300224657	0.0218896053752836	0.428089117203503	0.0511332909331536	0.959219308352692	0.999899585456607	NA	NA
chr1:169029552-169030842	40.7040165871104	0.102910234496195	0.351507360888884	0.292768362619655	0.769699212143441	0.999899585456607	ATP1B1	45104
chr1:169074354-169076031	152.417751776628	0.443443045624974	0.238300633803957	1.86085550233904	0.0627645850802907	0.999899585456607	ATP1B1	0
chr1:169079988-169081007	27.5636821932261	-0.0560302782566869	0.412204162819839	-0.135928462908745	0.891877834153199	0.999899585456607	ATP1B1	0
chr1:169084878-169086238	32.4635830108041	-0.0746282133382229	0.399242754883156	-0.186924402322752	0.851719906116152	0.999899585456607	ATP1B1	0
chr1:16920660-16921938	31.9135686527979	-0.257194286466386	0.423034546910231	-0.60797466387766	0.543204277870668	0.999899585456607	NBPF1	0
chr1:16927195-16928667	68.5575818063508	0.101858020633047	0.279488505291746	0.364444400054029	0.715526185312414	0.999899585456607	NBPF1	0
chr1:16933528-16934637	40.4495932970876	-0.302929928216837	0.372905306118293	-0.812350811979978	0.416590362032527	0.999899585456607	NBPF1	0
chr1:169336777-169338001	56.4268567790422	0.0488582755637347	0.303201194373332	0.1611414350287	0.871982006223905	0.999899585456607	BLZF1	0
chr1:16939332-16941096	134.526387199541	-0.163038174647417	0.234429429778038	-0.695468034033887	0.486762037189742	0.999899585456607	NBPF1	0
chr1:169454379-169455420	120.162290018579	0.287115124990743	0.248315420990981	1.15625168926247	0.247578222739588	0.999899585456607	SLC19A2	0
chr1:16946800-16948475	95.7713023873486	-0.144094641964849	0.25750420662548	-0.55958170102605	0.575764789316778	0.999899585456607	CROCCP2	3397
chr1:169481922-169483196	20.471535866512	-0.304674121930621	0.487637507756321	-0.624796323261645	0.532104744116735	0.999899585456607	F5	0
chr1:169515331-169516374	20.5947935337746	0.148378852672466	0.475006073510462	0.312372537841242	0.75475741853887	0.999899585456607	F5	0
chr1:16951778-16953197	68.8212995623116	-0.484527422922322	0.292090972432368	-1.65882368389359	0.0971513264041076	0.999899585456607	CROCCP2	0
chr1:16957127-16958414	61.4691398416961	-0.525740793675979	0.321852005795931	-1.63348614956068	0.102366791371467	0.999899585456607	CROCCP2	0
chr1:169573724-169574826	22.4573633599226	-0.170869803817812	0.455304009203124	-0.375287281385616	0.707446824072381	0.999899585456607	SELP	0
chr1:16970134-16971702	75.209615449478	-0.45407515485029	0.283454712289853	-1.60193193184937	0.109170662391069	0.999899585456607	CROCCP2	0
chr1:169763337-169764653	49.1391943845558	-0.0454555972537554	0.322744108988452	-0.140840982028217	0.887995566752544	0.999899585456607	C1orf112	0
chr1:169771696-169772754	19.2345054228942	-0.111611110198538	0.493556849692349	-0.226136280487465	0.821095427607774	0.999899585456607	C1orf112	0
chr1:169862497-169863956	131.703430111655	0.643185786919683	0.227970579322205	2.82135435560143	0.0047821346710954	0.999899585456607	SCYL3	0
chr1:169875752-169876791	17.4097542565649	0.0101936985405062	0.501716783731611	0.0203176351101685	0.983789987907086	0.999899585456607	SCYL3	12651
chr1:170043173-170044398	77.0724911458379	0.23961934840701	0.275164297390568	0.870822816329602	0.383850905204905	0.999899585456607	KIFAP3	0
chr1:17019492-17020492	45.9171427972558	-1.00438729369718	0.364830423005997	-2.75302505043741	0.00590473778983017	0.999899585456607	ESPNP	0
chr1:170500600-170501759	63.389740695235	0.230239762555763	0.288400685841727	0.798332923112804	0.424677317265377	0.999899585456607	GORAB	0
chr1:17053471-17054786	43.7543784531091	-0.489900176559495	0.382882409462576	-1.27950557260422	0.200719078511299	0.999899585456607	ESPNP	6818
chr1:17083856-17084934	16.4262190219328	-0.864600783717218	0.572344129968235	-1.51063099706326	0.130882491934992	0.999899585456607	CROCC	0
chr1:170841114-170842562	28.6642923661438	-0.22169638919469	0.407316634699778	-0.544285134237389	0.586245275082637	0.999899585456607	NA	NA
chr1:17087365-17088678	30.5850919402492	-0.253371733847561	0.40919186439924	-0.619200321148986	0.535784400321793	0.999899585456607	CROCC	0
chr1:1709434-1710882	89.8549198546643	0.237176451136481	0.262561452457872	0.903317866793629	0.366357216691177	0.999899585456607	NADK	0
chr1:1711077-1712433	69.4927315852259	-0.183200923000487	0.288455581326309	-0.635109648973111	0.525356904415993	0.999899585456607	NADK	0
chr1:171181799-171183168	27.4954739725753	0.0276017359589351	0.412932028419021	0.0668432915330227	0.946706458795684	0.999899585456607	FMO2	0
chr1:171193132-171194163	20.1128406860182	-0.220316376154947	0.477805417032964	-0.461100624440486	0.644726413760054	0.999899585456607	FMO2	11309
chr1:171282723-171284184	69.6083112950596	0.232284433682554	0.297901578865255	0.779735490383619	0.435546584252909	0.999899585456607	FMO4	0
chr1:171446343-171447940	38.6306739701559	0.412741268450266	0.348189812172222	1.18539157098059	0.235862662856214	0.999899585456607	PRRC2C	6725
chr1:171454348-171455524	67.5977956100315	0.429906632561325	0.280034606416924	1.53519108963721	0.124736896396771	0.999899585456607	PRRC2C	0
chr1:171710518-171711992	55.8951131468478	0.149247236596204	0.302817056233999	0.492862715371206	0.622109593486954	0.999899585456607	VAMP4	0
chr1:171723667-171725099	30.1957128160502	-1.02914256429693	0.44542295957089	-2.31048387197728	0.0208613804215504	0.999899585456607	VAMP4	12287
chr1:171750070-171751418	110.208036233674	0.336847985136404	0.25179607321018	1.33778093058357	0.180967859925393	0.999899585456607	METTL13	0
chr1:171809964-171811519	52.7141004620731	-0.126459157876314	0.32240063691118	-0.392242270635319	0.694879214021282	0.999899585456607	DNM3	0
chr1:171819311-171820661	22.5975499430237	-0.393409408695889	0.466839393904181	-0.842708250059626	0.399391632000603	0.999899585456607	DNM3	0
chr1:17215183-17216464	42.9808651440382	0.0331184576893912	0.338301350245245	0.0978963213282555	0.922014621111787	0.999899585456607	CROCC	0
chr1:172153744-172155071	17.69674867602	0.0239287939345013	0.535158228661119	0.0447134934173905	0.964335678264053	0.999899585456607	DNM3	0
chr1:17221964-17223580	43.6045503642355	0.0652457301672236	0.339743217254293	0.192044246518064	0.847707546714502	0.999899585456607	CROCC	0
chr1:17230664-17232221	110.769036616716	0.144864701439381	0.239387227724939	0.605147997310172	0.545080665095456	0.999899585456607	CROCC	0
chr1:172327274-172328569	26.866280926981	-0.317041300889484	0.422032298737483	-0.751225206786111	0.452517132618749	0.999899585456607	DNM3	0
chr1:172362194-172363564	37.2126321448194	0.198418768426486	0.403966713340219	0.491176034742691	0.623301947478311	0.999899585456607	DNM3	0
chr1:17239961-17241253	84.3233565936845	-0.167949202444726	0.264618833899963	-0.63468348027041	0.525634869943036	0.999899585456607	CROCC	0
chr1:172412562-172413801	44.1293046654277	-0.0184833472611581	0.337976955416953	-0.0546881879516186	0.956386879929249	0.999899585456607	C1orf105	0
chr1:172418727-172419727	30.9933763624621	-0.038799207979098	0.39228945524026	-0.0989045396474785	0.921214064464542	0.999899585456607	C1orf105	0
chr1:172462930-172464011	20.6168922858663	0.182250664776609	0.474900377959479	0.383766097554379	0.701151817782395	0.999899585456607	C1orf105	24960
chr1:172484763-172486010	29.7240996924276	0.0265683811779017	0.396348774584293	0.0670328329027073	0.94655556509738	0.999899585456607	SUCO	16249
chr1:172501376-172502660	178.814226774838	0.429744282277885	0.22251104063668	1.93133914186119	0.0534411258702821	0.999899585456607	SUCO	0
chr1:172612513-172613734	33.9898451117957	0.00830579926694051	0.377258447881292	0.0220162048420291	0.982435029076299	0.999899585456607	FASLG	14450
chr1:172631338-172632580	18.897840408904	-0.713428064539199	0.529374065540122	-1.3476823119608	0.177760583522783	0.999899585456607	FASLG	0
chr1:172713797-172714828	18.868885467776	-1.15041785134484	0.560717564659216	-2.05168862873775	0.0401999325653089	0.999899585456607	NA	NA
chr1:172715122-172716153	42.1519359085387	0.422758697915002	0.337676479119829	1.25196371099623	0.210583087444438	0.999899585456607	NA	NA
chr1:172735312-172736692	49.4471290775981	0.104374437450135	0.317663047856553	0.328569653141611	0.742480988881735	0.999899585456607	NA	NA
chr1:17277819-17278891	32.3510829652568	0.0627134258761806	0.396223484813456	0.158277912036704	0.874237812380967	0.999899585456607	CROCC	10089
chr1:172787153-172788722	50.1970535154133	-0.28575485256145	0.323450792237879	-0.883456956727111	0.376989428866307	0.999899585456607	NA	NA
chr1:172814168-172815232	22.4062801696408	-0.668524028045446	0.48053252120543	-1.39121495121378	0.164160254764757	0.999899585456607	NA	NA
chr1:172978048-172979448	29.5643354109842	0.137303099332255	0.413838750597793	0.33177922351138	0.740055973731103	0.999899585456607	TNFSF18	30911
chr1:173080895-173082370	31.9248942970489	-0.749857650485332	0.413864362717733	-1.81184397120164	0.0700103087199743	0.999899585456607	NA	NA
chr1:173083189-173084258	26.9007307772364	0.659025477716428	0.420604062401224	1.56685476111205	0.117148643956562	0.999899585456607	NA	NA
chr1:173085955-173087393	31.0572908539116	-0.000752804140749811	0.387682858276323	-0.00194180404079988	0.998450665509395	0.999899585456607	NA	NA
chr1:173091583-173093130	68.2479767041291	0.0757755535046411	0.287007911558166	0.26401904077576	0.791765246751313	0.999899585456607	NA	NA
chr1:173159404-173160848	32.6621295597491	-0.187007024721214	0.38708895715779	-0.483111236482482	0.629016756139648	0.999899585456607	TNFSF4	0
chr1:173162384-173163870	37.1973483763478	0.201811072638782	0.375371685963169	0.537629981656592	0.59083252721587	0.999899585456607	TNFSF4	0
chr1:173268858-173269888	15.0683538812944	-0.875283511590572	0.603817375451353	-1.44958318057061	0.147174789086747	0.999899585456607	NA	NA
chr1:173287690-173289142	21.023477608415	-0.62271642094513	0.512705573653934	-1.21456924391747	0.22453042519553	0.999899585456607	NA	NA
chr1:17335859-17337147	36.5522870675781	-0.525856691976299	0.385916052974246	-1.36261937777279	0.173002498509188	0.999899585456607	ATP13A2	0
chr1:17337825-17339366	52.3710943660975	-0.273519340171541	0.318462567921192	-0.858874378728327	0.390409826317804	0.999899585456607	ATP13A2	0
chr1:173378457-173380679	55.6917051196661	-0.149833740535289	0.320856772015697	-0.466980140683952	0.64051408659473	0.999899585456607	NA	NA
chr1:173391157-173392348	40.7957026800969	-0.0906797387409864	0.357098114609475	-0.253935081231539	0.799545711968671	0.999899585456607	NA	NA
chr1:173398503-173399706	29.8447523682923	-0.233279160875701	0.402798682201904	-0.579145789654715	0.56249080564158	0.999899585456607	PRDX6	46779
chr1:17340064-17341078	36.3003500242858	-0.00160545098555952	0.372731524217117	-0.00430725839176495	0.996563315656325	0.999899585456607	ATP13A2	1640
chr1:173445883-173447019	77.7688447335436	-0.192526070590633	0.287582956259928	-0.669462728579161	0.503200348536649	0.999899585456607	PRDX6	0
chr1:17348900-17350338	37.7990802295646	-0.421744693721752	0.734144488881249	-0.574470966014391	0.565649142332523	0.999899585456607	SDHB	0
chr1:173683604-173684717	40.4766336881505	0.141329117379288	0.345208320687574	0.409402406922849	0.682244373591032	0.999899585456607	KLHL20	0
chr1:17371338-17372584	52.7412492672234	-0.0287254505791459	0.319142229572715	-0.090008303249636	0.928280616574562	0.999899585456607	SDHB	0
chr1:173793005-173794377	78.7492033105363	0.0888442754872512	0.280934057778993	0.316246012283579	0.751815785693532	0.999899585456607	CENPL	0
chr1:17380111-17381420	83.8887312066854	0.0132895175654874	0.278080131892725	0.0477902447579898	0.961883411229694	0.999899585456607	SDHB	0
chr1:173836766-173838084	136.82305913796	0.327370670122691	0.225759189493126	1.45008790498275	0.147034007498444	0.999899585456607	GAS5	0
chr1:17385648-17386828	34.2179090771274	0.138461069815807	0.374165434861298	0.370053075231639	0.711342944610531	0.999899585456607	SDHB	4982
chr1:173990528-173991786	77.8185308808082	0.0719440584323386	0.276945304965395	0.259777137010241	0.795035687673252	0.999899585456607	RC3H1	28317
chr1:173992382-173993868	29.797024880242	0.153285843334962	0.404145043924172	0.379284233815131	0.704476806162311	0.999899585456607	RC3H1	30171
chr1:174083541-174085035	34.6858233334829	-0.118311679737172	0.385004990388223	-0.307299081027162	0.75861573510682	0.999899585456607	RABGAP1L	43516
chr1:174127983-174129618	84.0186499923507	0.00276478668061968	0.276673082097515	0.0099929731496077	0.992026893706049	0.999899585456607	RABGAP1L	0
chr1:174227027-174228456	19.8698927060077	0.429815812598766	0.461346445158201	0.931655195590326	0.351514748264867	0.999899585456607	RABGAP1L	0
chr1:174499055-174500309	21.7965497880314	0.36806545903624	0.445379770050641	0.826408121308225	0.408572618046343	0.999899585456607	RABGAP1L	0
chr1:17451922-17452943	25.7439124943671	-0.281670745737945	0.447269925178427	-0.629755612621572	0.528854490880686	0.999899585456607	PADI2	5973
chr1:17454138-17455600	35.3278926634322	0.000225718394193676	0.367022972041367	0.000614998001182978	0.999509302620864	0.999899585456607	PADI2	8189
chr1:17467701-17468888	37.2494806957739	0.248795806923011	0.371935294672251	0.668922284297461	0.503545054192173	0.999899585456607	PADI2	21752
chr1:174936803-174938245	24.9273397335923	0.26285123827127	0.426695401152195	0.616016103200314	0.53788389177658	0.999899585456607	RABGAP1L	9475
chr1:174968186-174969346	148.017495126856	0.461831402537638	0.241033277610202	1.91604830302523	0.0553589476792871	0.999899585456607	CACYBP	0
chr1:174992149-174993202	41.9131012869906	-0.0845274892336223	0.357424242341974	-0.236490643946721	0.813051966461274	0.999899585456607	MRPS14	0
chr1:174998498-174999535	24.8874669675115	0.347968106110357	0.42072651545778	0.827064835055007	0.408200314217326	0.999899585456607	MRPS14	5906
chr1:175066587-175067587	19.4326584982122	0.105541717194908	0.495514138661903	0.212994360725841	0.831331361255229	0.999899585456607	TNN	0
chr1:175094060-175095060	14.8114148629262	0.153515007339439	0.539798675244051	0.284393079086444	0.776109162227225	0.999899585456607	TNN	0
chr1:175157275-175158756	28.8306921124458	0.252109497515727	0.394846386975243	0.638500201171993	0.523148123139195	0.999899585456607	KIAA0040	0
chr1:175161542-175162636	33.3530384278304	-0.609294574163339	0.402929459970318	-1.5121618910869	0.130492683143724	0.999899585456607	KIAA0040	0
chr1:17533232-17534485	49.8976728515287	0.306012904376632	0.330104429201184	0.927018474478361	0.353916942317383	0.999899585456607	PADI1	0
chr1:175525249-175526249	13.487229309723	-1.20186537236385	0.656628770363364	-1.83035746621148	0.067196503494885	0.999899585456607	TNR	0
chr1:17563111-17564249	31.2285042065066	-0.160861711731144	0.422176218441106	-0.381029780230465	0.703181150976254	0.999899585456607	PADI1	0
chr1:175700444-175701615	20.6915697089882	-1.1443550090519	0.564728796649426	-2.02637976997354	0.0427258824099165	0.999899585456607	TNR	0
chr1:175777406-175778617	29.1122239419878	0.540111389852548	0.437612646019588	1.2342225362207	0.217119991960232	0.999899585456607	NA	NA
chr1:175795527-175796572	23.1241518379063	0.304033491631269	0.434189999907018	0.700231446363064	0.48378277608099	0.999899585456607	NA	NA
chr1:176175733-176176934	89.088850745201	0.0859695296068248	0.254541301647057	0.337742948003106	0.735556906740491	0.999899585456607	RFWD2	0
chr1:176562406-176563460	13.9253808974478	0.217692519100623	0.554372946613246	0.392682435949556	0.694554044821466	0.999899585456607	PAPPA2	0
chr1:177319592-177321146	54.0125529006678	0.0293284222333884	0.313724770991233	0.0934845601790492	0.925518615168295	0.999899585456607	NA	NA
chr1:17757800-17759203	52.4041340206034	0.0478924895504381	0.310775576486294	0.15410634932102	0.877525882052776	0.999899585456607	RCC2	0
chr1:177581460-177582755	23.3757557953037	-0.433592735013221	0.466938707425155	-0.928585975243273	0.353103692850864	0.999899585456607	NA	NA
chr1:17764218-17765525	46.456845714905	-0.226298232012747	0.342607011147994	-0.660518391770431	0.508921219949457	0.999899585456607	RCC2	0
chr1:17765841-17767130	42.638049801866	0.100796778654934	0.344389051071084	0.292682878103836	0.769764558374202	0.999899585456607	RCC2	0
chr1:178000365-178001650	21.2146364494819	-0.0412674690995386	0.479324175889958	-0.0860951130264138	0.931390808441363	0.999899585456607	SEC16B	0
chr1:178006416-178007482	30.6770877690264	-0.453237745380305	0.407926344336558	-1.11107740814691	0.266535031324226	0.999899585456607	SEC16B	0
chr1:178024321-178026008	55.0123356808428	-0.449755715474025	0.325102490855243	-1.38342746710694	0.16653383332747	0.999899585456607	SEC16B	17178
chr1:178026153-178027450	46.3481519231197	0.482831138297267	0.324206784053102	1.48926907778149	0.136416526999791	0.999899585456607	SEC16B	19010
chr1:178035736-178037386	50.1607444601411	0.328362543472035	0.32005823003236	1.02594625808821	0.304916916647641	0.999899585456607	RASAL2-AS1	23256
chr1:178055459-178056686	33.215978157597	0.145912416681251	0.372856876706229	0.391336262777887	0.69554869796498	0.999899585456607	RASAL2-AS1	3956
chr1:178062331-178063770	88.4979484765778	0.251250831132609	0.250710528127082	1.00215508702232	0.316268695734508	0.999899585456607	RASAL2	0
chr1:178088465-178089479	18.760382702437	-0.244691934496453	0.504867230100535	-0.484665908000659	0.627913353431698	0.999899585456607	RASAL2	0
chr1:178095305-178096949	32.2289645941827	-0.0575574220033593	0.400059434632945	-0.143872177533242	0.885601406193423	0.999899585456607	RASAL2	0
chr1:178102473-178103920	36.9615196929293	0.0669384266076435	0.359245208597031	0.186330742918075	0.852185400238388	0.999899585456607	RASAL2	0
chr1:178137381-178138576	13.2792835456621	-0.299393904661592	0.617834416945908	-0.484585993350067	0.627970051304237	0.999899585456607	RASAL2	0
chr1:178161455-178162488	33.0385458246276	0.0367439072180551	0.397963408053437	0.0923298636871692	0.92643596191104	0.999899585456607	RASAL2	0
chr1:178252544-178253951	25.1874640598095	-0.222862142007777	0.450506423335838	-0.494692484865283	0.620817207151289	0.999899585456607	RASAL2	0
chr1:17828470-17829868	35.5923509994586	-0.0200611826361155	0.372395525034478	-0.0538706329359306	0.957038234200966	0.999899585456607	ARHGEF10L	36461
chr1:178313277-178314703	20.881822811876	-1.46105975155405	0.551738292929434	-2.64810286013792	0.00809448924897392	0.999899585456607	RASAL2	0
chr1:178511049-178512439	66.9894370974344	-0.316264846153576	0.298130665784435	-1.0608262834064	0.288768855178801	0.999899585456607	C1orf220	0
chr1:178577252-178578713	27.8110567717609	0.101064050330208	0.41657142100189	0.242609178726519	0.80830817003095	0.999899585456607	NA	NA
chr1:178694243-178696042	61.1968073146219	-0.0773806354190907	0.304325010721043	-0.254269720506216	0.799287190746595	0.999899585456607	RALGPS2	0
chr1:17871542-17872760	28.3637003453075	-0.652846585199524	0.455985772724744	-1.43172577797425	0.15222231601478	0.999899585456607	ARHGEF10L	0
chr1:17877105-17878762	49.9658425901734	-0.0371095400123658	0.334092150367469	-0.111075761497386	0.911556269307309	0.999899585456607	ARHGEF10L	0
chr1:17891602-17892648	35.1920800368708	0.204186814240309	0.37022901617797	0.55151488759097	0.581280763932008	0.999899585456607	ARHGEF10L	0
chr1:17895494-17896923	58.2901218831679	0.147316844190296	0.295030445388893	0.499327599889264	0.617548614542837	0.999899585456607	ARHGEF10L	0
chr1:1789754-1790793	23.5196182660956	-0.102855284313755	0.462471320274737	-0.222403595216787	0.823999713325754	0.999899585456607	GNB1	0
chr1:178985521-178986869	27.4483360060785	-0.130022061088016	0.438807786098345	-0.296307552434532	0.766995218786007	0.999899585456607	FAM20B	8204
chr1:178994442-178995897	91.0694567472737	0.0143810108491126	0.262087013528772	0.0548711309861745	0.956241131352784	0.999899585456607	FAM20B	0
chr1:179050190-179051936	81.6659782802076	-0.0224815059515769	0.265562426101952	-0.0846562003577497	0.932534717959731	0.999899585456607	TOR3A	0
chr1:179057686-179059013	42.2494497600849	-0.088758851381587	0.362568640952764	-0.24480564879617	0.806606919878707	0.999899585456607	TOR3A	0
chr1:179060523-179061879	45.9924369668344	-0.14227687178557	0.335733432950942	-0.423779277908136	0.671726791954034	0.999899585456607	TOR3A	0
chr1:179111568-179112787	27.4954288036953	-0.23033525674512	0.427916428081039	-0.538271591436773	0.590389561041789	0.999899585456607	ABL2	0
chr1:17911644-17913397	51.8093016804433	-0.218690097627979	0.323324902472517	-0.676378763143887	0.498800197101834	0.999899585456607	ARHGEF10L	0
chr1:179137354-179138875	21.8289340446862	-0.286709242050366	0.476799484248383	-0.601320369509897	0.547626625013833	0.999899585456607	ABL2	0
chr1:179159698-179160722	19.0044608401376	-0.0941873649340506	0.490343515668688	-0.192084450847904	0.847676054543114	0.999899585456607	ABL2	0
chr1:179262224-179263543	57.4394422677849	-0.0514244787114011	0.306623712256809	-0.167712008744879	0.866809848397413	0.999899585456607	SOAT1	0
chr1:179334331-179335634	60.4468582005556	0.283192114273586	0.294729125741099	0.960855543412945	0.336624806445436	0.999899585456607	AXDND1	0
chr1:17941024-17942346	42.5340950890093	-0.377251852649602	0.376188873871965	-1.00282565182403	0.315944989790992	0.999899585456607	ARHGEF10L	0
chr1:17944292-17945771	61.455314999122	0.00359211598847261	0.304350074463869	0.0118025796274252	0.990583122568033	0.999899585456607	ARHGEF10L	0
chr1:17956025-17957179	74.9242454628881	0.0320869341404678	0.273479108903581	0.117328648133706	0.90659962388074	0.999899585456607	ARHGEF10L	0
chr1:17961780-17962992	88.1672767639081	0.331263424145495	0.256549502595166	1.29122614074301	0.196625273138809	0.999899585456607	ARHGEF10L	0
chr1:179820854-179822095	20.8290325551667	-0.065032325781314	0.469845501276017	-0.138412149535747	0.889914695495871	0.999899585456607	TOR1AIP2	0
chr1:179846282-179847495	32.3404942635924	-0.44880377362536	0.403037916778604	-1.11355223650557	0.265471326831976	0.999899585456607	TOR1AIP2	0
chr1:179851071-179852292	131.238390914628	0.215112854209284	0.240473539529588	0.894538561831318	0.371033807135012	0.999899585456607	TOR1AIP1	0
chr1:179923300-179924746	98.204566878832	0.166869325569668	0.255856357753201	0.65219925365556	0.514272641368482	0.999899585456607	CEP350	0
chr1:180119519-180120809	32.4955349059749	-0.425035641927495	0.414464927341656	-1.02550448515304	0.305125210202786	0.999899585456607	QSOX1	3158
chr1:180176600-180178067	32.7855549033537	-0.372424817127543	0.394922231907317	-0.943033303870686	0.345663868399709	0.999899585456607	QSOX1	9430
chr1:180247490-180248880	48.9846737674497	0.0551284313685502	0.326835556759165	0.168673298325288	0.866053622663427	0.999899585456607	LHX4	3301
chr1:180256995-180258243	28.0657160714174	0.158362037477128	0.406903332991937	0.389188351721528	0.697136819539741	0.999899585456607	ACBD6	0
chr1:180471248-180472403	87.4829142158644	0.320922967859702	0.253233304883272	1.26730158186591	0.205047475128592	0.999899585456607	ACBD6	0
chr1:180484631-180485673	17.5642220256475	1.03770233319577	0.484617987718454	2.14127902697379	0.0322515434013359	0.999899585456607	ACBD6	12608
chr1:180541608-180542716	19.850535731843	-0.171997792689347	0.481418385077352	-0.357273004149418	0.720887437712836	0.999899585456607	NA	NA
chr1:180579828-180581084	27.7184766339725	-0.206147074432807	0.446029670243618	-0.462182424591196	0.64395050580451	0.999899585456607	XPR1	20061
chr1:180600549-180601924	78.0358989224695	0.151390873133218	0.27689802731459	0.546738720392614	0.584558248550402	0.999899585456607	XPR1	0
chr1:180903407-180904552	41.9970370891423	0.053633278974271	0.351337819927828	0.152654442340675	0.878670789314846	0.999899585456607	KIAA1614	0
chr1:180938359-180939648	25.1440099274202	-0.571132337904757	0.453641243620091	-1.25899561809477	0.208031914607269	0.999899585456607	STX6	2527
chr1:180950362-180951781	23.9774558996461	-0.235715406656769	0.466080016065956	-0.505740213121285	0.613039034323544	0.999899585456607	STX6	0
chr1:180991379-180992715	64.4336613631155	0.155660608892279	0.291734067395427	0.533570214414797	0.593638920324145	0.999899585456607	STX6	0
chr1:181001976-181003601	62.9077052351199	0.209636754444256	0.290101635526353	0.722632101207895	0.469905940710179	0.999899585456607	MR1	0
chr1:181011803-181013293	35.3723649985024	-0.545381209390136	0.391900508051571	-1.39163179987092	0.164033924153104	0.999899585456607	MR1	0
chr1:181031231-181032248	61.3287481904015	0.147890346510755	0.290526239350166	0.509042993299153	0.610722088687076	0.999899585456607	MR1	156
chr1:181053064-181054108	30.229205391273	0.139254765704796	0.390418820495537	0.356680463119189	0.721331032968506	0.999899585456607	IER5	3529
chr1:181057251-181058311	68.6921471284872	-0.0503508888741348	0.285753029766382	-0.176204217030697	0.860133507912348	0.999899585456607	IER5	0
chr1:181058734-181059734	40.3164836788276	-0.108886933410642	0.351686260661355	-0.309613839351804	0.756854630837393	0.999899585456607	IER5	0
chr1:181073672-181075058	55.5335730176926	-0.252683385121017	0.315638091013397	-0.800547818261555	0.423393470077134	0.999899585456607	IER5	13692
chr1:181093020-181094159	39.3093479977936	0.0203987629630463	0.352624575506446	0.0578483871515455	0.953869395310083	0.999899585456607	IER5	33040
chr1:181097523-181098907	61.7413832190499	0.348714128133043	0.3014961625593	1.15661216107338	0.24743085147538	0.999899585456607	IER5	37543
chr1:181103295-181104929	68.8455204663375	-0.0313016735619601	0.300585729423571	-0.104135594267855	0.917061744262056	0.999899585456607	IER5	43315
chr1:181110100-181111373	38.2093235170308	-0.420651843688422	0.387166995287476	-1.08648683593518	0.277263661877212	0.999899585456607	NA	NA
chr1:181121414-181122890	48.5222647366821	0.0185044923868748	0.327343449582303	0.0565292887653227	0.954920163762544	0.999899585456607	NA	NA
chr1:181997923-181999499	86.6956407899853	0.198481751108433	0.26520992931479	0.748394872021725	0.454222014703084	0.999899585456607	ZNF648	24205
chr1:182053746-182055239	38.9229210442619	-0.353338966759052	0.363863098247165	-0.971076672685933	0.331510099164489	0.999899585456607	ZNF648	22898
chr1:182113045-182114193	87.6988865406554	0.509764359534583	0.26942957121749	1.89201340161392	0.0584891952326053	0.999899585456607	NA	NA
chr1:182115930-182117137	38.0986906533408	-0.377870985617178	0.378895568797838	-0.997295869191844	0.318620918210642	0.999899585456607	NA	NA
chr1:182118200-182119483	78.2489114177959	0.159347619295978	0.264071546044253	0.603425933929567	0.546225374045077	0.999899585456607	NA	NA
chr1:182143965-182145189	27.2011280450122	-0.361119971228897	0.445886826461356	-0.809891546011384	0.418002511087217	0.999899585456607	NA	NA
chr1:1821758-1823372	101.396850745597	0.000146649285279393	0.249170459457906	0.00058855004561312	0.999530405032456	0.999899585456607	GNB1	0
chr1:182227896-182229309	42.594350269048	0.217818128432522	0.3541296046307	0.615080257578779	0.538501719325905	0.999899585456607	NA	NA
chr1:182360279-182361700	119.841228921869	0.084127467143754	0.244650198025892	0.343868379517316	0.730945272834894	0.999899585456607	GLUL	0
chr1:182362931-182364038	39.3440029678698	-0.0126746391982911	0.359835562293864	-0.0352234201575112	0.971901587231229	0.999899585456607	GLUL	1589
chr1:182452589-182454084	34.8957225354658	-0.63453450222156	0.393453613903656	-1.61273014098413	0.10680314921888	0.999899585456607	RGSL1	0
chr1:182572622-182574128	49.2257146038957	-0.0178302750508625	0.320778783599212	-0.0555843340098827	0.955672944858054	0.999899585456607	RGS16	0
chr1:182583592-182585144	53.7283699851823	0.0128764614780356	0.310949500665921	0.0414101371780938	0.966968931430982	0.999899585456607	RGS16	10043
chr1:182747708-182749046	19.420984688649	-0.943336293037361	0.539415086100643	-1.74881333011394	0.0803232918342679	0.999899585456607	NPL	9537
chr1:182750977-182752364	39.2711086698682	0.229294757499856	0.347544687802491	0.659756185455389	0.509410304454981	0.999899585456607	NPL	6219
chr1:182758180-182759406	69.9486946100722	0.414011274793396	0.279584048607971	1.48081150142409	0.138656810810206	0.999899585456607	NPL	0
chr1:182764014-182765377	61.096492223082	0.0593016414884505	0.297266342569379	0.199489928714719	0.841879520751946	0.999899585456607	NPL	0
chr1:182791784-182792784	23.3650729061344	-0.178348134794576	0.448154842023056	-0.397960968109769	0.690658957480669	0.999899585456607	NPL	0
chr1:182808116-182809670	84.3399383302535	-0.207513934803484	0.267200538573635	-0.776622442122427	0.437381557002023	0.999899585456607	DHX9	0
chr1:182924703-182926029	34.7006993501176	-0.370968862451927	0.392724369902032	-0.944603622496022	0.344861276942214	0.999899585456607	SHCBP1L	2149
chr1:182930960-182932845	31.4623151016643	-0.362607740176028	0.406491186469577	-0.892043301910968	0.372369723070681	0.999899585456607	SHCBP1L	8406
chr1:182991535-182992916	49.3375372267771	-0.175796943149747	0.330482973754764	-0.531939485875597	0.594767908231699	0.999899585456607	LAMC1	0
chr1:183070685-183071862	28.799638096845	-0.122802186847325	0.40715270263968	-0.301612112731085	0.76294777315853	0.999899585456607	LAMC1	0
chr1:183430227-183431279	15.9819377318627	0.671361147452918	0.529485520979768	1.26794996435525	0.204815819504213	0.999899585456607	SMG7-AS1	0
chr1:183440138-183441622	104.908641238713	0.155211065356943	0.241877743253137	0.641692217189685	0.521073043536059	0.999899585456607	SMG7	0
chr1:183536443-183537939	69.1229651308771	-0.00706042915223148	0.291392248996069	-0.0242299827004895	0.980669162410146	0.999899585456607	NCF2	0
chr1:183549061-183550120	51.9311235875476	0.0808038887946258	0.353573511678392	0.228534904696493	0.819230423956395	0.999899585456607	NCF2	0
chr1:183559283-183560415	70.0298576465989	-0.353308429362954	0.307431747590266	-1.14922558301894	0.250462974401704	0.999899585456607	NCF2	0
chr1:183562206-183563241	37.4972049052026	0.00853267430846222	0.364319455266493	0.0234208582196653	0.981314567115361	0.999899585456607	NCF2	2149
chr1:183569009-183570404	29.8786603378449	-0.0466934802727696	0.411308130186832	-0.113524330898977	0.909614874501514	0.999899585456607	NCF2	8952
chr1:183573174-183574509	47.8036987764816	0.216327750285434	0.324949288300078	0.66572772452317	0.505585149187794	0.999899585456607	NCF2	13117
chr1:183578108-183579464	35.2225818928162	0.253190071044293	0.364852515208045	0.693951831193817	0.487712417289262	0.999899585456607	ARPC5	15863
chr1:183604161-183605880	125.71348244815	0.318601436547048	0.224654070581318	1.4181867959153	0.156136235870204	0.999899585456607	ARPC5	0
chr1:1837655-1838655	47.6415594179436	-0.373647858784249	0.338595326312817	-1.10352337952547	0.269799944327304	0.999899585456607	CALML6	7610
chr1:183773500-183774955	56.5829656654238	-0.0562975849084042	0.302399873647342	-0.18616934005091	0.852311966708722	0.999899585456607	RGL1	0
chr1:183775876-183777505	45.3738777917846	0.167061203820897	0.335940490755846	0.49729403992064	0.618981714094871	0.999899585456607	RGL1	0
chr1:183778763-183780240	43.2310356072092	-0.352293233894531	0.3461001047357	-1.01789404011756	0.308728314260139	0.999899585456607	RGL1	0
chr1:183839397-183840423	24.4141428510351	-0.574824025118828	0.479245530665758	-1.19943533812469	0.230358713670319	0.999899585456607	RGL1	0
chr1:183841206-183842225	15.7182199971056	-0.95847954007558	0.595427396023125	-1.60973369125655	0.107456006497912	0.999899585456607	RGL1	0
chr1:183852105-183853502	49.2978879553989	0.0339542659572933	0.333808162467906	0.101717902001746	0.918980592106291	0.999899585456607	RGL1	0
chr1:183861107-183862196	45.6802937268053	-0.0684453867342952	0.337986008645288	-0.202509526973135	0.83951841125824	0.999899585456607	RGL1	0
chr1:183865251-183866895	64.744840847277	-0.286956886808228	0.300711434931131	-0.954259976425394	0.339952062044517	0.999899585456607	RGL1	0
chr1:183880150-183881529	35.9383299647694	-0.464700289978459	0.378184926257481	-1.22876470666648	0.219160037664921	0.999899585456607	RGL1	0
chr1:183884781-183885849	30.9817141946491	-0.929548655549916	0.435830310666985	-2.13282241459378	0.0329392967913781	0.999899585456607	RGL1	0
chr1:183911707-183913042	42.9076882231449	0.0253070155461164	0.338447288242863	0.0747738759483178	0.940394627587117	0.999899585456607	COLGALT2	0
chr1:183914270-183915328	27.5284775817229	-0.0978484472436113	0.419491571044235	-0.233254858971394	0.815563509146028	0.999899585456607	COLGALT2	0
chr1:183924988-183926496	51.217696321491	0.0557544788949656	0.315368471191166	0.176791543822937	0.859672131481155	0.999899585456607	COLGALT2	0
chr1:183951013-183952493	31.3236083737512	0.171436453325379	0.409604383340005	0.418541549598294	0.675551214684138	0.999899585456607	COLGALT2	0
chr1:183957924-183959008	19.7920517475549	-0.498459916016398	0.512325904705	-0.972935218459066	0.330585499841991	0.999899585456607	COLGALT2	0
chr1:183986184-183987596	20.0948525164943	-0.827545492855243	0.52680796437227	-1.57086746750559	0.116213436640113	0.999899585456607	COLGALT2	0
chr1:1840045-1841256	68.0542037331659	-0.183750203343231	0.282475627020978	-0.650499320175276	0.515369740729378	0.999899585456607	CALML6	5009
chr1:184019909-184021342	44.0508495091703	-0.0152649561476052	0.336772047118479	-0.0453272659599178	0.963846454675148	0.999899585456607	TSEN15	0
chr1:184121367-184122619	28.6336072294996	-0.380026147242687	0.43748614584665	-0.868658701196667	0.385033836692774	0.999899585456607	NA	NA
chr1:184132363-184133826	29.7808636785716	-0.513691375574819	0.419289899078454	-1.22514607841459	0.220520186557443	0.999899585456607	NA	NA
chr1:184181618-184183041	35.0664623569541	-0.0200166535798793	0.389883034465158	-0.0513401502769624	0.959054474978775	0.999899585456607	NA	NA
chr1:184355359-184356888	56.2987916008171	0.211096233611247	0.299944775227617	0.70378366634676	0.481567507101265	0.999899585456607	C1orf21	0
chr1:184460165-184461892	34.4967958344757	0.282630869113516	0.37018493445399	0.763485606269707	0.445173843250774	0.999899585456607	C1orf21	0
chr1:184501828-184503206	24.5608335406541	0.177951945426352	0.430719385860323	0.413150536679256	0.679496325219005	0.999899585456607	C1orf21	0
chr1:184723406-184724650	140.608296424721	0.274818931608056	0.228443748283585	1.2030048257959	0.228974453095778	0.999899585456607	EDEM3	0
chr1:184761300-184762697	45.6474244000779	-0.212848519983399	0.337027829853984	-0.631545828353744	0.52768369409005	0.999899585456607	FAM129A	0
chr1:184774740-184776135	34.2154268446308	0.0244483396289141	0.393257162991435	0.0621688348736996	0.950428380633653	0.999899585456607	FAM129A	0
chr1:184794092-184795396	36.0378037867001	-0.208960112682462	0.384035693813509	-0.544116383056661	0.586361387256546	0.999899585456607	FAM129A	0
chr1:184807158-184808354	17.7630267422489	-0.499328935038101	0.523241669810819	-0.954298871530312	0.339932379101127	0.999899585456607	FAM129A	0
chr1:184844452-184845861	28.1159916070274	-0.336555479825061	0.41865229797856	-0.803902143736225	0.421453491908703	0.999899585456607	FAM129A	0
chr1:18486442-18487716	92.756395133077	0.429162521625985	0.250625888315654	1.71236309429244	0.0868297758575943	0.999899585456607	IGSF21	0
chr1:184873236-184874723	28.6444038065333	-0.216840644237259	0.409745308654792	-0.529208363481096	0.596660915548676	0.999899585456607	FAM129A	0
chr1:184913592-184914862	20.9368606167377	-0.380287255190616	0.48582996805896	-0.782757919833519	0.433769282662699	0.999899585456607	FAM129A	0
chr1:184942771-184943961	41.549980242576	-0.252441971293642	0.364518935067928	-0.692534590134802	0.488601671257984	0.999899585456607	FAM129A	0
chr1:184950927-184951956	22.1193062577914	-0.110447855992813	0.458235144109477	-0.241028776191871	0.809532813705538	0.999899585456607	FAM129A	7208
chr1:185014020-185015512	49.698263215056	0.0504592611082627	0.321914153069808	0.156747569583623	0.875443795325876	0.999899585456607	RNF2	0
chr1:1850363-1851424	87.527638031717	-0.0604991140515149	0.260971878877332	-0.231822349257607	0.816675997665979	0.999899585456607	TMEM52	0
chr1:185125727-185126915	148.283025772273	0.223873132991147	0.226203000323944	0.989700104200829	0.322320724060864	0.999899585456607	SWT1	0
chr1:185285372-185286460	64.24807257043	0.0643387250393651	0.289477304816388	0.222258270230111	0.824112835185965	0.999899585456607	IVNS1ABP	0
chr1:185306008-185307115	27.7271506007366	-0.154645130683006	0.410811776662543	-0.376437919913959	0.706591359601693	0.999899585456607	IVNS1ABP	19546
chr1:185307759-185309027	47.6077534420205	0.200250111720543	0.321473487751983	0.622913301874014	0.533341496318513	0.999899585456607	IVNS1ABP	21297
chr1:185314944-185316111	35.152252506274	0.713062220613052	0.357597256296803	1.99403716906937	0.0461479927002684	0.999899585456607	IVNS1ABP	28482
chr1:185342650-185343672	27.6883887592598	-0.131222920932412	0.41254879453883	-0.318078546512541	0.750425356600945	0.999899585456607	NA	NA
chr1:185371670-185373142	26.3371668292277	-0.272006203604277	0.429614569126392	-0.633140082184349	0.526642169505658	0.999899585456607	NA	NA
chr1:185452668-185453912	79.0978686146913	0.658181200350156	0.279834403005047	2.35203818144649	0.0186708583207402	0.999899585456607	NA	NA
chr1:185463785-185464835	14.8143849563667	0.286990874976607	0.537242525165973	0.534192402003072	0.593208425351295	0.999899585456607	NA	NA
chr1:185495435-185496860	24.2886764506462	-0.135244457391455	0.46283346102915	-0.292209766101887	0.770126245073024	0.999899585456607	NA	NA
chr1:185519829-185521323	30.517841061235	-0.0510163929364776	0.421296709910562	-0.121093736875628	0.903616789920186	0.999899585456607	NA	NA
chr1:185529133-185530595	36.2850056674127	0.0291957509817044	0.367177586863291	0.0795139791377699	0.936623813073978	0.999899585456607	NA	NA
chr1:185541669-185543041	34.4137797972738	0.0704912242926626	0.371151082194773	0.189925956502183	0.849367152307632	0.999899585456607	NA	NA
chr1:185577036-185578450	18.8846827603427	-0.146989831957398	0.50774999686974	-0.289492531489089	0.772204494353104	0.999899585456607	NA	NA
chr1:185641612-185642817	31.736377669843	0.181225970483207	0.386653532310126	0.468703775704421	0.639281387752325	0.999899585456607	NA	NA
chr1:185643015-185644021	18.6481769215317	0.172148552794487	0.490518916219848	0.350951914599213	0.725624423221807	0.999899585456607	NA	NA
chr1:185702711-185704068	31.0521118941366	-0.0475074392933209	0.39785634294989	-0.119408525552411	0.904951707208708	0.999899585456607	HMCN1	0
chr1:186051086-186052141	24.3575905171744	0.457650054684438	0.426806510086461	1.07226587193276	0.283600630985373	0.999899585456607	HMCN1	0
chr1:186344006-186345243	127.400095865191	0.510502553267214	0.270798106031023	1.88517770951002	0.0594058492120866	0.999899585456607	C1orf27	0
chr1:186574579-186575802	14.3091371980727	-1.30964277605201	0.659268528067548	-1.9865088659561	0.0469768493686671	0.999899585456607	NA	NA
chr1:186586975-186588022	47.3248633241102	-0.0671740829739073	0.343683476751927	-0.195453338661358	0.845038063486317	0.999899585456607	NA	NA
chr1:186592367-186593834	23.5257853241119	-0.0908351613083564	0.454698969327009	-0.19976988609145	0.841660553987041	0.999899585456607	PTGS2	47109
chr1:186621734-186623202	26.5476478736206	-0.351110696345453	0.432102706394243	-0.812563057693754	0.416468619291042	0.999899585456607	PTGS2	17741
chr1:186648853-186650369	55.7839874007338	0.0203109437932698	0.305069220196985	0.066578148330254	0.946917542245532	0.999899585456607	PTGS2	0
chr1:186707610-186708840	22.7072255316811	-0.213432615922441	0.462596315001058	-0.461379844588588	0.644526109422084	0.999899585456607	NA	NA
chr1:186787964-186789109	20.6626329420727	0.169310717815653	0.471575389347215	0.359032132804945	0.719571051179428	0.999899585456607	PLA2G4A	8922
chr1:186797433-186798797	26.6247366768617	-0.526200391163567	0.43428136298748	-1.21165777767612	0.225643407792684	0.999899585456607	PLA2G4A	0
chr1:186817873-186819214	39.2486268938179	0.114271591323519	0.355041935934543	0.321853786152707	0.747563465008896	0.999899585456607	PLA2G4A	0
chr1:188218554-188219657	22.4711724953557	0.018023564963298	0.448220507628457	0.0402113795699823	0.967924605383915	0.999899585456607	NA	NA
chr1:188324377-188325485	25.5006602733583	-0.381581624181545	0.447267099356244	-0.853140382404069	0.393581459611674	0.999899585456607	NA	NA
chr1:191275325-191276627	24.7231330358256	0.00901565207080765	0.448195529729605	0.0201154439809937	0.983951280122995	0.999899585456607	NA	NA
chr1:192126989-192128049	21.0447597005447	-0.327075493976363	0.472961283231403	-0.691548136333046	0.489221141395617	0.999899585456607	RGS18	0
chr1:19220636-19221663	41.2854653482161	0.0504814054977681	0.353414553769993	0.142839068055534	0.886417281579665	0.999899585456607	ALDH4A1	0
chr1:19228692-19229732	79.1379295034853	-0.0541863578510255	0.270160354450284	-0.200571094012971	0.841033962369996	0.999899585456607	ALDH4A1	0
chr1:19233499-19234918	60.1540216927037	0.136649552749519	0.300781341894044	0.454315257352821	0.649601936102777	0.999899585456607	IFFO2	0
chr1:19239051-19240256	30.7792994728816	-1.14414508152209	0.451686545078856	-2.53305105938531	0.0113074480680912	0.999899585456607	IFFO2	0
chr1:192445789-192447110	31.2452074432914	-0.324191563864166	0.401330465284692	-0.807792061422984	0.419210295880807	0.999899585456607	NA	NA
chr1:192458183-192459595	31.5126112631112	0.105506258533588	0.383918179320805	0.274814437597722	0.783458805423802	0.999899585456607	NA	NA
chr1:192467358-192468358	15.5713616311445	-1.23215860372625	0.640043926244283	-1.92511568847538	0.0542148866764343	0.999899585456607	NA	NA
chr1:192481204-192482244	33.7001256451052	0.074831319517089	0.393530506559304	0.190153795626546	0.849188616202033	0.999899585456607	NA	NA
chr1:192485626-192486702	40.2535240107863	-0.207445600473613	0.3545018714807	-0.58517490925265	0.558430114032155	0.999899585456607	NA	NA
chr1:192499034-192500478	46.8144726364229	-0.163442345634977	0.328955232261057	-0.496852852929454	0.619292820949614	0.999899585456607	RGS1	44378
chr1:192519600-192521044	35.5610479546999	0.0373702765902432	0.36754440685081	0.101675541495622	0.919014216573896	0.999899585456607	RGS1	23812
chr1:19252749-19254149	56.5409153295296	-0.365000599214289	0.314405065539928	-1.16092467717552	0.245672532360124	0.999899585456607	IFFO2	0
chr1:192544308-192545343	38.3309776295617	-0.0429416858095364	0.366680342857252	-0.117109320545862	0.906773423834592	0.999899585456607	RGS1	0
chr1:192573771-192574812	30.5874904865367	0.418839803691668	0.415942665918298	1.00696523345826	0.31395148167863	0.999899585456607	RGS1	24611
chr1:192577868-192579200	55.8128689196287	0.180273325709216	0.322185423191643	0.559532842682288	0.575798123441699	0.999899585456607	RGS13	26067
chr1:1927287-1928327	30.2433808874343	0.269931475228325	0.394070890465499	0.684982021659775	0.493355265892125	0.999899585456607	CFAP74	0
chr1:192774665-192775684	31.7246935963039	0.0583961580867234	0.382574567404104	0.152639937575989	0.878682228391373	0.999899585456607	RGS2	2484
chr1:192777837-192779245	77.7039872602482	0.0993726991538133	0.27049533781354	0.36737305698893	0.71334076609214	0.999899585456607	RGS2	0
chr1:19282380-19283846	72.7834881928069	-0.221678138143362	0.280241342195154	-0.79102582226783	0.428928923158376	0.999899585456607	IFFO2	0
chr1:192905200-192906200	26.7995136736613	0.046294300569369	0.427578097046719	0.108270982281655	0.913780740061795	0.999899585456607	NA	NA
chr1:193028101-193029118	94.762796540204	0.288615353463554	0.283118178816877	1.01941653718475	0.30800525843981	0.999899585456607	TROVE2	0
chr1:193073724-193074781	71.0493306513226	0.379473335720453	0.273934860255909	1.38526851006093	0.165970378811696	0.999899585456607	GLRX2	0
chr1:193080743-193082140	24.7013284151678	-0.663077942847404	0.453756612787757	-1.46130750309871	0.143931071700762	0.999899585456607	GLRX2	5498
chr1:193090563-193092077	101.658521060966	0.144463873602601	0.242468904436944	0.595803713214574	0.551306362844886	0.999899585456607	CDC73	0
chr1:19337183-19338183	29.2775062312235	-0.200999139362881	0.404331192520149	-0.497115095449541	0.619107890124898	0.999899585456607	NA	NA
chr1:194024334-194025598	29.6450846307673	0.431325476771682	0.419513517150829	1.02815632664491	0.303876298388859	0.999899585456607	NA	NA
chr1:194038323-194039687	25.3968472807034	0.288841975700789	0.416635120461509	0.6932732300168	0.488138099486897	0.999899585456607	NA	NA
chr1:194072194-194073524	30.7938568675238	-0.650710161520272	0.432012387759672	-1.50623033032622	0.132008055890077	0.999899585456607	NA	NA
chr1:194192431-194193469	15.3784327510855	-0.190399549267408	0.545041202583851	-0.349330561368186	0.726841157241845	0.999899585456607	NA	NA
chr1:194194505-194195622	22.564728221824	-0.628808977034898	0.478462507712737	-1.31422831862184	0.188769381330686	0.999899585456607	NA	NA
chr1:19535972-19537191	61.0568440255541	0.0520832651863352	0.298226525890981	0.174643301868375	0.861359921457353	0.999899585456607	UBR4	0
chr1:19577392-19578737	49.8461510187398	0.115076817729519	0.319951978799873	0.359669029587402	0.719094654999885	0.999899585456607	EMC1	0
chr1:19638142-19639521	93.2295812405188	0.160225372317141	0.247000133798631	0.64868536649363	0.51654176485904	0.999899585456607	AKR7A2	0
chr1:19641586-19642625	35.3798133455519	-0.142733121349323	0.377195121555135	-0.378406594339951	0.705128570195913	0.999899585456607	PQLC2	0
chr1:197115100-197116557	49.176016881485	-0.115318477484997	0.337737374237128	-0.341444229397103	0.732769183215177	0.999899585456607	ASPM	0
chr1:197147773-197148780	16.4316392651181	-0.194960160622665	0.526733319019	-0.370130678244853	0.711285124832071	0.999899585456607	ZBTB41	0
chr1:197169590-197171404	85.1079011279528	-0.0950972799970363	0.265749934301386	-0.357844980270763	0.720459327074218	0.999899585456607	CRB1	0
chr1:19724464-19725510	29.104637230823	-0.163016788870992	0.429476779095201	-0.379570670187169	0.704264135991199	0.999899585456607	CAPZB	0
chr1:197454599-197455626	19.324180141851	-0.0116201008300835	0.480807167027724	-0.0241679026997812	0.980718680583471	0.999899585456607	CRB1	7013
chr1:197675488-197676531	15.164875650789	0.456162598121811	0.542384815811185	0.841031284106984	0.400330408771189	0.999899585456607	DENND1B	0
chr1:197743854-197745344	56.1940600361513	0.234306367229945	0.303405943665859	0.772253715266655	0.439964172874927	0.999899585456607	DENND1B	0
chr1:19775014-19776056	75.805452973265	0.249808066244545	0.29930092642003	0.834638466484303	0.403921297089945	0.999899585456607	CAPZB	0
chr1:197769351-197770689	27.7827457261688	-0.541562182374218	0.431002341421317	-1.2565179590169	0.208928238826912	0.999899585456607	DENND1B	24727
chr1:19780930-19782226	73.4502227489168	0.385728674900718	0.287383220990356	1.34221014564264	0.179527867782301	0.999899585456607	CAPZB	0
chr1:197837730-197838778	14.15523962965	-1.07539791627171	0.640807929956756	-1.67819071206606	0.0933098743552233	0.999899585456607	C1orf53	32903
chr1:19786726-19788217	27.7802839346738	-0.59818558466196	0.452973908103169	-1.32057404181814	0.186643432906102	0.999899585456607	CAPZB	0
chr1:197871401-197872549	70.9718407015378	0.05457263607148	0.287633465982036	0.189729786432043	0.849520878542258	0.999899585456607	C1orf53	0
chr1:19794560-19796562	62.0815948285099	0.267345650594916	0.288561722891194	0.926476484532641	0.354198412255801	0.999899585456607	CAPZB	0
chr1:19803657-19804657	50.2141642979961	0.53409584028108	0.313614281205129	1.70303418016776	0.0885616720978647	0.999899585456607	CAPZB	0
chr1:19810995-19812300	114.362012402266	0.236248254942045	0.264243676542141	0.894054525858707	0.371292718224456	0.999899585456607	CAPZB	0
chr1:198125486-198126956	72.6012214216687	0.125704947964083	0.279491417631729	0.449763177092322	0.652881211760744	0.999899585456607	NEK7	0
chr1:198127662-198128823	36.2743202083876	-0.189497319382284	0.381081749822751	-0.497261596679515	0.619004589405001	0.999899585456607	NEK7	0
chr1:198206577-198207952	28.361407792764	0.00370800482068002	0.404427256919863	0.00916853341913787	0.992684671230009	0.999899585456607	NEK7	0
chr1:198222136-198223508	18.8395847401294	-0.264988245169064	0.550145872131216	-0.481669060139492	0.630041058518847	0.999899585456607	NEK7	0
chr1:19831628-19832942	60.2900527766536	0.298192995192165	0.299551344620223	0.995465386978048	0.319509970617627	0.999899585456607	CAPZB	19561
chr1:19837244-19838493	28.5866951943531	-0.434909979706294	0.422996473132173	-1.0281645529711	0.303872429407623	0.999899585456607	CAPZB	25177
chr1:198466252-198467700	32.7165079313222	0.414151608780128	0.378431293319005	1.09439049066963	0.273783752761306	0.999899585456607	ATP6V1G3	24651
chr1:198468913-198470053	25.9511448516383	0.456130142257753	0.432599737296092	1.05439301722358	0.291703017888607	0.999899585456607	ATP6V1G3	22298
chr1:198512481-198513523	21.4456358556467	-0.184271037136761	0.46606710312637	-0.395374476981262	0.692566542304826	0.999899585456607	ATP6V1G3	2405
chr1:198518778-198520315	30.7283736941086	-0.638636548040167	0.447730934702436	-1.42638468450836	0.153757332100196	0.999899585456607	ATP6V1G3	8702
chr1:198525442-198526701	22.5309750939244	-0.44860337278872	0.47139801673412	-0.951644590905743	0.341277259016645	0.999899585456607	ATP6V1G3	15366
chr1:19859822-19860822	24.8464485059879	-0.533911739945986	0.481735541823152	-1.10830879931626	0.26772847657853	0.999899585456607	CAPZB	47755
chr1:198607623-198608900	25.5231112928037	0.00807812224438376	0.441917830228476	0.0182796929470062	0.985415727441467	0.999899585456607	PTPRC	0
chr1:198620491-198621514	18.083365329851	-0.300532678814857	0.523314766255848	-0.574286640075289	0.565773848304262	0.999899585456607	PTPRC	0
chr1:198633086-198634100	26.255066860785	-0.111501064754749	0.432181521408935	-0.257995909661407	0.796410064012192	0.999899585456607	PTPRC	0
chr1:198650622-198651675	62.6509703293262	0.310413382091974	0.317146272372477	0.978770394398344	0.327693441009004	0.999899585456607	PTPRC	0
chr1:198745255-198746891	61.2354156397352	0.155860346510046	0.291238099084909	0.53516468827317	0.5925359816963	0.999899585456607	PTPRC	18649
chr1:198849813-198851053	17.6781424643161	0.0119569447615974	0.50556275744097	0.0236507626117881	0.98113118074987	0.999899585456607	MIR181A1HG	0
chr1:198891443-198892475	17.9811213584088	-0.542243631187102	0.529050605909002	-1.02493717071816	0.305392834329525	0.999899585456607	MIR181A1HG	0
chr1:198898718-198899916	31.2195812105846	0.202041118007032	0.387432182321518	0.52148770088326	0.60202707121197	0.999899585456607	MIR181A1HG	0
chr1:198905856-198907140	42.5568528010775	0.156741276565662	0.344081677940047	0.455535085460065	0.648724332183815	0.999899585456607	MIR181A1HG	0
chr1:198939614-198940766	17.9039912156864	-0.38400518650681	0.530623425057927	-0.723686833963067	0.469258017932727	0.999899585456607	MIR181A1HG	33055
chr1:199064248-199065494	42.555713638097	0.458552778303786	0.335924798864266	1.36504592651127	0.172238615719015	0.999899585456607	NA	NA
chr1:19907078-19908101	21.7199487125263	-0.376202887261512	0.470438940555274	-0.79968483650071	0.423893420592264	0.999899585456607	MINOS1	15369
chr1:19923077-19924235	70.0517605355996	0.142251681074185	0.278509438406489	0.510760719234821	0.609518617676347	0.999899585456607	MINOS1	0
chr1:199429698-199430812	35.6717544104815	0.556383863463209	0.395382489143955	1.40720410928627	0.159366873481654	0.999899585456607	NA	NA
chr1:199767832-199768932	10.9110996521192	-1.06527739904456	0.701435549068458	-1.5187103083944	0.128835430718157	0.999899585456607	NA	NA
chr1:199828290-199829675	47.6341226914406	0.546064578234964	0.328849689827408	1.66052940029093	0.0968079984160305	0.999899585456607	NA	NA
chr1:199847513-199848633	17.1167242040383	0.182741575276352	0.508464824221278	0.35939865762833	0.719296878796768	0.999899585456607	NA	NA
chr1:19985877-19986918	33.027074477222	-0.128711516651936	0.385081921114065	-0.334244506414548	0.738195062010439	0.999899585456607	MINOS1-NBL1	927
chr1:200152610-200153610	20.617861202649	-0.422513291322847	0.504451450523619	-0.83756978175854	0.402272370198039	0.999899585456607	NR5A2	6059
chr1:20015999-20017266	38.2873992930357	-0.468920149519302	0.386022724110104	-1.21474752710556	0.224462399576704	0.999899585456607	TMCO4	0
chr1:200323039-200324245	23.0974586927169	-0.540860419577342	0.509080954864035	-1.06242516913994	0.288042712648252	0.999899585456607	LINC00862	0
chr1:200378403-200379746	42.3414148322573	-0.105124167891186	0.343468747636029	-0.306066181027293	0.759554256704424	0.999899585456607	ZNF281	0
chr1:200478563-200479973	25.3973930261277	-0.192213638390741	0.455299511550632	-0.422169656488564	0.672901187829678	0.999899585456607	KIF14	40651
chr1:200557013-200558516	31.0641431469452	-0.272005651984716	0.406314477713914	-0.669446123394687	0.503210937783068	0.999899585456607	KIF14	0
chr1:200589481-200590766	38.3769903257834	0.0407842602111431	0.367235903596715	0.111057387939745	0.911570839142398	0.999899585456607	KIF14	0
chr1:200596650-200598166	40.0173356535135	-0.546503019009453	0.370823537164175	-1.47375493796528	0.140547585087503	0.999899585456607	KIF14	6787
chr1:200608778-200609945	30.0224104319427	-0.182194737358455	0.403406484407024	-0.451640576938834	0.651527933217931	0.999899585456607	DDX59	173
chr1:200611243-200612529	31.1912676617408	-0.495667404399818	0.408404202227689	-1.21366871764821	0.224874254576809	0.999899585456607	DDX59	0
chr1:200615095-200616351	22.1717648729839	-0.370130070132698	0.493790406443325	-0.749569180168306	0.453514218625523	0.999899585456607	DDX59	0
chr1:200638445-200639631	123.047118114559	0.378649304210742	0.238997155653979	1.58432556728396	0.113119650478938	0.999899585456607	DDX59	0
chr1:200666827-200667893	14.4505545405998	-0.422947236000706	0.600578726420393	-0.704232796458814	0.481287809933048	0.999899585456607	DDX59	27700
chr1:200668488-200669710	25.1235999797359	-1.14596103072622	0.494943761732831	-2.31533584081175	0.0205945597585077	0.999899585456607	DDX59	29361
chr1:200707525-200708658	62.252367272666	0.288292707058271	0.299706846986176	0.96191565176877	0.336091975651203	0.999899585456607	CAMSAP2	27
chr1:200857068-200858155	40.0200900592334	0.110494113408699	0.354674251866268	0.31153689005415	0.755392502978798	0.999899585456607	C1orf106	2471
chr1:200907758-200908782	15.7465709894282	-0.357032096432937	0.544061983953288	-0.656234228752125	0.511673428602316	0.999899585456607	MROH3P	0
chr1:200987808-200989269	38.0759919308843	-0.265039438537357	0.372010046988505	-0.712452367033911	0.476184697653858	0.999899585456607	KIF21B	0
chr1:200992360-200993864	47.2782994754795	-0.80755487138176	0.345610550524385	-2.33660364290523	0.0194598028728483	0.999899585456607	KIF21B	0
chr1:200997063-200998192	34.1367472022586	-0.215674942328574	0.386084107896922	-0.558621652425422	0.576419959607271	0.999899585456607	KIF21B	4234
chr1:201082930-201084053	44.475079651372	0.22448867083864	0.33791588530279	0.664332991145079	0.506477210140522	0.999899585456607	ASCL5	0
chr1:201122951-201124028	40.672277351469	0.107103970128743	0.344572552794802	0.310831403314136	0.755928794994433	0.999899585456607	TMEM9	0
chr1:201139479-201140815	50.588238708986	-0.0282460627090416	0.323951069518376	-0.0871923736848145	0.93051860118874	0.999899585456607	TMEM9	0
chr1:201185496-201186963	38.7807358027314	-0.432855691291652	0.39893980288324	-1.0850150528057	0.277914988385184	0.999899585456607	IGFN1	0
chr1:20137434-20138546	21.8765930803562	-0.555506996734614	0.496754721290031	-1.11827220341663	0.263450754865827	0.999899585456607	RNF186	1975
chr1:201450877-201451877	41.3444344378998	-0.242875836682502	0.371933155617476	-0.653009372824759	0.51375023603048	0.999899585456607	CSRP1	780
chr1:201474686-201476431	57.4831996850832	-0.331283607145611	0.312530980997182	-1.06000245508012	0.289143482416927	0.999899585456607	CSRP1	0
chr1:201481050-201482479	45.2163431569241	-0.151334063723453	0.338270171800524	-0.447376317332211	0.654603372321971	0.999899585456607	CSRP1	4662
chr1:201520347-201521663	40.8161433993628	0.124075258733354	0.355069081331071	0.34943977174308	0.726759179340381	0.999899585456607	RPS10P7	30626
chr1:201528482-201529808	35.006754027471	-0.0231283506421276	0.380606354639853	-0.0607671163662328	0.951544679242667	0.999899585456607	RPS10P7	38761
chr1:201539545-201540901	43.8190530312104	-0.352964569160138	0.348262719685702	-1.0135008693399	0.310820981099376	0.999899585456607	RPS10P7	49824
chr1:201550926-201552135	47.1726632252811	0.0406481118805636	0.356833194998646	0.113913482406585	0.909306377725193	0.999899585456607	NA	NA
chr1:201644049-201645081	31.7961297904319	0.148998358890645	0.389712224614226	0.382329189283548	0.702217206362588	0.999899585456607	NAV1	0
chr1:201672286-201673741	47.9037893660726	0.293946194441424	0.335307289226797	0.876647194635256	0.38067829661615	0.999899585456607	NAV1	0
chr1:201682228-201683261	56.7064943138281	0.384193886299887	0.301575521830575	1.27395580373306	0.202679079765034	0.999899585456607	NAV1	0
chr1:201683429-201685548	140.996978487317	0.342769858758317	0.231490483164175	1.48070820913714	0.13868434549514	0.999899585456607	NAV1	0
chr1:201797771-201798987	39.2566622591692	-0.0553788466890352	0.353730647508022	-0.156556541196446	0.875594355187026	0.999899585456607	IPO9	0
chr1:201851348-201854057	75.7383372507093	-0.311559496933635	0.276276351799584	-1.12770960997648	0.25944257779704	0.999899585456607	IPO9	0
chr1:201857252-201858662	52.2582137482162	-0.323081718542082	0.31782344787381	-1.01654462785376	0.309370107040624	0.999899585456607	SHISA4	0
chr1:201923568-201925195	85.9967375105296	0.0969604666118837	0.265126493820037	0.365713985105158	0.714578509403673	0.999899585456607	TIMM17A	0
chr1:201951427-201952629	72.3748876002259	-0.0642607149054465	0.276500447048485	-0.232407273085451	0.816221700460706	0.999899585456607	RNPEP	0
chr1:202026634-202028103	33.4340133266671	-0.609834059632145	0.40347248180864	-1.51146382251015	0.130670319223514	0.999899585456607	ELF3	40318
chr1:20208280-20209530	58.7518364072118	0.191784489015874	0.302647114441327	0.633690129079537	0.526283068094707	0.999899585456607	OTUD3	0
chr1:202091378-202092476	31.231624053516	-0.466456981136967	0.421520569994432	-1.10660550004269	0.268464528310253	0.999899585456607	GPR37L1	0
chr1:202112382-202113847	76.9339958853726	0.247448285895107	0.264527511955737	0.935434972588075	0.349564180734513	0.999899585456607	ARL8A	0
chr1:202311115-202312191	55.1990135440335	0.147114994189598	0.320923345936988	0.458411630229243	0.64665673760853	0.999899585456607	UBE2T	20
chr1:202317235-202318590	92.938717640995	0.286341794434169	0.277151580192094	1.03315952315951	0.301529251618727	0.999899585456607	PPP1R12B	0
chr1:202407630-202408856	31.1668348993928	-0.533927367115104	0.411850000901852	-1.29641220334086	0.194833509988479	0.999899585456607	PPP1R12B	0
chr1:202437487-202438513	13.1875158991903	-0.237100275892582	0.622414401133175	-0.380936359218093	0.703250472184116	0.999899585456607	PPP1R12B	0
chr1:202521977-202523743	39.9468243790234	0.085967849416809	0.357461657875847	0.240495302146971	0.809946304757875	0.999899585456607	PPP1R12B	0
chr1:202584488-202585579	69.0142352271295	0.0536966672178291	0.296333506098801	0.181203495766442	0.856207850800404	0.999899585456607	SYT2	0
chr1:202593575-202594901	35.4460463103621	-1.08933539076273	0.408286274958432	-2.66806762209589	0.00762889017875239	0.999899585456607	SYT2	0
chr1:202779447-202780873	68.830942409678	0.275110587525581	0.287592308505312	0.956599253142054	0.338769565949313	0.999899585456607	PCAT6	0
chr1:202829984-202831305	42.2892606790787	-0.479596492433927	0.355922924642777	-1.34747289154042	0.177827978450905	0.999899585456607	RABIF	16104
chr1:202857466-202858794	73.9022928268046	0.116321875736746	0.276670177161496	0.420435180004414	0.674167572734892	0.999899585456607	RABIF	0
chr1:202895717-202896998	60.604354286806	0.123532495598378	0.293885820855872	0.420341802263951	0.674235776406367	0.999899585456607	KLHL12	0
chr1:202921317-202922665	73.6507226841567	0.162377385877193	0.279469447106019	0.58102017075088	0.561226859176624	0.999899585456607	ADIPOR1	0
chr1:202926731-202927981	64.8343259991424	0.332632085398265	0.280837172881569	1.18443040137902	0.236242731743334	0.999899585456607	ADIPOR1	0
chr1:202935897-202937361	58.0362613207003	0.0980764776784651	0.30024248786799	0.326657557279458	0.743926905017545	0.999899585456607	CYB5R1	0
chr1:202975592-202976972	71.8147827117329	0.103292952253086	0.283459537008753	0.364401047652515	0.715558553264055	0.999899585456607	TMEM183A	0
chr1:202986595-202987716	19.95079406438	-0.265456064315995	0.500183677573451	-0.530717166949163	0.59561478805579	0.999899585456607	TMEM183A	0
chr1:202995146-202996448	34.0464659646407	-0.665557472511062	0.398545635498524	-1.66996552773322	0.0949261841726549	0.999899585456607	TMEM183A	1948
chr1:203007024-203008312	49.0442711795936	0.226099467550393	0.325759898170658	0.694067835912525	0.487639668323376	0.999899585456607	PPFIA4	0
chr1:203130883-203132216	33.5271343582583	-0.319934738559908	0.385241856821156	-0.830477615282687	0.406268798773813	0.999899585456607	ADORA1	0
chr1:203144179-203145576	52.8225220594315	0.0394963942014552	0.311620818920927	0.126745043345378	0.899142193861396	0.999899585456607	MYBPH	0
chr1:203168673-203170113	35.3171528970287	-0.117355893638233	0.376322748913623	-0.311849055038578	0.755155241164421	0.999899585456607	CHIT1	11845
chr1:203198416-203199585	25.7438248605282	-0.472550930218633	0.440591826166608	-1.07253676113351	0.28347901161655	0.999899585456607	CHIT1	0
chr1:203232266-203233684	28.6942289912822	-0.825441106153889	0.459115360906179	-1.79789476989982	0.0721936851071628	0.999899585456607	CHIT1	0
chr1:203236123-203237201	34.1615063120002	-0.207996182687076	0.401201745947727	-0.518432895140431	0.604156268421756	0.999899585456607	CHIT1	0
chr1:203241999-203243430	90.1961376708315	0.158774416163647	0.262247930807937	0.605436297150154	0.544889139701946	0.999899585456607	CHIT1	61
chr1:203256070-203257279	79.9597949934801	0.065097418801699	0.263989739550447	0.246590715656429	0.805224990538369	0.999899585456607	CHIT1	14132
chr1:203258752-203259772	96.0976454971939	0.094254055241703	0.245831603915586	0.383409023658602	0.701416513699852	0.999899585456607	BTG2	14891
chr1:203274099-203275344	89.8911009954897	-0.326758976996091	0.261127289461056	-1.25133982614568	0.210810521060577	0.999899585456607	BTG2	0
chr1:203294343-203295494	39.9485453844139	0.121096576289876	0.34629587097079	0.349691077604822	0.726570550472615	0.999899585456607	FMOD	14257
chr1:203296125-203297335	69.4094036278822	-0.0773242293895637	0.292052492008149	-0.264761409354474	0.791193267116605	0.999899585456607	FMOD	12416
chr1:203349956-203350979	26.8824974949035	-0.229767826695816	0.422381207933872	-0.543982124156879	0.586453774034756	0.999899585456607	FMOD	29666
chr1:203371360-203372410	27.5813064536462	0.234389011512521	0.405405686449319	0.578159160926873	0.56315666806862	0.999899585456607	NA	NA
chr1:203377312-203380462	68.278561054202	-0.224808284343519	0.285048157559457	-0.788667733439487	0.43030623142975	0.999899585456607	NA	NA
chr1:203456002-203457495	56.8254375594485	-0.0426434268633122	0.306034362842329	-0.139341956462851	0.889179936790403	0.999899585456607	PRELP	0
chr1:203594896-203596372	54.56983222177	0.0754338776154056	0.313664293489353	0.240492396428815	0.8099485570999	0.999899585456607	ATP2B4	0
chr1:203618783-203620277	34.0928205460087	-0.31703627016357	0.392224450678281	-0.808303178486994	0.418916073223768	0.999899585456607	ATP2B4	0
chr1:203737955-203739466	38.0721870698732	-0.809183268449401	0.39055470234411	-2.07188202726195	0.038276444464589	0.999899585456607	LAX1	0
chr1:203764412-203765651	61.6628391028067	0.256118798863859	0.289965318949671	0.883273902519056	0.377088300633908	0.999899585456607	ZC3H11A	0
chr1:203829843-203831491	64.4569962353604	0.253209077394448	0.284693533824957	0.889409302671878	0.373783147211757	0.999899585456607	SNRPE	0
chr1:20384687-20387070	50.6170916556272	-0.0830478632061998	0.338016525672905	-0.245691724808048	0.80592087853306	0.999899585456607	PLA2G5	0
chr1:204042247-204043291	35.7933141044146	-0.564507774137565	0.398642468815638	-1.41607535146647	0.156753443918119	0.999899585456607	SOX13	0
chr1:204255145-204256670	51.3053570815855	-0.0180345001038797	0.338617709290381	-0.0532591757875671	0.957525407012234	0.999899585456607	PLEKHA6	0
chr1:204346610-204347947	30.4396245369516	-0.635920219895975	0.415407543473729	-1.53083455003795	0.125810288296645	0.999899585456607	LINC00628	7762
chr1:204379969-204381552	90.8619703385071	0.0774159010412763	0.256826317778015	0.301432897185365	0.763084411826712	0.999899585456607	PPP1R15B	0
chr1:204386416-204387425	26.6766870567126	-0.393632764601286	0.432981209869663	-0.909122048783083	0.363285705206042	0.999899585456607	PIK3C2B	4332
chr1:204434722-204435722	40.8935793818734	-0.2495906950011	0.351200512795423	-0.71067861779145	0.477283412725188	0.999899585456607	PIK3C2B	0
chr1:204463048-204464376	70.8747675586185	-0.112231072079747	0.285015658777018	-0.393771600344074	0.693749673558573	0.999899585456607	PIK3C2B	3573
chr1:204475400-204476890	56.1249397296943	-0.236891630265133	0.315542075660294	-0.75074498311967	0.45280614551299	0.999899585456607	MDM4	8616
chr1:204481849-204483096	57.6994017031618	0.351388762454126	0.323830915833565	1.08509949258435	0.277877592053866	0.999899585456607	MDM4	2410
chr1:204484770-204486141	65.2622179568638	-0.147165392369885	0.289007779165448	-0.50920910431839	0.610605662168157	0.999899585456607	MDM4	0
chr1:204672857-204674197	28.2120826804318	-0.195875497830109	0.429332147111853	-0.456233010147918	0.648222430275598	0.999899585456607	MDM4	0
chr1:204732251-204733251	23.3904487835363	-0.378320556883435	0.457789518059511	-0.826407206716024	0.408573136687442	0.999899585456607	NA	NA
chr1:204775755-204777003	32.5577141654513	-0.738713113884314	0.406208228941164	-1.81855772791671	0.068978931972435	0.999899585456607	NFASC	20778
chr1:20479038-20480501	69.1224115934476	-0.255482779593718	0.282214106343077	-0.905279976625753	0.365317081509102	0.999899585456607	PLA2G2F	2158
chr1:20490856-20492102	50.6279104572875	0.0058290391155516	0.335138912244358	0.017392904561621	0.986123169640188	0.999899585456607	PLA2G2C	0
chr1:205090781-205091811	62.8194135324098	0.308918849621895	0.289329765446026	1.0677050428796	0.285653582970886	0.999899585456607	RBBP5	0
chr1:205179886-205181375	78.9562860170229	-0.197875552241776	0.274357136724485	-0.721233479122095	0.470765876684557	0.999899585456607	DSTYK	0
chr1:205196508-205197840	35.981122412915	0.0517889952173297	0.362452301724985	0.142884994717526	0.886381009449332	0.999899585456607	TMCC2	0
chr1:205224843-205226000	42.4550578027223	-0.0824696326001943	0.34942865012216	-0.236012795663329	0.813422741118136	0.999899585456607	TMCC2	0
chr1:205253340-205255014	66.8040169671336	0.0344024735386562	0.289796932253375	0.118712345472924	0.905503255443278	0.999899585456607	TMCC2	10868
chr1:205256673-205258036	70.0616255727253	0.0595885408876555	0.285578599200507	0.208658985843046	0.834714459873769	0.999899585456607	NUAK2	13154
chr1:205280096-205281122	28.9766793928351	0.096964935516841	0.401167696080667	0.241706738763291	0.809007407591468	0.999899585456607	NUAK2	0
chr1:205282519-205283633	53.8577329974396	-0.14097457241786	0.31602558676951	-0.446085944682314	0.655535165214473	0.999899585456607	NUAK2	0
chr1:205289992-205291488	47.3261932408941	-0.129774616328236	0.3294009174003	-0.393971629928793	0.693601984885104	0.999899585456607	NUAK2	0
chr1:205409640-205410863	44.4316230007543	-0.100596387394174	0.338457124604313	-0.297220475154069	0.76629819090722	0.999899585456607	MIR135B	6566
chr1:205473084-205474340	45.7172568537817	-0.0984996682892409	0.337737811441429	-0.291645367952302	0.770557784002084	0.999899585456607	CDK18	0
chr1:205480798-205481897	36.6967995808636	-0.407991310647007	0.381203530113964	-1.07027159618652	0.28449707563487	0.999899585456607	CDK18	0
chr1:205600175-205601430	76.0946548812803	0.138433411009564	0.27602014464606	0.501533723877572	0.615995549856254	0.999899585456607	ELK4	0
chr1:205627867-205628980	35.5216512229776	-0.511700274090037	0.399049956671664	-1.28229627778424	0.199738733207168	0.999899585456607	ELK4	0
chr1:205631842-205633294	49.1054645401564	-0.242295799824805	0.323623293375372	-0.748697033818777	0.454039831871933	0.999899585456607	ELK4	0
chr1:205718032-205719281	75.2223499571047	0.364340610277344	0.269424923583802	1.3522899271196	0.176282585451699	0.999899585456607	NUCKS1	0
chr1:205743938-205745015	34.0033303514596	0.0652476417095245	0.378963817914876	0.172173802946488	0.863300892533003	0.999899585456607	RAB29	0
chr1:205760358-205761408	28.8023255157664	-0.680587254936978	0.436976515685831	-1.55749160539852	0.11935381210581	0.999899585456607	SLC41A1	0
chr1:205781566-205782909	52.0886116091499	-0.11015100862509	0.317292531937854	-0.347159159253911	0.728471751180291	0.999899585456607	SLC41A1	0
chr1:205801045-205802045	21.7874666766796	-0.588511270507193	0.496181657606347	-1.18608026210855	0.235590604468584	0.999899585456607	PM20D1	0
chr1:205866330-205867522	20.5501432945667	-0.545791310523066	0.502154320119215	-1.08689956185877	0.27708119998457	0.999899585456607	SLC26A9	14654
chr1:206097307-206098336	13.8042636441394	-0.0422105932633833	0.563880248099976	-0.0748573715884075	0.940328193892669	0.999899585456607	FAM72A	40574
chr1:206100261-206101406	15.7014471674862	-0.0694912535735957	0.53185614793135	-0.130657986833247	0.896045868995894	0.999899585456607	FAM72A	37504
chr1:206137650-206138671	90.9565118094774	0.556507200700409	0.268681437460973	2.07125287835057	0.0383351703623285	0.999899585456607	FAM72A	239
chr1:206211991-206213512	28.8750637791761	-0.718979766048556	0.430489738797414	-1.67014379496488	0.0948909170524914	0.999899585456607	AVPR1B	10770
chr1:206289900-206290946	22.5495915546275	-1.36384965149662	0.518382384672259	-2.63097221630881	0.00851409961298349	0.999899585456607	C1orf186	1663
chr1:206308244-206309268	21.3650816249165	-0.370323682058065	0.49000549981384	-0.755754133777592	0.449796620937991	0.999899585456607	CTSE	8190
chr1:206328609-206329667	91.0098475239914	0.457941225381704	0.2650122174305	1.72800042889268	0.0839881474840149	0.999899585456607	CTSE	0
chr1:2064264-2065399	100.969271299561	0.0879688583195036	0.249611597975197	0.352422960443708	0.724521085202133	0.999899585456607	PRKCZ	0
chr1:206553149-206554195	11.2799553930662	-0.0096280207517465	0.654373897101966	-0.0147133325372333	0.988260882683679	0.999899585456607	SRGAP2	0
chr1:206576410-206577534	12.7231046328914	-0.46875864722266	0.633527016985772	-0.739918953185209	0.459349173274438	0.999899585456607	SRGAP2	0
chr1:206630061-206631649	44.4553948854355	-0.429506398771947	0.386755707929033	-1.11053667720079	0.266767832399649	0.999899585456607	SRGAP2	0
chr1:206640942-206641974	69.6583392146089	-0.219320961379029	0.282971082547436	-0.77506492679252	0.438301295132752	0.999899585456607	IKBKE	1611
chr1:206643082-206644678	71.5484291764884	-0.188547465383598	0.280655233686652	-0.671811684773742	0.501703589024017	0.999899585456607	IKBKE	0
chr1:206645530-206646839	62.2064538057758	-0.630582732913284	0.308295587572162	-2.04538358099493	0.0408170563801586	0.999899585456607	IKBKE	0
chr1:206669031-206670528	55.5882869267851	0.0360559578203446	0.303193685265139	0.118920543443423	0.905338305941022	0.999899585456607	IKBKE	0
chr1:206677033-206678087	61.1703332798436	-0.14270747208743	0.31157729111058	-0.458016280900211	0.646940744464622	0.999899585456607	RASSF5	2791
chr1:206680140-206681357	61.576646356338	0.16771792269342	0.306991704622111	0.546327213954759	0.584841032779403	0.999899585456607	RASSF5	0
chr1:206730196-206731522	69.5683650034911	0.102774035298033	0.282092434755807	0.364327513380495	0.715613456899528	0.999899585456607	RASSF5	0
chr1:206736026-206737082	25.9480869911508	-0.531203463627096	0.458403959983038	-1.15881080880443	0.246533310694737	0.999899585456607	RASSF5	0
chr1:206748194-206749382	75.8257995778569	-0.0905840781035571	0.287401891945785	-0.315182608890566	0.752623009235642	0.999899585456607	RASSF5	0
chr1:206752931-206754116	66.4129244288801	0.0763121777072915	0.283876457602236	0.268821790830641	0.788066823733298	0.999899585456607	RASSF5	0
chr1:206754658-206755687	39.7461681061251	-0.330239861737957	0.363142740995761	-0.909394087934727	0.363142141407551	0.999899585456607	RASSF5	0
chr1:206785056-206786390	61.2543932186707	0.287130399561376	0.290022508248311	0.99002798539878	0.322160440488294	0.999899585456607	EIF2D	0
chr1:206808332-206809470	45.2148542298418	0.0339240231289308	0.330416270119737	0.102670558918413	0.918224440710656	0.999899585456607	DYRK3	0
chr1:206846010-206847148	46.6901221671415	0.190309319837995	0.333728450767086	0.570252009981658	0.568506784946319	0.999899585456607	DYRK3	0
chr1:206852707-206853736	31.0521507819936	0.089057583646714	0.391378281921502	0.227548609006813	0.819997175859672	0.999899585456607	DYRK3	0
chr1:206858376-206859812	54.1132241759102	-0.459831733275343	0.333374561778268	-1.37932459760137	0.167794695840967	0.999899585456607	MAPKAPK2	0
chr1:206912417-206913575	37.1050840030765	-0.224715164678435	0.366540093400899	-0.61307117208773	0.539829280678587	0.999899585456607	MAPKAPK2	4786
chr1:206917721-206918952	28.5101793160393	-0.682242384177083	0.429356552271173	-1.58898794153301	0.112063115138993	0.999899585456607	MAPKAPK2	10090
chr1:206939237-206940439	57.6944304996675	0.239809929526585	0.305874145617671	0.78401503678031	0.433031287200786	0.999899585456607	IL10	508
chr1:206944070-206945117	43.141407249214	-0.102974105042849	0.341716054241005	-0.30134406553291	0.763152142162555	0.999899585456607	IL10	0
chr1:207007718-207008878	39.3821491671637	-0.00340613075324815	0.379906502320834	-0.00896570796351269	0.992846495877157	0.999899585456607	IL19	0
chr1:207063331-207064802	35.1771044257464	-0.105335958666731	0.388314791190584	-0.271264348040333	0.786187724906485	0.999899585456607	IL24	5985
chr1:207094898-207095913	39.8121547964684	0.239069606364414	0.378241136519314	0.63205607027412	0.527350239268692	0.999899585456607	FCMR	0
chr1:207098361-207099375	37.5176663897403	-0.282674222411992	0.367514386314241	-0.769151448047787	0.441803409218779	0.999899585456607	PIGR	2491
chr1:207103242-207104336	34.6881148271528	-0.250301590665649	0.406808246078075	-0.615281506898488	0.538368828301984	0.999899585456607	PIGR	0
chr1:207110116-207111464	38.8566003124048	-0.190888768406389	0.358557205390043	-0.532380232601204	0.594462673230467	0.999899585456607	PIGR	0
chr1:207125174-207126230	33.931984242795	0.0370053259765052	0.380982301522479	0.0971313518465944	0.922622083395473	0.999899585456607	FCAMR	5081
chr1:207140310-207141498	44.8756953416049	-0.134843035774547	0.336187138237215	-0.401095165274886	0.688350060255236	0.999899585456607	FCAMR	0
chr1:207190933-207192171	45.9200820462839	0.427527210812875	0.331014806625013	1.29156521779763	0.196507755947529	0.999899585456607	C1orf116	0
chr1:207197546-207199138	69.4738081442804	0.257139308429703	0.286317566387301	0.898091275621807	0.369136889850559	0.999899585456607	C1orf116	0
chr1:207225932-207227243	71.1739469470576	-0.0263798853775198	0.287976531304254	-0.0916042889260612	0.927012443710675	0.999899585456607	PFKFB2	0
chr1:207345326-207346900	29.5790245181909	-0.241994431480081	0.412124225922887	-0.587188076454795	0.557077399457412	0.999899585456607	C4BPA	27008
chr1:207378045-207379078	44.2192736490265	0.10083814915298	0.333567222631684	0.302302331618246	0.762421601070725	0.999899585456607	NA	NA
chr1:207494184-207495405	97.8676787706205	0.310277256130496	0.243510082427041	1.2741864855779	0.202597333552895	0.999899585456607	CD55	0
chr1:207508707-207510146	27.9619545490118	-0.373671324287926	0.446899194567773	-0.836142308668354	0.403074849202544	0.999899585456607	CD55	0
chr1:207536177-207537253	24.4313594778497	0.111619456025853	0.436567270468716	0.255675272921888	0.798201590032554	0.999899585456607	CD55	1865
chr1:207580909-207581913	13.6606374352779	-0.826985598923142	0.621779277748598	-1.33003081401744	0.183508118923676	0.999899585456607	CR2	45731
chr1:207670869-207671988	18.3752148133118	-0.329017142481381	0.513675307282535	-0.640515784614916	0.521837330510715	0.999899585456607	CR1	0
chr1:207817684-207819333	37.8931974906493	0.0277457775769025	0.36239033306135	0.0765632387114622	0.93897100433527	0.999899585456607	CR1L	0
chr1:207924850-207926562	89.9982324325899	-0.0914182346653828	0.268402976356298	-0.340600674055222	0.733404221935877	0.999899585456607	CD46	0
chr1:207969905-207971397	28.101510271078	-0.0313672157498428	0.421774822943315	-0.0743695783711073	0.940716314693371	0.999899585456607	CD46	1043
chr1:207980163-207981669	49.8501726413219	-0.209399870239565	0.326501580700637	-0.641344123940277	0.521299127457635	0.999899585456607	MIR29C	4294
chr1:207996821-207998034	45.9678622632691	-0.181471716590724	0.342223534630429	-0.530272462958156	0.595923036205409	0.999899585456607	MIR29C	20952
chr1:207998738-207999781	62.6513624251791	0.0664244386945556	0.303072726730327	0.21916996428933	0.826517651706661	0.999899585456607	MIR29C	22869
chr1:208001524-208002563	42.8673084812654	0.0896941590029571	0.337620433023605	0.265665671356704	0.790496703832983	0.999899585456607	MIR29C	25655
chr1:208021223-208022272	30.3212400562799	-0.134955014998714	0.40180840797526	-0.335869066749404	0.736969604514162	0.999899585456607	CD34	37610
chr1:208036950-208038103	25.4871916303207	-0.6966095109216	0.458886185996493	-1.51804419522649	0.129003257688459	0.999899585456607	CD34	21779
chr1:208041558-208043005	42.460917828869	0.0920123248937431	0.350606021085615	0.262437948466591	0.792983818985199	0.999899585456607	CD34	16877
chr1:208057796-208059066	24.7674129516986	-0.408500658979047	0.454633663376474	-0.898527082102089	0.368904613635028	0.999899585456607	CD34	816
chr1:208063298-208064337	53.3017178438046	0.456377408907177	0.304005044781521	1.50121656446577	0.13329955696608	0.999899585456607	CD34	0
chr1:208136113-208137642	64.9724003550384	-0.109577148440518	0.298683596656429	-0.366866977856046	0.713718244409916	0.999899585456607	NA	NA
chr1:208177494-208178863	30.4262424688794	-0.251530514740843	0.414407677878249	-0.60696393471441	0.543874846758798	0.999899585456607	PLXNA2	16724
chr1:208221505-208222995	54.3648656746714	0.0607710401803507	0.30946502288929	0.196374503370261	0.844317051084188	0.999899585456607	PLXNA2	0
chr1:208238595-208239948	40.4889023283669	-0.185417145001159	0.354871642092181	-0.522490734700618	0.601328695834195	0.999899585456607	PLXNA2	0
chr1:208250347-208251627	27.0720204611672	0.166032045610795	0.412820405516586	0.402189531796593	0.687544545699178	0.999899585456607	PLXNA2	0
chr1:20833743-20835189	41.1134222495306	0.0295851664090564	0.353094171191205	0.0837883171768238	0.933224736897443	0.999899585456607	MUL1	0
chr1:208380369-208381515	47.2930735438851	-0.0673002573072654	0.335679468827347	-0.200489644309705	0.841097656227187	0.999899585456607	PLXNA2	0
chr1:208384943-208385971	30.5821619942085	-0.456332711084389	0.420341325590606	-1.08562418992045	0.277645293113133	0.999899585456607	PLXNA2	0
chr1:208386794-208387827	35.9542395008222	-0.191109931539736	0.375590967930038	-0.508824620019441	0.610875160584198	0.999899585456607	PLXNA2	0
chr1:208416418-208418107	71.7740431103065	-0.00574208880427814	0.277351791378352	-0.0207032692153952	0.983482361123127	0.999899585456607	PLXNA2	0
chr1:20900981-20902847	40.3189312587167	-0.253880645081849	0.354926965903238	-0.71530390607476	0.474421275464017	0.999899585456607	CDA	12596
chr1:209212408-209213926	37.3044769763189	0.0140875033810598	0.371363839047575	0.0379345049243071	0.969739901887865	0.999899585456607	NA	NA
chr1:209335583-209336583	22.9018305671511	-0.117295189017628	0.447669958040925	-0.262012643267219	0.79331169469886	0.999899585456607	NA	NA
chr1:209571629-209572690	26.2212002307138	-0.261244306644174	0.429822357096883	-0.607795993695342	0.543322786752438	0.999899585456607	MIR205HG	29477
chr1:209584590-209585643	59.7761695336016	0.186731018586756	0.29905687284235	0.624399689637604	0.532365128855509	0.999899585456607	MIR205HG	16524
chr1:209822119-209823365	43.6984749696604	-0.100644552243199	0.344480979613255	-0.292162871680729	0.770162097846999	0.999899585456607	LAMB3	0
chr1:209823474-209824889	47.177006358612	0.00138037635571888	0.339717343144197	0.00406330846386304	0.996757957832183	0.999899585456607	LAMB3	0
chr1:209832967-209834031	27.8472678617569	-0.179798629289637	0.43047658721845	-0.417673422035369	0.676185907008148	0.999899585456607	LAMB3	7146
chr1:20987374-20988584	95.7808913340449	0.0829833509948459	0.251781007112793	0.329585428013126	0.74171323469267	0.999899585456607	DDOST	0
chr1:209906519-209908053	36.7585115536056	-0.0258101844855006	0.373288348684403	-0.0691427540571909	0.944875989622161	0.999899585456607	HSD11B1	0
chr1:209920657-209921832	39.9749043385771	-0.297121783140258	0.370512796491172	-0.801920435553264	0.422598984220392	0.999899585456607	TRAF3IP3	7561
chr1:209929272-209930344	50.7035050080421	-0.520653172384034	0.330244185914347	-1.57657029129067	0.114894433115864	0.999899585456607	TRAF3IP3	0
chr1:209957507-209958940	56.6990318584274	0.274546090725132	0.311166250995895	0.882313200247268	0.377607460032203	0.999899585456607	C1orf74	0
chr1:209978757-209980099	38.2192736847437	-0.581474842594489	0.372359768928048	-1.56159416541815	0.118383624851177	0.999899585456607	IRF6	0
chr1:209980856-209982565	38.9546780835878	-0.286700428361945	0.382151195591707	-0.750227741451994	0.453117553516292	0.999899585456607	IRF6	1335
chr1:210000774-210002196	48.7490450945642	0.2734927449832	0.318522598856232	0.858629013970351	0.390545225499945	0.999899585456607	DIEXF	0
chr1:210057477-210058726	40.7451236897192	0.255223192872727	0.353817668888089	0.721341005028929	0.47069973409783	0.999899585456607	DIEXF	26566
chr1:21022762-21023979	51.3448776469166	-0.0658002023324185	0.33380381625012	-0.197122378861943	0.843731771204546	0.999899585456607	KIF17	0
chr1:21041196-21042215	28.2714554723955	-0.0391402608273341	0.409813582181554	-0.095507475908874	0.923911752489936	0.999899585456607	KIF17	0
chr1:210501578-210503152	54.1439440317658	-0.0149357976778204	0.311174476141684	-0.0479981451660574	0.961717720847995	0.999899585456607	HHAT	0
chr1:210757096-210758425	23.4428131446199	-0.0606171177907547	0.464827171791019	-0.130407862253817	0.896243746531848	0.999899585456607	HHAT	0
chr1:210770728-210771728	26.7287405415512	-0.138568190601979	0.418780501150835	-0.330885010694589	0.740731344568486	0.999899585456607	HHAT	0
chr1:210865832-210867045	39.147204603818	0.155222230754272	0.360718383840199	0.430314166696415	0.666967123229919	0.999899585456607	KCNH1	0
chr1:210943726-210944872	44.0791696782842	0.0752624271444702	0.341282967141456	0.220527932509668	0.825460020791386	0.999899585456607	KCNH1	0
chr1:21112862-21114158	99.7167775687105	0.284907381321166	0.247388341583489	1.15166050064253	0.249460609553009	0.999899585456607	HP1BP3	0
chr1:211306563-211308199	45.6527064132132	-0.260896738893798	0.346460212581509	-0.753035209872529	0.451428756034897	0.999899585456607	KCNH1	0
chr1:211374905-211376292	21.742878336186	-0.26219793032853	0.469176815753484	-0.558846732244108	0.576266325816876	0.999899585456607	NA	NA
chr1:211431695-211432965	98.9338337991597	0.180600269686399	0.250266325707968	0.721632321789621	0.470520561720769	0.999899585456607	RCOR3	0
chr1:211433544-211434574	42.7198954007699	-0.464742901248471	0.359552739143916	-1.29255836669472	0.196163846827367	0.999899585456607	RCOR3	0
chr1:211460166-211461578	24.4633916669628	0.282532103984358	0.444165018597541	0.636097153432879	0.524713100762128	0.999899585456607	RCOR3	0
chr1:211491263-211492644	22.3342230908343	0.406572432595236	0.444915212567684	0.913820029323869	0.360811420099572	0.999899585456607	RCOR3	1537
chr1:211514142-211515612	38.3758097716942	0.167392580384908	0.354134700290176	0.472680537229894	0.636441114161507	0.999899585456607	TRAF5	0
chr1:211555619-211556842	38.3051242734231	0.15922995748928	0.35477092575248	0.4488247089345	0.65355811275551	0.999899585456607	LINC00467	0
chr1:211687602-211688997	42.9350728381169	-0.921469982419398	0.377702639307286	-2.43967048816337	0.0147006641651682	0.999899585456607	RD3	21342
chr1:211752335-211753438	107.564072543475	0.309274299197486	0.240351778974068	1.28675685496322	0.198179049410366	0.999899585456607	SLC30A1	235
chr1:211762820-211764178	46.5435012551923	0.191078918090966	0.32409887421396	0.589569829745295	0.555479083593645	0.999899585456607	SLC30A1	10720
chr1:21177960-21179346	25.6937195711158	0.0221840234216156	0.42116781090959	0.0526726469758101	0.957992733313208	0.999899585456607	EIF4G3	0
chr1:211779667-211780935	57.3623147098949	0.267623613721484	0.299539061937683	0.893451465028495	0.371615452564063	0.999899585456607	SLC30A1	27567
chr1:211786127-211787383	63.3393594032008	-0.00193484355653607	0.296700239257456	-0.00652120659349097	0.994796866819465	0.999899585456607	SLC30A1	34027
chr1:211798087-211799105	20.3309261120525	-0.0710874446465734	0.486258659594458	-0.14619265537782	0.883769303429057	0.999899585456607	NEK2	32493
chr1:211828184-211829232	25.5509951378269	-0.68395649150146	0.456872580786609	-1.4970399193663	0.134382871254555	0.999899585456607	NEK2	2366
chr1:211848353-211849956	49.7265177226609	-0.202414325400173	0.325953151031522	-0.620992080486432	0.53460483391023	0.999899585456607	NEK2	0
chr1:211853737-211854766	19.6951595003139	-0.363228724493711	0.488895537468692	-0.742957741799743	0.457507265227265	0.999899585456607	NEK2	4764
chr1:211867828-211869199	31.0337277327572	-0.366939187021412	0.414412595640543	-0.885444098180093	0.375917157260665	0.999899585456607	NEK2	18855
chr1:211988572-211989572	23.7606990642488	-0.554917715499315	0.472037377686183	-1.17558003185975	0.239762738764216	0.999899585456607	LPGAT1	0
chr1:212003135-212004495	46.2636249552244	-0.270295336726984	0.333060007588172	-0.811551463906779	0.417049051206613	0.999899585456607	LPGAT1	0
chr1:2120309-2121746	57.9782690267548	0.0542417849092695	0.299731668510088	0.180967814241637	0.856392839374291	0.999899585456607	FAAP20	0
chr1:212081524-212082904	29.7276155312925	-0.322733423193317	0.405505849835101	-0.795878588002014	0.426102607771653	0.999899585456607	INTS7	30836
chr1:212105271-212106489	29.1906233464887	0.0801520227449774	0.40464738365449	0.198078687723372	0.84298349919347	0.999899585456607	INTS7	7251
chr1:212108417-212109443	22.3078136274103	-0.611960431952082	0.762399598676906	-0.802676749848896	0.422161594700613	0.999899585456607	INTS7	4297
chr1:212208004-212209266	92.0128588175599	0.0777940964294168	0.268356436029086	0.289890928574507	0.77189968174076	0.999899585456607	DTL	0
chr1:212261484-212262597	30.1659374318191	0.497724756387193	0.384713573722401	1.29375408195589	0.195750378048372	0.999899585456607	DTL	0
chr1:212298237-212299264	24.9163328820496	0.0251855307497224	0.428654160740829	0.0587548962692793	0.953147333921631	0.999899585456607	DTL	20049
chr1:212356996-212358066	36.7222089853954	-0.155377156185025	0.364612114470057	-0.426143701809954	0.67000313749646	0.999899585456607	NA	NA
chr1:212407182-212408675	37.6741959442285	-0.564063477497206	0.372755821398438	-1.51322513322811	0.130222482172497	0.999899585456607	NA	NA
chr1:212421800-212423338	28.4863154948083	0.342941361277551	0.411870858472312	0.832642937035093	0.405046135725306	0.999899585456607	PPP2R5A	35540
chr1:212458074-212459714	156.466046614807	0.0758005215961879	0.231868859020836	0.326911176931165	0.743735067194359	0.999899585456607	PPP2R5A	0
chr1:212587853-212589307	102.173089251416	0.384357582438121	0.248420637005568	1.54720472127887	0.121813887876385	0.999899585456607	TMEM206	0
chr1:2126025-2127329	93.8610152868265	0.280664707205949	0.252823254423987	1.11012219918375	0.266946372433732	0.999899585456607	FAAP20	0
chr1:212605717-212607120	55.682858049229	0.0859924031028592	0.307840981684507	0.279340335494996	0.77998365450437	0.999899585456607	NENF	0
chr1:212650349-212651560	44.8905081130321	0.111855697411157	0.330617786434183	0.338323290520923	0.735119574178426	0.999899585456607	NENF	30627
chr1:212658914-212660124	90.5418680128352	0.0141623759701367	0.268100287794057	0.0528249189386012	0.957871406774188	0.999899585456607	NENF	39192
chr1:212661615-212662934	63.2630846076281	-0.0483052454256718	0.321687773114261	-0.150161894429585	0.880636888798424	0.999899585456607	NENF	41893
chr1:212664405-212665470	35.3691601541138	0.240996949745875	0.367605806346668	0.655585264392166	0.512091009227313	0.999899585456607	NENF	44683
chr1:212671155-212672282	29.012160279603	0.0653320852435641	0.4148425714754	0.157486453261556	0.874861483404586	0.999899585456607	NA	NA
chr1:212705462-212706688	35.3450176271972	-0.662977877713084	0.388119124832361	-1.70818141981394	0.0876026849913487	0.999899585456607	ATF3	31987
chr1:212715506-212717350	62.6136596525524	0.0644775414887397	0.298017144219728	0.216355141773992	0.828710929815727	0.999899585456607	ATF3	21325
chr1:212718953-212720112	31.2188315736013	-0.318091457357383	0.414448096837256	-0.767506135954798	0.442780646414495	0.999899585456607	ATF3	18563
chr1:212731563-212733103	65.774005769149	-0.0563884952089001	0.289618528644909	-0.194699197847373	0.84562843991954	0.999899585456607	ATF3	5572
chr1:212781359-212782447	136.764834478087	0.430310208897977	0.227201457475337	1.89395884022745	0.0582304733773708	0.999899585456607	ATF3	0
chr1:212802800-212804593	58.2146963036212	-0.496590638725642	0.325520352674831	-1.52552869473479	0.127127282028234	0.999899585456607	FAM71A	2686
chr1:212808125-212809179	30.5429343157451	-0.539928870865151	0.428245217112483	-1.26079369783909	0.20738318498864	0.999899585456607	FAM71A	8011
chr1:212809452-212810938	58.4495053250039	-0.272530755574218	0.315008368771602	-0.865154016818573	0.38695426006852	0.999899585456607	FAM71A	9338
chr1:212837983-212839400	56.0582243321285	-0.0851521878619597	0.307187738897287	-0.277199175226299	0.781627172899129	0.999899585456607	BATF3	20358
chr1:212843818-212845508	57.6940626795844	-0.096115014420671	0.301529668151041	-0.318758067854622	0.74990997780186	0.999899585456607	BATF3	14250
chr1:212856149-212857310	28.2875497538715	-0.469973331981157	0.434737406787205	-1.08105105436947	0.279674403943893	0.999899585456607	BATF3	2448
chr1:212872246-212873590	46.0137190073368	-0.172147746874653	0.34385431517107	-0.500641519618586	0.616623436292707	0.999899585456607	BATF3	0
chr1:21290536-21291988	27.2639520528592	-0.145363289602051	0.426693221445401	-0.340674007216803	0.733349008591842	0.999899585456607	EIF4G3	0
chr1:212925425-212926627	42.8594329124433	0.47873550236852	0.334539007648904	1.43103043717684	0.152421492064665	0.999899585456607	NSL1	0
chr1:212947236-212948680	31.7823916256075	0.0335735825385022	0.391445830881971	0.085768144376087	0.931650730241292	0.999899585456607	NSL1	0
chr1:212950152-212951493	23.8427577598141	-0.388282789551345	0.462661675860597	-0.839236984193904	0.401336337126247	0.999899585456607	NSL1	0
chr1:212955585-212956803	22.3020814491064	-0.487739460447177	0.495525661688692	-0.984286986843466	0.324974426029872	0.999899585456607	NSL1	0
chr1:212964545-212965989	55.5654245109395	0.069556333637792	0.322294961018318	0.215815765217125	0.829131359027585	0.999899585456607	NSL1	0
chr1:212967131-212968565	47.8655837713161	-0.0460304900664198	0.334927042825149	-0.137434378777381	0.890687458523022	0.999899585456607	TATDN3	0
chr1:213030671-213032038	69.0852419022722	-0.0780825556132709	0.286008839428253	-0.27300749085015	0.784847457371077	0.999899585456607	FLVCR1	0
chr1:2130407-2131422	44.5652255680424	0.132695879203988	0.343839861954262	0.385923489062007	0.699553333940399	0.999899585456607	FAAP20	0
chr1:213089243-213090675	43.1635203461196	0.481776539763013	0.340615262767027	1.41443027493614	0.157235606171619	0.999899585456607	FLVCR1	16537
chr1:213119214-213120216	21.530229831544	0.355980432617393	0.458076920953053	0.777119335933268	0.437088367021333	0.999899585456607	VASH2	3670
chr1:213188380-213189659	74.8496272354168	0.196352277642696	0.271931048010413	0.722066417495573	0.470253644008331	0.999899585456607	ANGEL2	0
chr1:213224106-213225335	50.1710559671021	0.0149551241688314	0.32779537796478	0.0456233527808871	0.963610455722465	0.999899585456607	RPS6KC1	0
chr1:21348434-21349577	24.7655601821165	0.204549964124434	0.422719710451679	0.483890291999564	0.62846373045641	0.999899585456607	EIF4G3	0
chr1:213500136-213501348	43.0134907507075	0.107208562743167	0.338219479901382	0.316979266760233	0.751259334391946	0.999899585456607	NA	NA
chr1:2135996-2137284	62.7244269843551	-0.0734264502756213	0.299264439338136	-0.24535641601125	0.806180472695313	0.999899585456607	FAAP20	0
chr1:21361381-21362679	32.4789297526976	-0.512527337257143	0.435729442826044	-1.17625133140649	0.239494457676632	0.999899585456607	EIF4G3	0
chr1:21377361-21378412	15.6680190608335	0.0450625509568994	0.547139971233157	0.0823601881166466	0.934360293733797	0.999899585456607	EIF4G3	0
chr1:21416855-21418232	32.623457988571	0.642172251342031	0.374400051636313	1.71520342621594	0.086307936933505	0.999899585456607	EIF4G3	0
chr1:2143590-2144738	54.2228364527561	-0.18542921598873	0.318084211060386	-0.582956366713615	0.559922673849097	0.999899585456607	FAAP20	4417
chr1:214371613-214373007	26.5599359475923	0.0222408407554551	0.418482844693266	0.0531463620014266	0.957615292088921	0.999899585456607	NA	NA
chr1:214387264-214388286	13.1591533167448	0.15516531902866	0.571500934759713	0.271504926048633	0.786002711511034	0.999899585456607	NA	NA
chr1:214434331-214435643	22.8401043828032	-1.14243932196057	0.508184548244621	-2.24807961183945	0.0245711138856891	0.999899585456607	SMYD2	18921
chr1:214453884-214455308	55.19346189088	-0.0527305286158863	0.315291494454196	-0.167243739661194	0.867178269769192	0.999899585456607	SMYD2	0
chr1:214502165-214503504	37.0178877538217	-0.0641898521918051	0.375558254343514	-0.170918496529948	0.86428785254237	0.999899585456607	SMYD2	0
chr1:214535395-214536545	34.466086273877	0.565282887457778	0.366976778443071	1.54037781315765	0.123468286337986	0.999899585456607	PTPN14	0
chr1:214775958-214777399	85.5082871036944	0.205603458161973	0.26003861655807	0.790665097681976	0.429139448307999	0.999899585456607	CENPF	0
chr1:21502236-21503671	77.7054720037083	0.14897585012977	0.2704315519705	0.550881910946624	0.581714628453432	0.999899585456607	EIF4G3	0
chr1:21510049-21511457	32.6054362253132	-0.360894332413584	0.412387755484618	-0.87513348205375	0.381501281026651	0.999899585456607	EIF4G3	6667
chr1:215130388-215131694	26.8307678392301	-0.797489175667036	0.445843042380504	-1.78872181431604	0.0736596279959624	0.999899585456607	KCNK2	47190
chr1:21521304-21522530	29.1268882397354	-0.388887785532616	0.417521184988525	-0.931420487186307	0.351636097324362	0.999899585456607	EIF4G3	17922
chr1:215716000-215717224	20.7422414212891	-0.491480391633018	0.486572468967771	-1.01008672495519	0.312453741745808	0.999899585456607	KCTD3	23510
chr1:215740457-215741499	50.8493763134316	0.556927422359413	0.317230160259337	1.75559417775448	0.0791577270874911	0.999899585456607	KCTD3	0
chr1:21581251-21582410	34.839717072507	-0.354837268439337	0.388985217005177	-0.912212734384235	0.36165674162283	0.999899585456607	ECE1	0
chr1:2158538-2159761	121.27245402725	0.552582118535997	0.241096305752016	2.2919559750715	0.0219081837344574	0.999899585456607	SKI	372
chr1:215876845-215878305	22.530046072245	-0.641359351801444	0.478497909840143	-1.34035977715286	0.180128405932015	0.999899585456607	USH2A	0
chr1:21611056-21612056	27.3079070140894	-0.111706220197277	0.412125203529377	-0.271049232710453	0.78635316678492	0.999899585456607	ECE1	0
chr1:216394099-216395318	20.5905668791793	-0.379148626505705	0.484445802596993	-0.782644053211286	0.43383616440456	0.999899585456607	USH2A	0
chr1:2165536-2166863	60.3572788611853	-0.0192803687304426	0.298690771885185	-0.0645495962555345	0.948532617319193	0.999899585456607	SKI	0
chr1:21660385-21661636	71.9456280974066	0.237192755469138	0.274061731801526	0.865472001180052	0.386779777027924	0.999899585456607	ECE1	0
chr1:21671154-21672708	46.7035092050665	0.0435992644328923	0.343555066167263	0.126906189797433	0.899014647506111	0.999899585456607	ECE1	0
chr1:216773919-216774939	46.3454851512388	0.0417980172297334	0.340492062040731	0.122757684802453	0.902298983380375	0.999899585456607	ESRRG	0
chr1:216875187-216876222	17.1999930997967	0.182911360154631	0.499944814192103	0.365863101210903	0.714467231216912	0.999899585456607	ESRRG	0
chr1:217495368-217496890	28.2321686657429	-0.193652685437938	0.408575145500206	-0.473970792327211	0.635520735449594	0.999899585456607	NA	NA
chr1:217655288-217656437	19.6625456019987	-0.389058239980236	0.503734305871322	-0.772348111783396	0.439908277118131	0.999899585456607	GPATCH2	0
chr1:2177483-2178521	42.5482793694454	-0.113683287590685	0.349125821195791	-0.325622685830879	0.744709846072203	0.999899585456607	SKI	0
chr1:217790173-217791456	18.0220158680922	0.875564771105252	0.487991104738766	1.79422280980709	0.0727776128185046	0.999899585456607	GPATCH2	0
chr1:217803898-217805056	34.2424010351259	-0.176776867198296	0.398327825393797	-0.443797434998496	0.657189043045733	0.999899585456607	GPATCH2	0
chr1:218337617-218338848	30.6798074555348	-0.220499325607494	0.41141325359578	-0.535955814938667	0.591989088064819	0.999899585456607	NA	NA
chr1:218458035-218459062	30.7928183728833	0.103657955354578	0.396342130201952	0.26153655505096	0.793678763328939	0.999899585456607	RRP15	0
chr1:218636394-218637597	20.1940388788883	-0.0738176734179106	0.490494971748174	-0.150496289808674	0.880373077706152	0.999899585456607	TGFB2	18432
chr1:21906035-21907060	22.1967769595134	0.0534072466259748	0.450188423673225	0.118633096316002	0.905566043433347	0.999899585456607	ALPL	1129
chr1:219261773-219262990	47.0544038893885	-0.130069795936685	0.355204125899504	-0.366183235082931	0.714228351195782	0.999899585456607	NA	NA
chr1:219263557-219264657	26.3224713893706	-0.207079587613227	0.426516183280465	-0.48551402204839	0.627311768572747	0.999899585456607	NA	NA
chr1:219347007-219348224	46.9382708066141	0.307033747913506	0.32028981725531	0.958612267304028	0.337754110308238	0.999899585456607	LYPLAL1	0
chr1:21942191-21943949	45.1198857893956	-0.0267658955927836	0.339050911359342	-0.0789435883993714	0.93707749287528	0.999899585456607	RAP1GAP	0
chr1:219525940-219527254	19.1535188823073	0.230771686524402	0.48831441704816	0.47258831291406	0.636506922122728	0.999899585456607	NA	NA
chr1:219633379-219634653	40.1306483086086	-0.00187486205224181	0.347273865790305	-0.00539879972820618	0.995692401975629	0.999899585456607	NA	NA
chr1:219760132-219761772	49.9167796914042	0.0619217330513991	0.322917097733226	0.191757368953424	0.847932265820556	0.999899585456607	NA	NA
chr1:219833702-219834938	20.9552693211602	-1.0439381442916	0.520482518699042	-2.005712212777	0.0448869614482564	0.999899585456607	SLC30A10	23830
chr1:219855760-219856868	20.5845312461078	-0.217158153435711	0.485178360481988	-0.447584169293908	0.654453330290368	0.999899585456607	SLC30A10	1900
chr1:219906141-219907347	32.0891573397068	-0.0756179219776163	0.405724371673212	-0.186377568756264	0.852148681769783	0.999899585456607	SLC30A10	0
chr1:219956443-219957871	37.2728344980382	-0.21372900105219	0.375528528062105	-0.569141849635573	0.569259879701336	0.999899585456607	SLC30A10	0
chr1:21999104-22000399	35.5875217222049	-0.255384691778124	0.371549527424233	-0.687350334014899	0.49186198725983	0.999899585456607	RAP1GAP	3247
chr1:220118774-220120090	23.5290250059433	0.239710634661486	0.443692944158112	0.540262444597416	0.589016054014775	0.999899585456607	RNU5F-1	0
chr1:220219399-220220787	64.6888793094893	-0.238473275019278	0.295246880172355	-0.807708026855577	0.419258681701566	0.999899585456607	EPRS	0
chr1:220266866-220268276	43.2578372996941	0.235919001315312	0.354592635617941	0.665324029937003	0.505843264108328	0.999899585456607	IARS2	0
chr1:220310445-220311478	19.9299068902556	-0.0608393334967887	0.484534288981112	-0.125562493471252	0.900078253789051	0.999899585456607	IARS2	0
chr1:22032640-22033691	18.2971983661654	0.146150585081908	0.489598036874336	0.298511378875116	0.765312892703869	0.999899585456607	USP48	0
chr1:220330750-220332191	23.4240767675141	-0.596242969780695	0.484903211799888	-1.22961233349544	0.218842309264075	0.999899585456607	RAB3GAP2	0
chr1:220445027-220446337	56.1002514511264	0.596764859343633	0.293834470398799	2.0309559274434	0.0422594655934982	0.999899585456607	RAB3GAP2	0
chr1:220473450-220474673	45.8643126454433	-0.0321767015720923	0.337214544134644	-0.0954190800241544	0.923981961555651	0.999899585456607	RAB3GAP2	27606
chr1:220603120-220604588	18.9400934795985	-0.637211056390105	0.531181088994508	-1.19961171358021	0.230290175193273	0.999899585456607	NA	NA
chr1:220701174-220702626	30.4693794589774	-0.00891584347707464	0.427225686304038	-0.0208691653215102	0.98335002377389	0.999899585456607	MARK1	0
chr1:220921229-220922385	30.3864394138644	0.110972040056751	0.404233771752171	0.27452441584912	0.783681642947467	0.999899585456607	MARC2	0
chr1:22094428-22095826	31.1117467497593	-0.197309560991206	0.394528460977119	-0.500114897927856	0.616994176622978	0.999899585456607	USP48	0
chr1:221051782-221053139	97.5786266161741	0.285940679335082	0.252320013067243	1.13324613398335	0.257110905437178	0.999899585456607	HLX	0
chr1:221054327-221055347	42.4481566454754	-0.280490213011311	0.350694496206457	-0.799813558654152	0.423818826188353	0.999899585456607	HLX	0
chr1:221060491-221061803	42.2657167910104	-0.309385604375291	0.364521091661776	-0.848745412686179	0.396022970731102	0.999899585456607	HLX	2090
chr1:22109069-22110440	95.1250061817885	0.0818282512948093	0.251465458963432	0.325405531368459	0.744874169702183	0.999899585456607	USP48	0
chr1:221130263-221131471	28.4462390894652	-0.131925216329129	0.407964338843151	-0.323374382925784	0.746411727696381	0.999899585456607	NA	NA
chr1:221135013-221136319	35.794599304427	0.293610377344126	0.367626416298477	0.798665069557306	0.424484646222879	0.999899585456607	NA	NA
chr1:221173250-221174520	48.3740919400627	0.0428302985748318	0.320164667731638	0.133775843781526	0.89357982934583	0.999899585456607	NA	NA
chr1:221219053-221220855	58.5208941659008	-0.0455604330685861	0.301557749576609	-0.151083608803135	0.879909762351907	0.999899585456607	NA	NA
chr1:221271152-221272723	54.2849317887036	-0.223624783411748	0.318244097454212	-0.702683208268843	0.4822531944711	0.999899585456607	NA	NA
chr1:221355682-221357175	27.7416022539314	-0.705269669828573	0.438860492792089	-1.60704752743076	0.108043942625848	0.999899585456607	NA	NA
chr1:221881096-221882144	39.8446679748162	-0.131520529863465	0.355260348085602	-0.370208863928081	0.711226872602402	0.999899585456607	DUSP10	0
chr1:221885298-221886719	38.636481287714	-0.0129680343964063	0.355257126568849	-0.0365032350558438	0.970881099228574	0.999899585456607	DUSP10	0
chr1:221915107-221916456	163.832807581548	0.572099200249533	0.216847456608091	2.63825644625148	0.00833335366309846	0.999899585456607	DUSP10	0
chr1:221953693-221955410	46.9029720954136	-0.420708715361778	0.34746075191597	-1.21080931599297	0.225968493945958	0.999899585456607	DUSP10	38176
chr1:2221486-2222486	41.8341299648089	0.0172906106127856	0.360756847443664	0.0479287108070366	0.961773057763393	0.999899585456607	SKI	0
chr1:22236028-22237055	30.4142925022828	-0.265961898992174	0.403872509530983	-0.658529344572214	0.51019804736184	0.999899585456607	HSPG2	0
chr1:222441001-222442275	21.4540222446427	-0.679475449219914	0.517703394193222	-1.31248019008798	0.189358165762426	0.999899585456607	NA	NA
chr1:222483647-222484864	21.7370208282677	-0.299705556067122	0.467461092386464	-0.64113476169124	0.52143513095963	0.999899585456607	NA	NA
chr1:222628117-222629307	27.6550573583404	-0.662803443244019	0.457552392481431	-1.44858480500879	0.147453567153032	0.999899585456607	NA	NA
chr1:222638434-222639487	64.0288155743933	0.615819104756074	0.289488554714411	2.12726580974366	0.0333980038547481	0.999899585456607	NA	NA
chr1:22266008-22267035	29.1329278354135	0.326105939688188	0.398092609706077	0.819171046478259	0.412688831550962	0.999899585456607	HSPG2	2257
chr1:222755923-222757123	24.7427686036715	-0.460228866372572	0.448549996429958	-1.02603694133445	0.304874171662157	0.999899585456607	TAF1A	0
chr1:222762744-222763774	24.0205965859347	-0.501206083527577	0.45215483556005	-1.10848329844084	0.267653148159683	0.999899585456607	TAF1A	0
chr1:222790819-222792288	44.4039684118868	-0.0853743231063972	0.347939827787896	-0.24537094143313	0.806169226753596	0.999899585456607	MIA3	0
chr1:222816920-222818273	87.1288416152174	0.343658510199938	0.250801345856356	1.37024189015622	0.17061140587073	0.999899585456607	MIA3	0
chr1:222828280-222829708	29.760807442619	0.0138459061431516	0.397812043719193	0.0348051457007297	0.972235117443344	0.999899585456607	MIA3	0
chr1:222885159-222886357	55.7842106281631	-0.0938849663487947	0.309060386891844	-0.303775476672945	0.761298951157333	0.999899585456607	AIDA	0
chr1:222912129-222913129	24.0357010521482	-0.460785462842914	0.469384920914548	-0.981679304791302	0.326257864048719	0.999899585456607	FAM177B	0
chr1:222927421-222928871	39.9459521679741	0.00255975512789872	0.355974917124265	0.0071908300409974	0.994262597175946	0.999899585456607	FAM177B	3418
chr1:222945670-222947027	61.2767529605712	0.322464952470702	0.337872569446016	0.95439814187764	0.339882146460826	0.999899585456607	FAM177B	21667
chr1:222958543-222959582	29.6251522284236	0.249204985584916	0.435952647766545	0.571633150668158	0.567570531795761	0.999899585456607	DISP1	28848
chr1:222987496-222988869	52.2066842213071	0.0379954577489976	0.319231640063181	0.119021591160192	0.905258250097271	0.999899585456607	DISP1	0
chr1:222990501-222991530	27.1203814616889	0.146759671243588	0.428119444203371	0.342800760934074	0.731748353461664	0.999899585456607	DISP1	0
chr1:223066983-223068226	24.0990387226679	-0.581552191085844	0.459281641371318	-1.26622128711579	0.205433868369789	0.999899585456607	DISP1	0
chr1:223164959-223166237	16.5114710383678	-0.905980883789405	0.560850691066742	-1.61536911377647	0.106230784711024	0.999899585456607	DISP1	0
chr1:2231791-2233173	56.6312570065069	-0.0936916605641258	0.312077016326253	-0.300219675473244	0.764009598047045	0.999899585456607	SKI	0
chr1:223254148-223255407	35.6356180892119	-0.408779132232253	0.387240314679084	-1.05562132024146	0.291141256363705	0.999899585456607	TLR5	27340
chr1:223315625-223317478	85.1685693839049	0.136117625860913	0.257146130371191	0.529339584711725	0.596569900227288	0.999899585456607	TLR5	0
chr1:223326294-223327541	28.1021153303842	-0.312429602907105	0.42361067034575	-0.737539502137896	0.460794330197548	0.999899585456607	TLR5	9669
chr1:223350765-223351791	30.3780337917824	-0.147555888924233	0.395747696281018	-0.372853437457421	0.709257528559864	0.999899585456607	TLR5	34140
chr1:223353756-223355035	38.8997177817971	0.22527877349448	0.348096718028654	0.647172931621651	0.517520027937348	0.999899585456607	TLR5	37131
chr1:22344982-22346702	69.0816242845665	0.0343273776764764	0.28633068421163	0.119887177900587	0.904572521765703	0.999899585456607	LINC00339	5004
chr1:22351266-22352453	60.3281384550074	0.106501466851614	0.29924947770875	0.355895247226693	0.721919015247285	0.999899585456607	LINC00339	0
chr1:22357768-22358817	22.0679907681859	0.596719706961587	0.443242619571256	1.34625976973692	0.178218755253624	0.999899585456607	LINC00339	52
chr1:22365880-22366997	26.5239700573557	-0.387649174200266	0.446251167496996	-0.868679350184279	0.385022539186683	0.999899585456607	LINC00339	8164
chr1:22378999-22380108	72.2352945678889	0.239745295179151	0.273085028423037	0.877914459696271	0.379990141570793	0.999899585456607	CDC42	0
chr1:223798915-223799915	25.1840696695331	-0.155581299384532	0.433368710423689	-0.359004458887735	0.71959175362696	0.999899585456607	CAPN8	0
chr1:223808345-223809365	55.3231680319925	0.157122566814266	0.304500038211058	0.516001796707034	0.605853154344224	0.999899585456607	CAPN8	0
chr1:223866223-223867223	24.1673450934301	-0.589868471434196	0.454743856297074	-1.29714445454508	0.194581488268134	0.999899585456607	CAPN8	12786
chr1:223899854-223901216	65.4303374490134	0.202166190686669	0.289439496686868	0.698474786616229	0.484880320486321	0.999899585456607	CAPN2	0
chr1:223913969-223915065	59.0761671194767	0.300429805839532	0.296297965651965	1.01394488206652	0.310609053471425	0.999899585456607	CAPN2	0
chr1:224012887-224014247	31.3697332468548	-0.25563191948644	0.416531236188617	-0.613716084838072	0.53940295745402	0.999899585456607	TP53BP2	0
chr1:224033034-224034495	111.885796164719	0.105106018177844	0.236133040877107	0.445113558811728	0.656237690755784	0.999899585456607	TP53BP2	0
chr1:224058228-224059852	39.3590931400394	0.120690954085552	0.382781570277648	0.315299804005739	0.75253403379938	0.999899585456607	TP53BP2	24553
chr1:224179858-224181582	68.3602789697521	0.262209166479436	0.280919293354948	0.933396789333826	0.35061513750108	0.999899585456607	NA	NA
chr1:224186458-224187485	13.1459672965991	0.368292041045862	0.563307572638075	0.653802751702913	0.513238893450238	0.999899585456607	NA	NA
chr1:224301467-224302803	47.8754166074588	-0.440472679680235	0.341772032965837	-1.28879088162332	0.197470796904604	0.999899585456607	FBXO28	0
chr1:224355999-224357435	48.6296943031459	-0.176534510739482	0.335743054546343	-0.525802420479006	0.599025492617633	0.999899585456607	FBXO28	6249
chr1:224370423-224371677	69.8893152706695	-0.210838099374178	0.28395746447611	-0.74249888011631	0.457785130062937	0.999899585456607	DEGS1	0
chr1:224390584-224391606	49.0763934391934	0.301481875039322	0.322784906466904	0.934002392922403	0.350302658643882	0.999899585456607	DEGS1	9441
chr1:224397713-224398744	28.7756968391471	-0.122170143523381	0.451315871160777	-0.27069764510865	0.786623588145047	0.999899585456607	NVL	16291
chr1:224432161-224433602	56.0520931854052	0.330923742262199	0.301820847838657	1.09642440087207	0.27289309043478	0.999899585456607	NVL	0
chr1:224517335-224518508	31.6137509302193	-0.259970791220681	0.397154564376085	-0.654583415474742	0.512736004744407	0.999899585456607	NVL	0
chr1:224544032-224545737	57.8999532268823	-0.204511379854408	0.307486383204454	-0.6651071105104	0.505981987053997	0.999899585456607	CNIH4	0
chr1:224565933-224567427	25.8911552104335	0.0413093396191211	0.426468360271839	0.0968637851417389	0.92283456879533	0.999899585456607	CNIH4	0
chr1:224621167-224622451	36.1010873505107	-0.0352786736008547	0.370287216016248	-0.0952738092889134	0.924097345165541	0.999899585456607	WDR26	0
chr1:224683317-224684360	28.6819166265639	0.0628543938596253	0.399460052669668	0.157348384249082	0.874970290024271	0.999899585456607	NA	NA
chr1:224685143-224686432	43.9803319386805	0.412884222918518	0.351357357803644	1.17511193019973	0.23994993829506	0.999899585456607	NA	NA
chr1:224690817-224691962	70.3586796116507	0.51507396693349	0.283748361366968	1.81524913290108	0.0694856322047201	0.999899585456607	NA	NA
chr1:224697206-224698624	37.9228335497763	0.538986449754008	0.352492949762187	1.52907015620494	0.12624705281613	0.999899585456607	NA	NA
chr1:224730211-224731245	31.1294148012853	0.0300162144765408	0.407276618593027	0.0736998224455763	0.941249240074295	0.999899585456607	NA	NA
chr1:224752314-224753574	34.5964012873901	-0.491018743987553	0.413663106850282	-1.18700153786078	0.235227013906613	0.999899585456607	NA	NA
chr1:224759071-224760397	22.0162159436325	-0.331802167181017	0.479577980674689	-0.691862805532116	0.489023490496004	0.999899585456607	CNIH3	43781
chr1:224780108-224781465	35.9493715871508	0.412578837943433	0.37112884618193	1.11168625717976	0.26627307069942	0.999899585456607	CNIH3	22713
chr1:224803116-224805004	49.6778069879908	-0.211303023154386	0.375143957762722	-0.563258500588818	0.573258872439169	0.999899585456607	CNIH3	0
chr1:224895575-224896629	35.0796974773054	-0.619651704804246	0.421784146876722	-1.46912042425662	0.141800128910358	0.999899585456607	CNIH3	0
chr1:224914172-224915558	47.1516420563561	-0.240217853527263	0.334043704686736	-0.719121031640271	0.472066349805621	0.999899585456607	CNIH3	0
chr1:224961766-224962845	22.8979999044114	-0.682048229470462	0.470494275170583	-1.44964193076138	0.147158396736677	0.999899585456607	CNIH3	33516
chr1:224992780-224994282	27.3018262121379	-0.254010228022521	0.42873674983854	-0.592461990063087	0.553541266257228	0.999899585456607	NA	NA
chr1:225116863-225118230	41.3463941418682	-0.403481021085638	0.358170715370633	-1.12650477487563	0.259951920635559	0.999899585456607	DNAH14	0
chr1:225517441-225518447	21.5302593960673	-0.119360982458226	0.480708228176159	-0.248302349454449	0.80390048131769	0.999899585456607	DNAH14	0
chr1:225615011-225616784	70.8456116146879	-0.116795561336125	0.282640998974854	-0.413229367854437	0.679438573436111	0.999899585456607	LBR	0
chr1:225632047-225633320	58.1096601428761	-0.0269020880517314	0.302957092363083	-0.0887983438245118	0.929242173929515	0.999899585456607	LBR	15489
chr1:225637608-225639085	51.2425589420712	-0.076344379440581	0.322037511937281	-0.237066728597287	0.812605023414726	0.999899585456607	LBR	21050
chr1:225645530-225646726	24.6195393079934	-0.555334035722578	0.462255977183174	-1.2013560951804	0.22961309935418	0.999899585456607	ENAH	27807
chr1:225654714-225656045	44.5952899744196	-0.193593950502728	0.336392724329398	-0.575499814654611	0.564953315970578	0.999899585456607	ENAH	18488
chr1:225840517-225841786	41.2405750176793	-0.363095496565703	0.35251044143779	-1.03002763573397	0.30299703278705	0.999899585456607	ENAH	0
chr1:225964933-225966283	92.8574047679911	0.379908367281698	0.260924310757036	1.45600985274023	0.145389895932253	0.999899585456607	SRP9	0
chr1:225997274-225998415	52.9031188891859	-0.00968702651539088	0.324048277673968	-0.029893775658753	0.9761517699374	0.999899585456607	EPHX1	0
chr1:226053429-226054990	44.690502268132	0.350398772801342	0.326295494272248	1.07386948012522	0.282881183860823	0.999899585456607	TMEM63A	0
chr1:226069391-226070953	63.3106481971077	-0.0217315221587946	0.29166842237744	-0.0745076274684011	0.940606472196495	0.999899585456607	TMEM63A	0
chr1:226110842-226112485	85.7296083155575	0.163620352335858	0.255524904686372	0.640330352678082	0.521957851713053	0.999899585456607	LEFTY1	0
chr1:226186684-226187925	80.2377979646329	0.278099871276769	0.264225650306533	1.05250898599035	0.292566089951475	0.999899585456607	SDE2	0
chr1:226189683-226190889	92.317678685073	0.364328838892149	0.262983015566088	1.38537022289408	0.165939291266729	0.999899585456607	SDE2	2616
chr1:226216332-226217357	27.953017341484	-0.21097940857078	0.41923391101017	-0.503249863691638	0.614788611012499	0.999899585456607	SDE2	29265
chr1:226221774-226222940	75.9066287007081	0.384445167119875	0.288026797658047	1.33475485699875	0.1819565928178	0.999899585456607	H3F3A	27467
chr1:226249414-226250881	98.4966073009314	0.511843573747736	0.256069958880902	1.99884272245225	0.0456253736659773	0.999899585456607	H3F3A	0
chr1:226270674-226271984	65.2786475032162	0.0505535393534598	0.296292188080737	0.170620561010824	0.86452212964455	0.999899585456607	H3F3A	10970
chr1:226297202-226298765	83.203740115166	0.185765648820014	0.25736779445021	0.721790576854601	0.470423243814333	0.999899585456607	ACBD3	33614
chr1:226368944-226370443	31.5430396451962	0.0190400738648823	0.384971385856117	0.0494584131819047	0.960553978088961	0.999899585456607	ACBD3	0
chr1:226373706-226375211	50.7460353925287	0.0339772261587501	0.316809298532864	0.107248197310173	0.914592079970688	0.999899585456607	ACBD3	0
chr1:226496016-226497791	56.3646917311716	0.32974403005421	0.298769816432027	1.10367249942476	0.269735229191195	0.999899585456607	LIN9	0
chr1:226595148-226596660	72.59539110823	0.165391070025193	0.274419504707488	0.602694295369015	0.546712077251303	0.999899585456607	PARP1	0
chr1:226624026-226625415	20.4069569868978	-0.332582049437016	0.503832053055239	-0.660104984230831	0.509186460397526	0.999899585456607	PARP1	28224
chr1:226813729-226814921	34.1536811395773	-0.318976479304598	0.387600973208496	-0.822950666671871	0.410536048354434	0.999899585456607	ITPKB	4469
chr1:226831015-226832136	51.4517070939737	-0.116697605699875	0.326823650250308	-0.35706597613269	0.721042414873277	0.999899585456607	ITPKB	0
chr1:226850178-226851288	92.7326061996609	0.21902910505484	0.257703539325493	0.849926646828839	0.395365869662627	0.999899585456607	ITPKB	0
chr1:226862370-226863763	62.076181524495	0.172069419420446	0.325795672007281	0.528151335959431	0.597394302486559	0.999899585456607	ITPKB	0
chr1:226867297-226868316	40.2430566699026	0.518015215263831	0.349911499128188	1.48041781008763	0.13876177990462	0.999899585456607	ITPKB	0
chr1:226904667-226906000	38.8168836475199	-0.105422936609067	0.362406078512035	-0.290897263759793	0.771129894070042	0.999899585456607	ITPKB	0
chr1:226951092-226952278	29.5880068945988	-0.152962841802454	0.404866625050093	-0.377810450005673	0.705571410145322	0.999899585456607	ITPKB	24215
chr1:227015193-227016886	49.5589000453949	0.0703822043691223	0.333095736896438	0.211297223509662	0.8326553493363	0.999899585456607	PSEN2	41386
chr1:227057726-227059016	64.2830267750011	0.155473238999977	0.289542903664056	0.536960972044288	0.591294572936025	0.999899585456607	PSEN2	0
chr1:227125322-227126361	42.732383536902	0.306949110606631	0.345891178398399	0.887415261724555	0.374855369744328	0.999899585456607	COQ8A	0
chr1:227127016-227128129	115.363659573427	0.182449831812603	0.263375104773215	0.692737576581906	0.48847425294354	0.999899585456607	COQ8A	0
chr1:227151478-227152809	38.8400532284432	0.136393018975985	0.355371844636048	0.383803672223023	0.701123966100787	0.999899585456607	COQ8A	0
chr1:227189434-227190932	24.7804789160068	0.248873152902574	0.425514055002172	0.584876457021622	0.558630789900257	0.999899585456607	CDC42BPA	0
chr1:22746626-22747677	38.9780218067115	0.294483680866899	0.354671242034485	0.830300418995533	0.406368951248554	0.999899585456607	ZBTB40	30666
chr1:227505630-227507114	72.7790719045163	0.032473804537747	0.274364140177214	0.118360236570173	0.905782230876977	0.999899585456607	CDC42BPA	0
chr1:227668910-227669939	15.3583337312734	-0.463231403577146	0.589404047826853	-0.785931832815013	0.431907424038683	0.999899585456607	NA	NA
chr1:227729492-227730772	49.6023283094515	0.178804986412362	0.319176267094941	0.560207649647006	0.5753378098585	0.999899585456607	ZNF678	20447
chr1:227750687-227752099	50.4541536414809	-0.396670842899045	0.330796148549234	-1.19913984681719	0.230473572373435	0.999899585456607	ZNF678	0
chr1:22777802-22779062	76.8013494001781	0.264632869479942	0.264252840003937	1.00143812825625	0.316615038437477	0.999899585456607	ZBTB40	0
chr1:227922243-227923562	56.931832126793	-0.143724309281221	0.312295507363206	-0.46021894613446	0.645359073131816	0.999899585456607	JMJD4	0
chr1:227975627-227977021	66.6188045115327	0.127161250232768	0.286365793231214	0.444051814980909	0.657005122609606	0.999899585456607	SNAP47	6694
chr1:228148841-228150014	20.792855079251	-0.606954848344393	0.508238692150348	-1.19423187907315	0.232387276138615	0.999899585456607	WNT9A	13164
chr1:228186336-228187758	48.9396738307439	-0.138518338091368	0.331291484472248	-0.418116204562364	0.675862157743092	0.999899585456607	WNT3A	6964
chr1:228269407-228270950	92.497333792916	0.030448486935545	0.254351156586358	0.119710432396666	0.904712535936318	0.999899585456607	ARF1	0
chr1:228271256-228272505	59.0646376877786	-0.0778702028167589	0.300601052213286	-0.259048337467254	0.795597945134709	0.999899585456607	ARF1	0
chr1:228276914-228278339	46.2069719013964	-0.0635927443096538	0.330821148956796	-0.192226961638292	0.847564427375505	0.999899585456607	ARF1	0
chr1:228289964-228291380	70.2786078865071	-0.0410383186683264	0.28174831129448	-0.145655952576176	0.884192995178017	0.999899585456607	C1orf35	0
chr1:228295669-228296707	36.474836925089	-0.0931297426700192	0.368269975958678	-0.252884429222296	0.800357522164542	0.999899585456607	MRPL55	0
chr1:228327323-228328499	123.376306209246	0.260959059163399	0.227933935765886	1.14488901482153	0.252255135069045	0.999899585456607	GUK1	0
chr1:228353101-228354323	196.973130416011	0.395524131986456	0.234614418962888	1.68584750133802	0.0918251758590719	0.999899585456607	IBA57	0
chr1:228565476-228567001	48.4673004206575	-0.211189116231887	0.33792914545424	-0.624950878232209	0.53200329828608	0.999899585456607	OBSCN	0
chr1:228593953-228595202	71.5185295889779	-0.00352672008106038	0.287740930979318	-0.0122565811859206	0.990220907946173	0.999899585456607	TRIM11	0
chr1:228633121-228634410	34.8450662934564	-0.2856433446599	0.40001213150897	-0.714086704276603	0.475173566919653	0.999899585456607	HIST3H2A	10654
chr1:228639555-228640906	33.1308616681482	-0.46056738514858	0.391946746852828	-1.17507643282346	0.239964138327735	0.999899585456607	HIST3H2A	4158
chr1:228645145-228646586	102.380231523224	0.541628623957445	0.259070139118279	2.09066404102312	0.036558190578659	0.999899585456607	HIST3H2A	0
chr1:228651364-228652720	35.8876053894683	-0.154286429525433	0.370638265399317	-0.41627226308975	0.677210786581758	0.999899585456607	MIR4666A	1510
chr1:228674262-228675693	92.2447636946306	0.0747735108684435	0.263510706290225	0.283758910296759	0.776595145495243	0.999899585456607	RNF187	0
chr1:228782787-228784128	63.1816825544801	0.214735624598348	0.284851570170189	0.753850942334814	0.450938730825631	0.999899585456607	DUSP5P1	0
chr1:228819848-228821089	30.9064305201395	-0.00406445014532896	0.391216788151575	-0.0103892528859324	0.991710724643639	0.999899585456607	RHOU	0
chr1:228832376-228833730	22.7156970362876	-0.777080012483199	0.480371801478057	-1.61766367237253	0.105735098965768	0.999899585456607	RHOU	0
chr1:228862954-228863992	19.2942833452118	-0.532857255676121	0.504462809095537	-1.05628650134089	0.29083734118284	0.999899585456607	RHOU	0
chr1:228870636-228871654	72.0965183137452	0.680516807034934	0.280753131387877	2.42389747772665	0.0153549396342654	0.999899585456607	RHOU	0
chr1:228887065-228888065	22.2529192081441	-0.621321203569419	0.473562007976638	-1.31201657460678	0.189514542213733	0.999899585456607	RHOU	4648
chr1:228962061-228963636	28.4151462526114	-0.349562569144114	0.420503372247284	-0.831295519167792	0.405806705286198	0.999899585456607	NA	NA
chr1:229056849-229057889	19.5321142641617	-0.206110432919246	0.492351486398348	-0.41862457738675	0.67549052473456	0.999899585456607	NA	NA
chr1:229125470-229127000	97.922454393592	0.418119924892805	0.251648285092006	1.6615250318115	0.0966080458349883	0.999899585456607	NA	NA
chr1:229159030-229161170	76.9379995185775	-0.0265880603251315	0.267100877179025	-0.0995431411754999	0.920707036267089	0.999899585456607	NA	NA
chr1:229162952-229164010	25.3758826701119	-0.718570979418582	0.458837542573547	-1.56606840710599	0.117332603308163	0.999899585456607	NA	NA
chr1:229203733-229204921	70.4878635118547	0.163651604730184	0.298472315555444	0.548297433970166	0.583487689054325	0.999899585456607	NA	NA
chr1:229205541-229206695	34.0462453070672	-0.0448494166224834	0.382173486809844	-0.117353553217047	0.906579888833294	0.999899585456607	NA	NA
chr1:229223196-229224341	26.9591192840531	-0.649510980666394	0.451460487680208	-1.43868843097178	0.150238818612563	0.999899585456607	NA	NA
chr1:229244546-229245546	24.4618020715405	0.268549547532117	0.452831868705937	0.593044717235901	0.553151226188293	0.999899585456607	NA	NA
chr1:229265099-229266529	57.8275815090362	0.253130572462044	0.297293736208987	0.851449397117812	0.394519761718684	0.999899585456607	NA	NA
chr1:229293748-229295044	68.894266475112	0.0529498275422464	0.299646649864664	0.176707557271744	0.859738104452062	0.999899585456607	NA	NA
chr1:229335046-229336561	38.7687756387628	0.192774595760319	0.35209907025004	0.547501007666457	0.584034578379121	0.999899585456607	NA	NA
chr1:229352931-229354252	26.0059323890028	-0.51015798021839	0.476695566400501	-1.0701966122122	0.284530818957288	0.999899585456607	NA	NA
chr1:229364994-229366428	39.437226014294	-0.621517973344994	0.390507939138332	-1.59156296467722	0.111482937191502	0.999899585456607	RAB4A	40380
chr1:229406083-229407643	51.9427896200823	-0.0790644616740245	0.314285707112339	-0.251568747431978	0.801374417764494	0.999899585456607	RAB4A	0
chr1:229477552-229478871	80.7443255675818	0.467834260222771	0.26490635222749	1.76603639848174	0.0773897425398667	0.999899585456607	CCSAP	0
chr1:229482947-229484000	32.1358757635746	0.0552288316846215	0.391444100400375	0.14108995799945	0.887798876650574	0.999899585456607	CCSAP	4258
chr1:22962486-22963514	87.6653268092458	0.188083080884487	0.271519594231915	0.692705369631036	0.488494468641361	0.999899585456607	C1QA	0
chr1:229643646-229645121	53.0066312483682	0.56449238071528	0.310506452435243	1.81797310905482	0.069068242934062	0.999899585456607	NUP133	0
chr1:229693684-229695328	134.911962953365	0.34290851155184	0.221906965924765	1.54528051935107	0.122278425391401	0.999899585456607	ABCB10	0
chr1:229698933-229700422	55.9146612140628	0.196247844593531	0.31229254431529	0.628410278009712	0.529735205784967	0.999899585456607	ABCB10	4490
chr1:229714423-229715587	33.7692746107662	0.269125526390554	0.382201861134756	0.704144991841538	0.481342483575437	0.999899585456607	TAF5L	13278
chr1:229717489-229718959	37.0923625603745	0.155051091449224	0.354757922854417	0.43706167349743	0.662066621592075	0.999899585456607	TAF5L	9906
chr1:22972143-22973195	35.2187214807178	-0.530128605582602	0.393988775962507	-1.34554240609395	0.178450136479908	0.999899585456607	C1QC	0
chr1:229732763-229733802	28.707198249857	0.336039539982795	0.39648213427347	0.847552792255236	0.396687074482041	0.999899585456607	TAF5L	0
chr1:229760858-229762032	55.4346655004192	-0.292526437091601	0.317474339629893	-0.921417577976928	0.356832454911033	0.999899585456607	TAF5L	0
chr1:22978850-22980011	96.7415149194178	0.225109130752098	0.267044103215596	0.842966116987643	0.39924739395105	0.999899585456607	C1QB	0
chr1:22988514-22989876	58.8848908136315	-0.433779742750037	0.307622714948655	-1.41010309600329	0.158509243239927	0.999899585456607	C1QB	484
chr1:230202797-230204247	88.47357252486	0.247400711746507	0.259824201215898	0.952185018134366	0.341003157718439	0.999899585456607	GALNT2	0
chr1:230275707-230276819	27.1639749654398	-0.0134007895465095	0.440941789550476	-0.0303912894265957	0.975754991679151	0.999899585456607	GALNT2	0
chr1:230281281-230282572	30.0025632118136	-0.122681609503998	0.396473909379127	-0.309431734602954	0.756993133359126	0.999899585456607	GALNT2	0
chr1:230326549-230328058	54.9206610235675	0.283697600203868	0.303957456162825	0.933346409018162	0.350641140657016	0.999899585456607	GALNT2	0
chr1:230445832-230447200	34.1432665276286	0.06346322415486	0.399129477833031	0.159004101875454	0.873665642118973	0.999899585456607	PGBD5	10191
chr1:230550687-230552047	62.6698460628169	0.261210172019559	0.312264317319164	0.836503428448333	0.402871748814481	0.999899585456607	PGBD5	0
chr1:230561349-230562646	71.912307330991	0.236719951753846	0.287286485140192	0.823985686755608	0.409947690814601	0.999899585456607	PGBD5	0
chr1:230594411-230595433	41.5421268317766	-0.0553317536846469	0.346990576767232	-0.159461833805834	0.873305025723213	0.999899585456607	PGBD5	32736
chr1:230610357-230612283	33.3510851231162	0.172019842867415	0.385811619097183	0.445864858269301	0.655694868120296	0.999899585456607	PGBD5	48682
chr1:23061279-23062634	54.6891869969986	-0.257929357174967	0.314283558037195	-0.820689948865991	0.411822897419499	0.999899585456607	EPHB2	0
chr1:230644892-230646202	39.6898375553155	-0.299216496210081	0.365671070722231	-0.818266798133916	0.413204860227751	0.999899585456607	NA	NA
chr1:230695857-230697104	30.3417658911563	0.0961470046263254	0.401036485993124	0.239746277419691	0.81052695676663	0.999899585456607	NA	NA
chr1:230753909-230754976	28.2704130817524	0.217382845375626	0.401874149828113	0.54092268803207	0.588560872132417	0.999899585456607	COG2	23225
chr1:230756850-230758093	29.6936235716069	-0.600198336148033	0.423342581759488	-1.41776037188015	0.156260737443355	0.999899585456607	COG2	20108
chr1:23076466-23077515	30.6128483229342	-0.119292432401475	0.399011248942133	-0.298970098506611	0.764962860618174	0.999899585456607	EPHB2	0
chr1:230777639-230778711	67.4293638638627	-0.0252434233779428	0.282420940938559	-0.0893822649767128	0.928778117549986	0.999899585456607	COG2	0
chr1:230849445-230850609	28.8135852924696	-0.393093506523108	0.461775449031063	-0.851265495703443	0.394621887348343	0.999899585456607	AGT	0
chr1:230884553-230885624	34.4062876591185	-0.289107404862212	0.391781738030806	-0.737929762411436	0.460557131936669	0.999899585456607	CAPN9	0
chr1:230998744-230999946	26.7109136129347	0.49609449422198	0.414605388883241	1.19654617987054	0.231483488728691	0.999899585456607	C1orf198	0
chr1:231108149-231109449	27.0052184886361	-0.17410694704513	0.420530321370113	-0.414017582555946	0.678861230200033	0.999899585456607	TTC13	0
chr1:231113815-231115224	100.632922368132	0.344039254654315	0.24473669535559	1.40575263613184	0.159797590935244	0.999899585456607	ARV1	0
chr1:231168267-231169348	21.3310393204591	0.560449083601678	0.475695037215742	1.17816886819338	0.23872929105604	0.999899585456607	FAM89A	0
chr1:231171834-231172872	24.1093164814834	-0.295811183260672	0.459460290556737	-0.64382317545273	0.519690103663652	0.999899585456607	FAM89A	0
chr1:231227404-231228446	19.8854810705586	-0.869054847636999	0.519190545873837	-1.67386493175509	0.094157147603464	0.999899585456607	NA	NA
chr1:231376514-231377925	45.7527391183238	0.0583132700363145	0.333003921914027	0.175112862638805	0.860990951511422	0.999899585456607	C1orf131	0
chr1:23147111-23148149	28.0814836662528	0.451221789171745	0.399220542757395	1.13025694032471	0.258367972968847	0.999899585456607	EPHB2	0
chr1:231472709-231474120	70.1982885249563	-0.28212029943895	0.289722807410459	-0.973759373521677	0.330176029342023	0.999899585456607	EXOC8	0
chr1:231557115-231558689	93.2375210930756	0.0698530361171335	0.249688406728104	0.279760830839052	0.779661004620892	0.999899585456607	EGLN1	0
chr1:23158227-23159454	39.6588156890704	-0.446860943994187	0.371927284309849	-1.20147395161768	0.229567404903147	0.999899585456607	EPHB2	0
chr1:231651448-231652695	22.6984960138298	-0.693451873265129	0.477252503205252	-1.45300835219904	0.146221435035213	0.999899585456607	TSNAX	11703
chr1:231663574-231664868	68.5234210448456	0.26308461210431	0.27694521293553	0.949951830962154	0.342136728737583	0.999899585456607	TSNAX	0
chr1:231665408-231666506	29.9110756700052	0.0175697102198331	0.409090440630796	0.0429482297184494	0.965742802438893	0.999899585456607	TSNAX	0
chr1:23172566-23173778	51.3315330889272	0.0708672405427022	0.322618888202636	0.219662403951348	0.826134086803213	0.999899585456607	EPHB2	0
chr1:231745818-231747047	33.4984542276706	0.12998580009026	0.372945006480899	0.3485387867686	0.727435590043201	0.999899585456607	LINC00582	0
chr1:231762148-231763725	96.784472288357	0.0913384734087411	0.244221151917331	0.373999027896073	0.708405039415924	0.999899585456607	DISC1	0
chr1:23177271-23178687	75.5464972554629	0.181315883703727	0.27528771580369	0.658641389697989	0.510126077819748	0.999899585456607	EPHB2	0
chr1:231798669-231799689	18.7213654175712	-0.702808441008178	0.522595829921451	-1.34484127267876	0.178676498666433	0.999899585456607	DISC1	0
chr1:231825466-231826945	32.6058890944028	-0.0953096237365561	0.39350367892922	-0.242207706916254	0.808619223565547	0.999899585456607	DISC1	0
chr1:231859915-231861335	45.4185178548241	-0.424012987513103	0.340490261294721	-1.24530136603845	0.213020993730764	0.999899585456607	DISC1	0
chr1:231869839-231870881	43.7720635383933	0.419167452156082	0.33435953212029	1.25364289601076	0.20997183227377	0.999899585456607	DISC1	0
chr1:23188142-23189610	35.8973450969797	-0.435055505412776	0.378859018428708	-1.14833086781763	0.250832000884006	0.999899585456607	EPHB2	0
chr1:231913442-231914462	31.9373717986771	-0.108187850610314	0.39414218936742	-0.274489393748866	0.783708553296228	0.999899585456607	DISC1	0
chr1:231917346-231918422	23.075238626102	-0.368452750838437	0.466502893445878	-0.789818790011822	0.429633603904881	0.999899585456607	DISC1	0
chr1:231977872-231978900	26.5098563933047	-0.110756789284037	0.42397596465461	-0.261233651238377	0.79391232890156	0.999899585456607	DISC1	0
chr1:232004444-232006146	32.6974038157141	-0.176761747526819	0.383734616260849	-0.460635397580767	0.645060211131129	0.999899585456607	DISC1	0
chr1:2322397-2323928	100.464917770904	0.293721290692875	0.247177054818916	1.1883032221905	0.234713968716322	0.999899585456607	MORN1	0
chr1:232384771-232386068	23.2605258142489	0.214616863284712	0.446359183709753	0.480816506341376	0.630646917727024	0.999899585456607	NA	NA
chr1:232725816-232727082	38.2818811520354	-0.465183370248364	0.371439269224302	-1.25238069528791	0.210431177239458	0.999899585456607	NA	NA
chr1:232746316-232747316	34.0346088540325	-0.0392357260761548	0.404464175240039	-0.0970066781634476	0.922721091057263	0.999899585456607	NA	NA
chr1:232755738-232757158	32.0623571582041	-0.0287885389317466	0.383985024426516	-0.074973077334832	0.940236132763772	0.999899585456607	NA	NA
chr1:232765320-232766813	99.6235365329091	0.45624118786174	0.265038709993812	1.7214134036209	0.0851758337378524	0.999899585456607	NA	NA
chr1:232769515-232770546	26.1202102505706	-0.640124019556155	0.456807336118661	-1.40129977989205	0.16112444699927	0.999899585456607	NA	NA
chr1:232790647-232791883	22.6281419510365	0.188927800327685	0.459981056457864	0.410729523912451	0.681270875630596	0.999899585456607	NA	NA
chr1:232828929-232830403	22.8531018281271	-0.463783503762372	0.472979189487327	-0.980557948575026	0.326810779945575	0.999899585456607	NA	NA
chr1:23302517-23303700	28.4751166457535	-0.689021470649066	0.426755068284195	-1.61455954915623	0.106406111288636	0.999899585456607	KDM1A	42240
chr1:233085766-233086766	31.3051080579064	-0.448410734710424	0.422364924861262	-1.06166660230538	0.288387066176398	0.999899585456607	NTPCR	0
chr1:233104448-233105749	24.873935366886	-0.21876150759115	0.442277378898789	-0.494625133521041	0.620864757439022	0.999899585456607	NTPCR	0
chr1:233217719-233218769	24.4641386674864	0.0155760867333792	0.449153608140947	0.0346787523267348	0.972335903921826	0.999899585456607	PCNX2	0
chr1:233248358-233249861	110.060330198849	0.297359518862704	0.235304606234165	1.26372162288563	0.206329961284021	0.999899585456607	PCNX2	0
chr1:233250306-233251323	30.0561519846961	0.225604960461224	0.392117180114717	0.575350869337633	0.565054024522722	0.999899585456607	PCNX2	0
chr1:233417394-233418436	23.9650619814427	0.43842385530132	0.425708738606987	1.02986811296367	0.303071921187248	0.999899585456607	PCNX2	0
chr1:23345328-23346813	67.6180079988072	0.329731064871768	0.277160070630424	1.18967737351837	0.234173221823286	0.999899585456607	KDM1A	0
chr1:233462488-233464190	55.2959729324846	0.0116322024463463	0.304953045504245	0.0381442409506427	0.969572677780821	0.999899585456607	PCNX2	31028
chr1:234260413-234261413	17.8454234935619	-0.152315196550209	0.522801367616435	-0.291344296294876	0.770788012509513	0.999899585456607	SLC35F3	0
chr1:23426116-23427403	31.510481113133	-0.56457727936178	0.417437119071922	-1.35248461041747	0.176220338652778	0.999899585456607	LUZP1	0
chr1:2343405-2344606	102.909215136675	0.221457475002376	0.248330562814867	0.891785016278784	0.372508174460393	0.999899585456607	PEX10	0
chr1:234349228-234350518	37.9239934930053	-0.265320451432291	0.368537028744334	-0.719928882957247	0.471568783622029	0.999899585456607	SLC35F3	0
chr1:234508641-234510074	71.2698585541851	0.0360777823507674	0.297847897738178	0.121128208809724	0.9035894862754	0.999899585456607	COA6	0
chr1:234613984-234615170	81.7813695021698	0.1376254224078	0.25917206386555	0.531019510186082	0.595405259304783	0.999899585456607	TARBP1	0
chr1:234634504-234636042	40.0110496135098	-0.339654574744043	0.36260954000922	-0.936695087325631	0.348915423992743	0.999899585456607	TARBP1	19654
chr1:234647990-234649171	31.0430443871416	-0.14799847246041	0.394345035927984	-0.37530197917196	0.707435894387062	0.999899585456607	TARBP1	33140
chr1:234657887-234659343	51.9199426087813	-0.244970879956658	0.31771143068033	-0.771048367482688	0.440678263142642	0.999899585456607	TARBP1	43037
chr1:234663718-234664749	34.9727790499163	0.484109515999777	0.375408025037165	1.28955558675617	0.197205004608545	0.999899585456607	TARBP1	48868
chr1:234667975-234669019	29.442709870707	0.0735630071022244	0.397872265707885	0.184891015138597	0.853314518375538	0.999899585456607	NA	NA
chr1:234735302-234736507	79.2111943771183	0.267215162770021	0.318125396421364	0.839968030770135	0.400926311513035	0.999899585456607	IRF2BP2	3507
chr1:234743150-234744516	76.5056938636247	-0.0335962470791008	0.268945068982978	-0.124918620765741	0.900587976603096	0.999899585456607	IRF2BP2	0
chr1:234746236-234747273	119.004359952044	0.425895591553257	0.250734488007662	1.69859198444309	0.0893960877807447	0.999899585456607	IRF2BP2	964
chr1:234748027-234749456	102.742785707618	0.0362765742555777	0.246962652113066	0.146890932475771	0.883218109122073	0.999899585456607	IRF2BP2	2755
chr1:234755866-234756988	23.0482965183587	-0.230904241425754	0.466908099454225	-0.494538950375162	0.620925605355839	0.999899585456607	LINC00184	8068
chr1:234780595-234782010	48.408464353851	0.00418160745990602	0.326897198493466	0.0127918118576033	0.989793889153302	0.999899585456607	LINC00184	10068
chr1:234792615-234794098	76.1593396717302	-0.0730777550370116	0.28118614504334	-0.259891023527307	0.79494783561351	0.999899585456607	LINC00184	22088
chr1:234801211-234802914	60.3130957176497	0.0465441592330213	0.300369813890303	0.154956180949726	0.876855862491416	0.999899585456607	LINC00184	30684
chr1:234811594-234812687	15.7260476727802	-0.378070351723395	0.56252520998903	-0.672094947941565	0.501523252550543	0.999899585456607	LINC00184	41067
chr1:234842846-234844065	25.0804321655717	-0.578414129348928	0.455836305378977	-1.26890754975745	0.204474039309564	0.999899585456607	NA	NA
chr1:234844959-234846326	41.2270367967839	-0.290790016338041	0.357966850523886	-0.812337834948875	0.416597806252986	0.999899585456607	NA	NA
chr1:234859315-234860601	83.4150739681339	0.496322347630508	0.265556404580609	1.86899031267706	0.0616241621554207	0.999899585456607	NA	NA
chr1:234867099-234868099	27.3813121838922	0.0585096870270797	0.414597218198486	0.141124166923543	0.887771852265908	0.999899585456607	NA	NA
chr1:234882209-234883266	23.3563896826406	-0.504942499094016	0.465333055860365	-1.08512063077147	0.277868230999357	0.999899585456607	NA	NA
chr1:234907812-234909034	54.7113604816364	0.109609180474305	0.306943258964758	0.35709916172777	0.721017572008853	0.999899585456607	NA	NA
chr1:23495830-23497328	53.5010580418544	0.00461263054417311	0.311265255854226	0.0148189701787126	0.988176605228939	0.999899585456607	LUZP1	0
chr1:234971706-234972756	32.5961430542411	-0.0974182452196953	0.420545039924289	-0.231647590558275	0.816811740783718	0.999899585456607	NA	NA
chr1:234977180-234978220	85.139942419384	0.534502403700452	0.271039460850144	1.97204643937797	0.0486043053958681	0.999899585456607	NA	NA
chr1:234984448-234985653	42.0683263871768	0.0660946503112951	0.340138877135068	0.194316659324565	0.845927941991551	0.999899585456607	NA	NA
chr1:234986942-234988175	45.5300939517994	-0.207051911226242	0.335839516532323	-0.616520394515023	0.537551115816842	0.999899585456607	NA	NA
chr1:234989642-234990903	38.5771910415051	-0.550386702908807	0.374874549717567	-1.46818903370067	0.142052882238003	0.999899585456607	NA	NA
chr1:235025981-235027269	32.3846929082302	-0.477357941436943	0.424476845456886	-1.12457945950653	0.260767281848559	0.999899585456607	NA	NA
chr1:23503675-23504875	33.1695705949975	-0.0303402117392063	0.378575867475923	-0.0801430158279591	0.936123511070794	0.999899585456607	LUZP1	0
chr1:235061376-235062690	44.1278298983239	0.17061873721744	0.336425712067501	0.507151299967248	0.612048662519072	0.999899585456607	NA	NA
chr1:235068430-235069693	43.3123175379156	-0.525268623545317	0.35973640681857	-1.46014863547084	0.144249228419961	0.999899585456607	NA	NA
chr1:235069999-235071023	26.0521851765533	-0.25922638574436	0.433614456482357	-0.597826898686224	0.549955440580087	0.999899585456607	NA	NA
chr1:235080335-235081422	22.7629367966019	-0.342298408130123	0.4738121278485	-0.722434880855501	0.470027148090735	0.999899585456607	NA	NA
chr1:235090348-235091925	60.8633499663154	0.101624473855619	0.293159029274621	0.346653057581319	0.728851980406234	0.999899585456607	NA	NA
chr1:235098026-235099354	51.74137363106	0.070771105265291	0.315270789943661	0.224477203479389	0.822386003314365	0.999899585456607	NA	NA
chr1:235105991-235107500	43.1602922394344	-0.050903060344344	0.346521256438418	-0.1468973674733	0.883213029833745	0.999899585456607	NA	NA
chr1:235112369-235113413	29.4200190788332	0.353991544529615	0.396566671422052	0.89264068324308	0.372049625075068	0.999899585456607	NA	NA
chr1:235113970-235115072	46.9619940793786	-0.0911890076881275	0.338796563086129	-0.269155645669715	0.787809910744461	0.999899585456607	NA	NA
chr1:235116102-235117227	83.9322241087004	-0.030254995817116	0.267318663325242	-0.113179511825949	0.909888238481415	0.999899585456607	NA	NA
chr1:235132710-235134191	46.0511919988682	0.531275334740812	0.335021286161045	1.58579575891613	0.112785648083804	0.999899585456607	NA	NA
chr1:235176339-235177624	23.5762004159189	-0.12395189149875	0.44621147095046	-0.277787326342652	0.781175620556156	0.999899585456607	NA	NA
chr1:235242429-235243727	24.4440668271771	-0.0860128822910733	0.434810688148669	-0.197816853714654	0.843188359380734	0.999899585456607	TOMM20	28930
chr1:235246306-235247661	47.452402945616	-0.204167920547535	0.33188794328602	-0.615171248844023	0.538441632998599	0.999899585456607	TOMM20	24996
chr1:235266961-235268499	26.5955598344512	-0.502072480392014	0.439864045419907	-1.141426505803	0.253692479756408	0.999899585456607	TOMM20	4158
chr1:235291305-235292740	70.138834159161	0.141127193513112	0.285554610503904	0.494221379455481	0.621149842446581	0.999899585456607	TOMM20	0
chr1:235324024-235325341	47.8776305768541	0.0291706703943563	0.32517461271194	0.0897077116539769	0.928519487640009	0.999899585456607	RBM34	0
chr1:235438248-235439321	17.1879992904669	-0.17951137308274	0.519172796246133	-0.345764212571792	0.729519922368353	0.999899585456607	ARID4B	0
chr1:235490840-235492465	142.458174726914	0.124348971404695	0.229710160225815	0.541329871009864	0.58828023500352	0.999899585456607	ARID4B	0
chr1:235667428-235668862	131.238743078727	0.175935329984461	0.22820043720211	0.770968417683796	0.440725651690843	0.999899585456607	B3GALNT2	0
chr1:235994096-235995104	25.4351858842178	-0.111046918872414	0.425387739420612	-0.261048705878694	0.794054947185315	0.999899585456607	LYST	0
chr1:236005165-236006225	16.1887996991951	-0.163608674420617	0.536642344008982	-0.304874701460157	0.760461584368282	0.999899585456607	LYST	0
chr1:236006327-236007414	16.9353786109471	-0.237165380162016	0.529097337969169	-0.448245271980249	0.653976193123037	0.999899585456607	LYST	0
chr1:236029345-236030873	78.3132026680148	-0.0655301101472082	0.270901121827511	-0.241896783982064	0.808860142156666	0.999899585456607	LYST	0
chr1:236041324-236042360	26.7784149138577	0.185785628394032	0.414192424886206	0.448549073404891	0.653756978138774	0.999899585456607	LYST	11096
chr1:236042409-236043804	44.1148000310014	0.40604950206501	0.356898326604144	1.1377175845248	0.255238428304898	0.999899585456607	LYST	12181
chr1:236055483-236056659	31.7285912670458	-0.310765688405488	0.39155290131222	-0.79367484537597	0.4273847479125	0.999899585456607	LYST	25255
chr1:236063502-236064975	57.6047066805051	0.49477753335098	0.346193750768118	1.42919256125563	0.152948895157127	0.999899585456607	LYST	33274
chr1:236073373-236074389	19.6100727752004	-0.481064884475906	0.523253725820401	-0.919372114783612	0.357900969605737	0.999899585456607	LYST	43145
chr1:236080392-236081820	43.1707272249234	0.0262318432439641	0.344796015487322	0.0760793108554024	0.939355999974304	0.999899585456607	NA	NA
chr1:236101692-236103101	42.9493853872234	-0.568185030437097	0.363085906098844	-1.56487768016646	0.11761159306883	0.999899585456607	NID1	36030
chr1:236117804-236118860	48.7109104704164	-0.0517480281255399	0.326392974893355	-0.158545165202921	0.874027234001274	0.999899585456607	NID1	20271
chr1:236134649-236136034	66.1584046704438	0.206976059270063	0.294789962252926	0.70211365980121	0.482608284281775	0.999899585456607	NID1	3097
chr1:236229637-236230843	50.9604414203743	0.161854891459416	0.312774509426349	0.517481081678522	0.60482037189533	0.999899585456607	NID1	1155
chr1:236311098-236312496	47.334693117085	-0.23115219018989	0.33468039176484	-0.690665470334178	0.489775793564983	0.999899585456607	GPR137B	0
chr1:236319372-236320625	43.5741890567566	-0.198169652370494	0.339870986714034	-0.583073166340123	0.559844046828751	0.999899585456607	GPR137B	0
chr1:236331683-236332879	38.3534039211288	0.0991409021501908	0.362778133129994	0.273282464118822	0.784636094073325	0.999899585456607	GPR137B	0
chr1:236369546-236370823	65.5418222168163	0.128040733802025	0.291952147291797	0.438567535775144	0.660974924519142	0.999899585456607	GPR137B	0
chr1:236432334-236433411	16.8012522705647	-0.920100801491532	0.55875426600616	-1.64670027142377	0.09961966840932	0.999899585456607	ERO1B	0
chr1:236444490-236445654	79.0328136553181	0.0113931752267853	0.272180047883189	0.0418589654730126	0.966611128515648	0.999899585456607	ERO1B	0
chr1:236495102-236496326	37.9403687836067	0.350889808658582	0.362295373218333	0.968518602767587	0.332785432951466	0.999899585456607	ERO1B	49762
chr1:236506458-236507525	23.6082400115327	0.00679447084144896	0.471050932121726	0.0144240683504118	0.988491657619585	0.999899585456607	NA	NA
chr1:236666089-236667267	28.8844990246735	-0.301708333139583	0.409971699374747	-0.73592478114885	0.461776475174618	0.999899585456607	LGALS8	14246
chr1:236686517-236688015	56.269456153959	0.134023654391047	0.307971814107741	0.435181559648055	0.663430646512077	0.999899585456607	LGALS8	0
chr1:23670179-23671491	118.472502632842	0.209757390137393	0.236250474593424	0.887860185247782	0.374615963783701	0.999899585456607	HNRNPR	0
chr1:236767183-236768383	42.6217788599612	-0.0830459919054764	0.34608569607226	-0.239957885714343	0.810362905163104	0.999899585456607	HEATR1	0
chr1:23694648-23695887	138.96850089283	0.135199791137533	0.224636132503728	0.601861283982393	0.547266477375807	0.999899585456607	ZNF436	0
chr1:236957977-236959330	132.67886314855	0.154816041934419	0.243825846216293	0.634945164086851	0.525464179609241	0.999899585456607	MTR	0
chr1:237033274-237034820	38.1966743561076	-0.0632394347242532	0.369916905575628	-0.170955784315524	0.864258532694075	0.999899585456607	MTR	0
chr1:23704425-23705512	28.1146432433883	-0.294944142761211	0.429593131660102	-0.686566243788491	0.492356106510866	0.999899585456607	TCEA3	2042
chr1:23728430-23729703	46.5499588159133	-0.133387051819806	0.340454762886402	-0.391790823218157	0.695212776122032	0.999899585456607	TCEA3	0
chr1:23770305-23771351	40.4444001773341	-0.344084731793152	0.373846524737068	-0.920390344768222	0.357368812375123	0.999899585456607	ASAP3	0
chr1:238027631-238028631	24.571757713234	0.289958190342	0.427174813534647	0.678781101214159	0.497276570075214	0.999899585456607	ZP4	12532
chr1:238168091-238169141	18.0820854851961	-0.0503519225619801	0.496324763076996	-0.101449547368582	0.919193606210758	0.999899585456607	NA	NA
chr1:23854101-23855543	49.0975734335817	-0.0564160412541222	0.331403920587248	-0.170233475675704	0.864826526145164	0.999899585456607	E2F2	0
chr1:23859187-23860830	50.2063195735866	-0.298654329196954	0.346966196575692	-0.860759152172341	0.389370706736155	0.999899585456607	E2F2	1474
chr1:23865908-23867102	27.6781252120502	-0.11006467921096	0.420981773525826	-0.261447611589311	0.793747344669738	0.999899585456607	E2F2	8195
chr1:23885619-23886990	82.6441436468498	0.52512420217693	0.259939070671793	2.02018188654666	0.0433645244271439	0.999899585456607	ID3	0
chr1:23893382-23894676	42.6326553604093	-0.288426443130077	0.359355462112975	-0.802621564269978	0.422193500490048	0.999899585456607	ID3	7096
chr1:239530359-239531443	18.1337274404265	-0.0681220623782827	0.495742332596285	-0.137414253129274	0.890703365549888	0.999899585456607	CHRM3	18421
chr1:239549407-239550633	34.116645730822	-0.251154370825825	0.391782995161573	-0.641054803111728	0.521487077552556	0.999899585456607	CHRM3	0
chr1:239721903-239722954	15.242763191219	0.0908805332440809	0.552917102183455	0.164365567433519	0.869443368096532	0.999899585456607	CHRM3	0
chr1:239869392-239870556	15.3543083467541	-0.696412827714433	0.61179087378773	-1.1383184312685	0.254987540446879	0.999899585456607	CHRM3	0
chr1:24017718-24019410	66.9864707659311	-0.0551482405018166	0.296389514155915	-0.186066773174728	0.85239239803397	0.999899585456607	RPL11	0
chr1:24053437-24054869	40.093584461665	-0.363986367624208	0.35786769163834	-1.01709759257075	0.309107005443278	0.999899585456607	ELOA	14986
chr1:24069438-24070642	46.7887844383979	-0.468983228009195	0.341488984576143	-1.37334804105409	0.169644174364692	0.999899585456607	ELOA	0
chr1:240739200-240740268	32.4163380079939	0.414727928329904	0.379826644365463	1.09188740306185	0.274882595238854	0.999899585456607	GREM2	0
chr1:240986214-240987360	16.0394307291531	-1.15344865360894	0.596928238074398	-1.93230706814909	0.0533216165413137	0.999899585456607	RGS7	0
chr1:24104185-24105293	27.8312462162833	-0.417572685125518	0.438166649071597	-0.952999700023464	0.340590222691663	0.999899585456607	PITHD1	0
chr1:24117065-24118105	41.1828407369785	0.109126905019732	0.348957888538845	0.312722275678212	0.754491670260556	0.999899585456607	LYPLA2	0
chr1:24126515-24127837	71.865093320778	-0.0693924549325387	0.281069741484068	-0.246886963236034	0.804995705912667	0.999899585456607	GALE	0
chr1:24135889-24136909	40.3495091067509	0.0753955488907335	0.353966858595377	0.213001717702953	0.831325622893854	0.999899585456607	HMGCL	0
chr1:24136965-24138030	33.6008658754548	-0.197371565582251	0.402770857215144	-0.490034375741398	0.624109573914549	0.999899585456607	HMGCL	0
chr1:24151097-24152465	31.0453680151905	-0.187865745729756	0.3944981091433	-0.476214565737028	0.633921523518817	0.999899585456607	HMGCL	0
chr1:24164395-24165567	30.2939119330374	0.393647832801965	0.396453197731856	0.992923843354169	0.32074706921886	0.999899585456607	HMGCL	0
chr1:241682224-241683589	88.8185645323836	0.0722680914410483	0.253827576436454	0.284713317818487	0.775863786617532	0.999899585456607	FH	0
chr1:241696368-241697712	34.5259015880461	-0.221458260909406	0.410274505286096	-0.539780703056303	0.589348276452887	0.999899585456607	KMO	0
chr1:241714578-241716057	37.1952529306043	0.10178937238309	0.358362524501162	0.284040225815409	0.776379553859389	0.999899585456607	KMO	0
chr1:241766622-241767870	51.9851896534743	0.162546750596429	0.309848928516199	0.524600008703696	0.599861280688659	0.999899585456607	OPN3	0
chr1:241775471-241776507	34.3952833924084	0.0078284173118797	0.370044757138526	0.021155325567683	0.983121751330687	0.999899585456607	OPN3	0
chr1:241803038-241804181	73.6386512839483	0.303108180989742	0.267235775167116	1.13423504319432	0.256695968177847	0.999899585456607	OPN3	0
chr1:24191749-24192779	32.3820079409333	-0.0803220066175037	0.39661252904592	-0.202520093882874	0.839510151214204	0.999899585456607	FUCA1	0
chr1:24194073-24195830	78.5939472164254	-0.0536864414569498	0.269396254570424	-0.199284290505663	0.842040367075	0.999899585456607	FUCA1	0
chr1:242010704-242011975	50.878488620668	-0.286652112857317	0.323008400283332	-0.887444761826243	0.374839493302812	0.999899585456607	EXO1	0
chr1:242020122-242021130	19.8200247373992	0.272194117060699	0.470829001795472	0.578116717582618	0.563185321036225	0.999899585456607	EXO1	0
chr1:242127628-242128787	28.5374904359473	0.127818925330535	0.448001784143212	0.285308964951969	0.775407445136015	0.999899585456607	MAP1LC3C	30004
chr1:242161363-242162773	32.4024669738465	-0.332762640908754	0.403831255854314	-0.824014080348457	0.409931557533959	0.999899585456607	MAP1LC3C	0
chr1:242192452-242193803	21.9653105392571	-0.0820402316735605	0.488094128821518	-0.16808280786258	0.86651813426441	0.999899585456607	MAP1LC3C	30066
chr1:24221272-24222729	41.5156658981033	0.158917080374961	0.354210051602569	0.44865209119833	0.653682650034745	0.999899585456607	CNR2	0
chr1:24234862-24235996	37.7267101771123	-0.208454218100634	0.381787298700665	-0.545995686106021	0.585068902552181	0.999899585456607	CNR2	0
chr1:24242519-24243930	50.2925511562849	-0.231507313643918	0.327207658858873	-0.707524128412193	0.479240823762038	0.999899585456607	CNR2	2701
chr1:243277072-243278079	18.6341575781936	0.362710202822787	0.481517407283098	0.753264985515962	0.45129069519165	0.999899585456607	CEP170	9650
chr1:243409858-243411058	24.8636600447182	-0.729704211746109	0.463322212063816	-1.57493897928123	0.115270530217951	0.999899585456607	CEP170	0
chr1:243418006-243419264	159.29050162394	0.25145129678056	0.223644680964113	1.12433390186869	0.260871401312504	0.999899585456607	CEP170	0
chr1:243427377-243428683	34.12072011362	0.189549901289199	0.377057955420229	0.502707603869402	0.615169862831202	0.999899585456607	SDCCAG8	0
chr1:243430479-243431709	44.5111193030886	-0.0326523686494649	0.339363501142142	-0.0962165010072444	0.923348625708541	0.999899585456607	SDCCAG8	0
chr1:243447275-243448497	55.7225191630266	-0.125809731826416	0.305124920529206	-0.412322047010167	0.680103391128603	0.999899585456607	SDCCAG8	0
chr1:243450375-243451897	48.4183293909768	-0.116792370554655	0.331070194295253	-0.352772229476199	0.724259204620937	0.999899585456607	SDCCAG8	0
chr1:243615083-243616083	27.3347510383252	0.0456279669062661	0.416628973777446	0.109517027806711	0.912792416765784	0.999899585456607	SDCCAG8	0
chr1:243621599-243623080	26.962405326846	0.138679794949745	0.430878335347434	0.321853719653653	0.747563515389258	0.999899585456607	SDCCAG8	0
chr1:243634371-243635764	43.8630427116521	0.103914354117401	0.334502932161304	0.310653044043546	0.756064397543205	0.999899585456607	SDCCAG8	0
chr1:243658551-243659882	39.1062960007601	-0.283678824011449	0.36404002677929	-0.779251739214485	0.435831437509049	0.999899585456607	AKT3	0
chr1:243670814-243671814	15.4945942720483	-0.483497039934591	0.567234814312062	-0.852375467329119	0.394005731890435	0.999899585456607	AKT3	0
chr1:243725483-243726533	23.5401557427221	-0.0848364285758443	0.446691454708719	-0.189921762956412	0.849370438467708	0.999899585456607	AKT3	0
chr1:243893421-243895250	48.7154157186929	-0.3188606752686	0.338254884255636	-0.942663920346	0.345852833503242	0.999899585456607	AKT3	0
chr1:244210929-244212247	129.030730879217	0.319765992634162	0.222205374905195	1.43905606590566	0.150134638380691	0.999899585456607	ZBTB18	0
chr1:244323087-244324450	39.3441552912943	0.0475884572790683	0.348888066233879	0.136400358409413	0.891504790356912	0.999899585456607	NA	NA
chr1:24438516-24439718	32.528443068932	-0.294554744501716	0.398950321256911	-0.738324369745357	0.460317360999125	0.999899585456607	MYOM3	0
chr1:244387436-244388831	23.7752101645335	-0.14672297216383	0.452265613060199	-0.32441770483289	0.745621817450428	0.999899585456607	NA	NA
chr1:244417445-244418872	42.494469953966	0.161068580564253	0.340504943587838	0.473028611176986	0.636192766936417	0.999899585456607	NA	NA
chr1:244459196-244460451	33.1541552009117	-0.296342798401092	0.385108364509377	-0.769504964605555	0.441593598449784	0.999899585456607	NA	NA
chr1:244462086-244463833	52.760158378802	0.200203826306023	0.330921558687266	0.604988768638138	0.545186459341271	0.999899585456607	NA	NA
chr1:244482235-244483617	41.5416029920784	-0.274954721388234	0.357446239418605	-0.769219790465428	0.44176284379748	0.999899585456607	C1orf100	32319
chr1:244487791-244488985	19.7114057659675	0.176381347851578	0.489027472836089	0.360677789386073	0.718340330157089	0.999899585456607	C1orf100	26951
chr1:244516404-244517734	33.6955493079887	-0.0445282741914559	0.379042871496127	-0.11747556157882	0.906483208970264	0.999899585456607	C1orf100	0
chr1:244523046-244524496	26.2304547137409	0.313020728004531	0.418814320611101	0.747397384950439	0.454823723442793	0.999899585456607	C1orf100	0
chr1:244614427-244615993	140.712484762191	0.394214528980397	0.220544770569017	1.78745806560411	0.0738634839685891	0.999899585456607	ADSS	0
chr1:244623604-244625300	51.4783950985943	0.174686968492038	0.324378219839097	0.538528661322233	0.590212123392934	0.999899585456607	CATSPERE	0
chr1:244815654-244817199	173.867032377856	0.295191327608997	0.21970063177853	1.34360709488794	0.179075474018758	0.999899585456607	DESI2	0
chr1:244828521-244830240	53.8865923583118	0.195788184641253	0.306540649328347	0.638702191928672	0.523016686508506	0.999899585456607	DESI2	0
chr1:244895332-244896437	22.8436614067379	0.57259357424621	0.435634313615047	1.31439043333071	0.188714848209546	0.999899585456607	DESI2	22997
chr1:244923029-244924287	23.7284270510801	-0.24147340986963	0.483041610765936	-0.4999018810962	0.61714416767447	0.999899585456607	NA	NA
chr1:244978474-244979817	32.1048605175995	-0.692589855996552	0.409871841855182	-1.68977174148319	0.0910716320234347	0.999899585456607	COX20	18821
chr1:244998114-244999130	116.937437591766	0.12289883073937	0.251836255667694	0.488010872038772	0.625542140240473	0.999899585456607	COX20	0
chr1:245026785-245028410	92.1077111185174	0.0295109448748378	0.254934005358968	0.115759154347746	0.907843422928002	0.999899585456607	HNRNPU	0
chr1:245133386-245134580	117.907583953221	0.250982613200239	0.258547585681557	0.970740502328124	0.331677517377787	0.999899585456607	EFCAB2	0
chr1:24516944-24518310	29.6553842436816	-0.295031848085769	0.418812023497836	-0.704449326983788	0.48115299647762	0.999899585456607	IFNLR1	3178
chr1:245217278-245218700	52.5720314782626	0.275015689569991	0.318852287237504	0.86251753736093	0.388402786719959	0.999899585456607	EFCAB2	0
chr1:245318689-245320199	45.1032070956539	-0.398999930396408	0.339755839071598	-1.17437254790586	0.240245836085314	0.999899585456607	KIF26B	0
chr1:245473860-245475074	41.0464525490301	-0.0018221149369035	0.346636363135839	-0.00525656027665352	0.995805891027206	0.999899585456607	KIF26B	0
chr1:245621501-245622939	38.5894607868527	0.10136023092439	0.376722651059162	0.269057967816414	0.787885074885022	0.999899585456607	KIF26B	0
chr1:2457394-2458552	96.7579572479746	0.270883378685673	0.243701213084424	1.11153890149834	0.266336455028154	0.999899585456607	PANK4	0
chr1:24575112-24576112	18.4193258757379	-0.224450155384048	0.522972823965429	-0.429181297953802	0.667791292102973	0.999899585456607	NA	NA
chr1:245853159-245854214	31.8485279512883	-0.112999205181632	0.391679156151016	-0.288499409292191	0.772964482615558	0.999899585456607	KIF26B	0
chr1:246230546-246232001	29.8186449615155	0.11049365735718	0.392845516188693	0.28126490644253	0.778507224840518	0.999899585456607	SMYD3	0
chr1:246315558-246317052	51.0670243415251	0.435606953273768	0.318333226668754	1.36839926460785	0.171187134322305	0.999899585456607	SMYD3	0
chr1:246378210-246379503	59.598963012894	0.280948489272018	0.304550742486042	0.92250140971137	0.356267095344717	0.999899585456607	SMYD3	0
chr1:246444330-246445812	27.1837733729829	-0.44102334261156	0.43148833691845	-1.02209794536095	0.306734545538589	0.999899585456607	SMYD3	0
chr1:246545314-246546804	26.6924791945911	-0.956823805037135	0.462892322113128	-2.06705481885978	0.0387289887680447	0.999899585456607	SMYD3	0
chr1:246729151-246730527	100.129876989967	0.269118541565497	0.25589063501488	1.0516935938271	0.292940151094327	0.999899585456607	CNST	0
[truncated: 28,887 more rows]
