# Supplementary material for: Evidence for enhancer activity in intron 1 of TNFRSF1A using CRISPR/Cas9 in human induced pluripotent stem cell-derived macrophages
Source: Sci Rep. 2025 Oct 7;15:34885. doi: 10.1038/s41598-025-18077-9 (PMC12504462; doi:10.1038/s41598-025-18077-9)
Supplement: Supplementary file 7 — Supplementary Information 7. [file 41598_2025_18077_MOESM7_ESM.txt]

baseMean	log2FoldChange	lfcSE	stat	pvalue	padj	ProxGene	Dist
chr12:6445787-6447343	33.8076020122768	-7.9285770730274	1.19739704865342	-6.62151045214599	3.55546876823173e-11	1.23580983446199e-06	TNFRSF1A	0
chr12:6445076-6445576	10.3303784066538	-5.19461575154222	1.16933749548194	-4.44235797758393	8.89783631805309e-06	0.154635497371445	TNFRSF1A	0
chr1:120800398-120801367	17.7902803485536	-1.62872120170853	0.418027216474818	-3.89620851829546	9.77102740359953e-05	0.817184441577306	FAM72B	37637
chr1:2186443-2188032	62.9077449999472	-0.9804910518825	0.254837415963163	-3.84751606500449	0.000119321455180588	0.817184441577306	SKI	0
chr14:42681767-42686147	254.921232796541	-0.483015729438322	0.124356328001925	-3.88412666407168	0.000102698361775514	0.817184441577306	NA	NA
chr9:26157972-26159819	60.7131212747067	-0.867191980072513	0.22783099634816	-3.80629499046439	0.000141064119036304	0.817184441577306	NA	NA
chr1:10002424-10004439	127.924682590938	-0.273395983453708	0.15991443627314	-1.70963916595208	0.087332618443069	0.999983572325926	LZIC	0
chr1:10009547-10012277	145.860219560974	0.0877522501360708	0.144799486550627	0.606025975826851	0.544497504301489	0.999983572325926	NMNAT1	0
chr1:100192389-100196155	235.62953354944	-0.0984392950215053	0.133570980634261	-0.736981150801369	0.461133812102521	0.999983572325926	FRRS1	0
chr1:100196439-100197296	22.6522926219482	-0.130251598581148	0.363618247256715	-0.358209742123283	0.720186357175328	0.999983572325926	FRRS1	0
chr1:100217169-100217793	13.1110190460755	-0.589315417004082	0.455015102025491	-1.29515573083345	0.195266512757864	0.999983572325926	FRRS1	0
chr1:100220926-100229332	351.965189734775	-0.00333966310416263	0.121937327559124	-0.0273883573718911	0.978149984238051	0.999983572325926	FRRS1	0
chr1:100229417-100233053	166.569727846085	0.117796926009645	0.148913236278873	0.791044026395643	0.42891830050435	0.999983572325926	FRRS1	0
chr1:100315016-100316744	63.5959112861199	0.118445700308593	0.204739734722126	0.578518383201717	0.562914189792581	0.999983572325926	AGL	0
chr1:100434866-100436510	51.8794615312981	0.145334825205547	0.235219608413153	0.617868664037024	0.536661916627335	0.999983572325926	SLC35A3	0
chr1:10050156-10052099	67.8872253469734	0.257746825423385	0.192429062110254	1.33943814201883	0.180428079410429	0.999983572325926	NMNAT1	4599
chr1:100502478-100506169	224.784129032827	-0.173706905389582	0.138651923917445	-1.25282722721546	0.210268590569325	0.999983572325926	MFSD14A	0
chr1:100512206-100513804	43.194739508678	-0.0174121948396794	0.249556922439486	-0.0697724377647812	0.944374785176022	0.999983572325926	MFSD14A	0
chr1:100513853-100514745	20.5875231045006	-0.0699565375386266	0.341061434366631	-0.205114183221975	0.83748291541147	0.999983572325926	MFSD14A	0
chr1:100515477-100515977	9.11642763315876	-0.138149030988534	0.499295620731671	-0.276687848345415	0.782019803356413	0.999983572325926	MFSD14A	0
chr1:100541588-100542088	14.3429990738169	0.178907506485422	0.439750089220227	0.406839045337465	0.684126207287651	0.999983572325926	MFSD14A	0
chr1:100542691-100544045	34.1018468846028	-0.306916108670487	0.278781238881621	-1.10092095831747	0.270931059583857	0.999983572325926	MFSD14A	0
chr1:100598460-100599423	24.7762746062947	-0.234098307932286	0.342885320760141	-0.682730620877308	0.494777076866797	0.999983572325926	SASS6	0
chr1:100617383-100618408	22.5987530320539	-0.00337516876476442	0.327795140323016	-0.0102965796303095	0.991784663248542	0.999983572325926	LRRC39	0
chr1:100641770-100646020	307.103735451556	-0.0144345783528374	0.136727029531218	-0.105572236903908	0.915921753362921	0.999983572325926	LRRC39	0
chr1:100646470-100646970	11.8984426908662	0.0316364654606996	0.469396805005185	0.067398126964989	0.94626476026567	0.999983572325926	LRRC39	2640
chr1:100649768-100650457	24.9178242947578	0.170646980418995	0.325133999158024	0.524851233217405	0.599686612663534	0.999983572325926	DBT	2020
chr1:100650699-100651568	28.8071473501557	0.0773115488745151	0.304594122611456	0.253818255623844	0.799635969248399	0.999983572325926	DBT	909
chr1:100653182-100654499	49.2169542199841	0.198186574712763	0.233869204601667	0.847424846081468	0.39675836046074	0.999983572325926	DBT	0
chr1:100654549-100655740	37.9336677505507	-0.179839124000574	0.271099792326164	-0.66336872653966	0.507094430056468	0.999983572325926	DBT	0
chr1:100661958-100662841	27.1412376204596	0.0403187312302082	0.308434320346474	0.130720638302887	0.895996305433332	0.999983572325926	DBT	0
chr1:100714599-100716033	49.3036427400375	-0.153970824674933	0.229555873804433	-0.670733543529825	0.502390289992809	0.999983572325926	DBT	0
chr1:100730873-100733123	98.3390776433	0.381282739784055	0.177520153218469	2.14782791064191	0.0317274289021285	0.999983572325926	RTCA	0
chr1:100816623-100817400	24.5502815379352	-0.492815588191842	0.336803476021349	-1.46321407965696	0.143408809352934	0.999983572325926	CDC14A	622
chr1:100817958-100818916	25.7516317847682	0.110867135413718	0.328328198398595	0.337671683256168	0.735610616101348	0.999983572325926	CDC14A	0
chr1:10092763-10094329	63.7228715247127	0.19366241655485	0.211568198490942	0.915366382737058	0.359999320439858	0.999983572325926	UBE4B	0
chr1:101091415-101094492	97.8531693678116	-0.343721686439173	0.188269035427706	-1.82569420222668	0.0678963369963372	0.999983572325926	NA	NA
chr1:101148484-101149919	38.675043773987	0.0213662702833756	0.253947352569235	0.0841366136217168	0.932947814374961	0.999983572325926	VCAM1	35276
chr1:101150065-101150723	18.9525074896144	-0.377612462159549	0.372159119344385	-1.01465325591046	0.310271143558627	0.999983572325926	VCAM1	34472
chr1:10115760-10116796	35.4492745024511	-0.2233289726129	0.264448384047228	-0.844508743804674	0.398385179381123	0.999983572325926	UBE4B	0
chr1:101280147-101281427	45.723008231213	-0.435027381236097	0.256071189089467	-1.698853286787	0.0893468304847318	0.999983572325926	NA	NA
chr1:10134577-10135429	20.4426838887378	0.196518782402583	0.352246581075006	0.557901177643331	0.576911867329753	0.999983572325926	UBE4B	0
chr1:101359894-101362836	111.804634581515	-0.0177503413975726	0.165997727610899	-0.106931231246608	0.914843536279721	0.999983572325926	EXTL2	0
chr1:1014571-1015071	6.8580425464836	0.257895955859468	0.617621131303551	0.417563361724935	0.676266389090369	0.999983572325926	C1orf159	2126
chr1:101489987-101492760	108.749368762448	-0.302067913515604	0.171963694947277	-1.756579571102	0.0789894975947523	0.999983572325926	DPH5	0
chr1:101576639-101578941	132.794281201866	0.00976114931305256	0.159824479835059	0.0610741816468055	0.951300130817808	0.999983572325926	NA	NA
chr1:101581059-101582413	35.6414366332222	0.115131152635377	0.300252793839385	0.383447398317848	0.701388065144606	0.999983572325926	NA	NA
chr1:101652530-101653180	16.8465646235014	-0.678920434317874	0.40666836517096	-1.66946950504119	0.0950243690346994	0.999983572325926	S1PR1	49124
chr1:101701231-101704600	123.196697543589	0.344235413424974	0.176631076805272	1.94889494901556	0.0513079714036457	0.999983572325926	S1PR1	0
chr1:101723553-101731070	403.841337194026	0.0764964890941891	0.128295073689001	0.596254297960213	0.551005357046552	0.999983572325926	S1PR1	16476
chr1:101751501-101752099	15.208803892064	0.137478181777181	0.399660830805504	0.343987129036634	0.730855965654534	0.999983572325926	S1PR1	44424
chr1:101756431-101758774	103.153813023427	0.0437521785069159	0.166983545807962	0.262014908685869	0.79330994814851	0.999983572325926	RNU6-31P	47650
chr1:101774355-101775328	27.901936385418	-0.0551116281716759	0.314290746349189	-0.175352372959924	0.860802761543517	0.999983572325926	RNU6-31P	31096
chr1:102667319-102667901	10.6557301592556	-1.36185538892244	0.538427779748958	-2.52931858299995	0.011428423887863	0.999983572325926	NA	NA
chr1:10268181-10272724	338.887158583513	-0.172981626057231	0.131436674248935	-1.31608340705283	0.188146049552806	0.999983572325926	KIF1B	0
chr1:10309305-10309896	15.4377927756202	-0.174546795450109	0.387244458998181	-0.450740588778646	0.652176525151644	0.999983572325926	KIF1B	0
chr1:10310381-10316970	603.976126962416	-0.229687938743419	0.127198949030854	-1.80573770847512	0.0709593195641788	0.999983572325926	KIF1B	0
chr1:103153174-103154672	62.6748948867102	-0.377968675049848	0.218418464540402	-1.73047949881514	0.0835446409793663	0.999983572325926	NA	NA
chr1:10317967-10318923	24.4589858496376	-0.0271443394078262	0.311638445911447	-0.0871020240408314	0.930590416550589	0.999983572325926	KIF1B	0
chr1:10356096-10359600	110.106463572748	-0.166717882141709	0.167484240623397	-0.99542429497345	0.319529947325708	0.999983572325926	KIF1B	0
chr1:10388842-10389587	23.1767567613918	-0.027730774499575	0.333644558199209	-0.0831147213946699	0.933760320368006	0.999983572325926	KIF1B	0
chr1:104068120-104069466	113.543414745203	-0.0417363244560403	0.175247860454245	-0.238155971478676	0.811760124364087	0.999983572325926	RNPC3	0
chr1:104103369-104106157	147.200731532373	-0.0119064451237831	0.162158587831542	-0.073424696668869	0.941468165533763	0.999983572325926	AMY2B	0
chr1:10447084-10448980	92.7430943224535	0.109832739133361	0.172429302292822	0.636972589188126	0.524142698362762	0.999983572325926	KIF1B	5422
chr1:10458843-10461301	90.9740775797472	0.121062597463925	0.189604398368447	0.638500997369644	0.523147605015193	0.999983572325926	PGD	0
chr1:10463577-10464290	14.8892048687027	0.0215025100995872	0.391998800275325	0.0548535099711648	0.956255169745802	0.999983572325926	PGD	0
chr1:10470754-10471254	11.842594910168	-0.00334560066172341	0.46989905691642	-0.00711982842374269	0.99431924681992	0.999983572325926	PGD	0
chr1:10473117-10477805	323.058400525349	-0.116909261733659	0.123262167480736	-0.948460213892712	0.34289521803889	0.999983572325926	PGD	0
chr1:105134872-105136840	83.545853176687	-0.232906125723871	0.222893727847515	-1.04492005213895	0.296059921257843	0.999983572325926	NA	NA
chr1:105302950-105304005	30.5970394301915	-0.650347844415477	0.339433561891881	-1.91597978936046	0.0553676682697246	0.999983572325926	NA	NA
chr1:10532777-10533579	29.6606514779681	0.274154843365911	0.281795626533399	0.972885373483318	0.330610275190058	0.999983572325926	DFFA	163
chr1:10534768-10536220	45.560215538623	0.193286881584088	0.230936878599237	0.836968451104398	0.402610301900963	0.999983572325926	PEX14	0
chr1:10543757-10545316	68.5292231342581	-0.0734112513848118	0.220466914316124	-0.332980808537777	0.739148769881947	0.999983572325926	PEX14	0
chr1:10574824-10577245	141.419592669059	0.158966395117819	0.162946672705191	0.9755731275681	0.329276046655728	0.999983572325926	PEX14	0
chr1:107418395-107418895	14.794175896774	-0.373997370486015	0.424058931351224	-0.881946689094151	0.377805637113059	0.999983572325926	NA	NA
chr1:107598870-107599732	18.9322906012861	-0.266915522470319	0.368342119795957	-0.724640241029662	0.468672764969488	0.999983572325926	PRMT6	0
chr1:107993580-107995203	55.1456518261724	-0.192287123746505	0.225932970884929	-0.851080402268686	0.394724691085162	0.999983572325926	NTNG1	0
chr1:108135676-108136176	18.2685093406983	-0.0148998753388931	0.405106371786606	-0.0367801554766505	0.970660296976788	0.999983572325926	VAV3	0
chr1:108136284-108137424	33.3510418633296	-0.398619602607446	0.272118034143662	-1.46487756264253	0.14295432541937	0.999983572325926	VAV3	0
chr1:108280332-108283704	207.694649909141	-0.0968523987705969	0.137909290928686	-0.702290600715801	0.482497953761344	0.999983572325926	VAV3	0
chr1:108284452-108286355	66.7015253741512	-0.0849523685690846	0.214592507798998	-0.395877607472935	0.692195321064844	0.999983572325926	VAV3	0
chr1:108328364-108329719	35.5584964219253	-0.237073102086148	0.269432511908038	-0.879897902473869	0.378914621120925	0.999983572325926	VAV3	0
chr1:108347658-108348158	14.5890060567972	0.610760812299517	0.419580140569864	1.45564757061665	0.145490070394642	0.999983572325926	VAV3	0
chr1:108368352-108368956	17.573906701378	0.359033421612677	0.384783558464782	0.933078905567474	0.350779229626127	0.999983572325926	VAV3	0
chr1:108371128-108372814	50.3048795349458	-0.141425411932727	0.241980900716579	-0.584448654889388	0.558918500257768	0.999983572325926	VAV3	0
chr1:108413872-108415333	34.2177825818757	-0.26076150923563	0.275181560362306	-0.947598047239464	0.343334120679556	0.999983572325926	VAV3	0
chr1:108440062-108440715	20.1525402810517	-0.460416623450413	0.363843083745336	-1.26542634454108	0.205718536366056	0.999983572325926	VAV3	0
chr1:108478651-108479279	13.787481407355	0.358560528184298	0.408460662445006	0.877833684247559	0.380033981729858	0.999983572325926	VAV3	0
chr1:108479929-108480445	16.9862229808042	-0.0552889122266286	0.383106652360623	-0.144317285763507	0.885249929128453	0.999983572325926	VAV3	0
chr1:108481140-108481889	21.4176546083337	-0.146641494034991	0.352354496082612	-0.416176026318135	0.677281201060338	0.999983572325926	VAV3	0
chr1:108482494-108485664	160.91655873884	-0.111310536127374	0.15106080379421	-0.736859154271494	0.461208005531806	0.999983572325926	VAV3	0
chr1:108495751-108496460	21.3208750684025	-0.115459604206489	0.342748325472369	-0.336864094222386	0.73621935358683	0.999983572325926	VAV3	0
chr1:108505863-108507631	79.2553879101127	0.110365861428943	0.191790316597475	0.575450645199026	0.564986560671593	0.999983572325926	VAV3	0
chr1:108507761-108508951	46.1411896470704	0.0819292927124392	0.230015124566264	0.356190893389867	0.721697611342965	0.999983572325926	VAV3-AS1	0
chr1:108580684-108582311	68.5055361443493	0.275251891844594	0.258143859812134	1.06627324796689	0.286300139000704	0.999983572325926	VAV3-AS1	43454
chr1:108588932-108589432	13.028192508173	0.226372543912109	0.432583550956078	0.523303633279143	0.600762973010798	0.999983572325926	NA	NA
chr1:108592336-108593554	45.5170002116062	0.357543950171993	0.239017368127131	1.49589108512742	0.134682039831707	0.999983572325926	NA	NA
chr1:108593646-108594146	15.859834693806	0.639471039193997	0.402046676339232	1.59053930010463	0.111713294368398	0.999983572325926	NA	NA
chr1:108596022-108596617	15.3308909357499	0.126809556428911	0.404599685351104	0.313419809802541	0.75396173580696	0.999983572325926	NA	NA
chr1:108599927-108601641	67.8908631185916	-0.0562434790705981	0.231737680602272	-0.242703210476711	0.808235320206283	0.999983572325926	NA	NA
chr1:108605908-108607365	47.4301446550575	-0.148659218458624	0.235315781576745	-0.631743512749234	0.527554490038671	0.999983572325926	NA	NA
chr1:108617368-108617868	15.9196329999588	-0.25431725062872	0.390405429905784	-0.651418323485138	0.514776485531393	0.999983572325926	NA	NA
chr1:108649471-108650470	25.6826365063463	-0.436626271908068	0.338357102273371	-1.29043034407861	0.196901282172434	0.999983572325926	SLC25A24	26873
chr1:108682914-108685516	96.7422535933717	-0.13911991442253	0.203722013382126	-0.682890926281882	0.494675767978984	0.999983572325926	SLC25A24	0
chr1:108694075-108696316	93.515255679986	-0.283785503140406	0.180322737256874	-1.57376439298471	0.115541928764784	0.999983572325926	SLC25A24	0
chr1:108741405-108743866	141.79738619378	0.169909357254186	0.158876537205105	1.06944272730994	0.284870223010395	0.999983572325926	SLC25A24	0
chr1:109091324-109095336	171.675279199742	-0.230389534598155	0.145905108286913	-1.57903679523755	0.114327617513123	0.999983572325926	FAM102B	7634
chr1:109097418-109101380	271.565575755529	-0.220305039803337	0.121095061481454	-1.81927352864904	0.0688697098655676	0.999983572325926	FAM102B	1590
chr1:109101505-109104072	119.869269558038	0.207392022802897	0.183838181216902	1.12812268610406	0.259268109484514	0.999983572325926	FAM102B	0
chr1:109125992-109130241	208.069573726195	-0.0662353523861379	0.147780537472005	-0.448200781504705	0.654008298767029	0.999983572325926	FAM102B	0
chr1:109134591-109135091	13.3160776748119	-0.272536522240062	0.44705841151199	-0.60962173000687	0.542112413621533	0.999983572325926	FAM102B	0
chr1:109187096-109187596	13.7328949139552	-0.280011727290752	0.444580099595013	-0.629834145850942	0.528803102623263	0.999983572325926	HENMT1	3313
chr1:109188190-109191106	267.477578051221	-0.0371143114316857	0.123767082514518	-0.29987223321138	0.764274614882426	0.999983572325926	HENMT1	0
chr1:109203338-109204666	56.4153363477558	-0.175358492229666	0.246912919425871	-0.710203794266477	0.477577768306778	0.999983572325926	HENMT1	0
chr1:109234002-109239500	287.287946962382	-0.0517924573668996	0.119586555853618	-0.433095986394133	0.664945038488256	0.999983572325926	PRPF38B	0
chr1:109241602-109243386	47.9112249294365	0.000501063185032338	0.240876636338005	0.00208016515279312	0.998340269537633	0.999983572325926	PRPF38B	0
chr1:1092730-1094038	75.6436911853612	-0.00179188868546743	0.222865852328811	-0.00804021193351649	0.993584908150016	0.999983572325926	MIR200B	8445
chr1:109288492-109290925	129.050172489154	0.115748146264348	0.174526925393091	0.663210825513862	0.507195539183683	0.999983572325926	STXBP3	0
chr1:109358626-109359126	17.5968876646302	-0.0193208373960519	0.3842182397763	-0.0502861014805047	0.959894399169629	0.999983572325926	AKNAD1	6334
chr1:109504912-109506575	83.0866664998264	-0.174892236021635	0.22291268263439	-0.784577323976151	0.432701429570828	0.999983572325926	AKNAD1	0
chr1:109582897-109584610	65.0345118953539	0.10484528102203	0.202630334648663	0.517421447306098	0.604861991148137	0.999983572325926	WDR47	0
chr1:109584882-109585382	9.00901173216259	-0.0451250158868909	0.518352482447814	-0.087054692347179	0.930628038869194	0.999983572325926	WDR47	31
chr1:109617595-109619954	222.770761717997	-0.295562932399576	0.156580018858149	-1.88761589476711	0.0590775346669258	0.999983572325926	TAF13	0
chr1:109632445-109635898	271.728127309385	-0.0828455897697454	0.136683638567018	-0.606111972422546	0.544440401307069	0.999983572325926	TMEM167B	0
chr1:109642310-109643935	74.3741025027986	0.0612183226264251	0.210848138365205	0.290343197246495	0.771553694777901	0.999983572325926	SCARNA2	0
chr1:109654888-109655548	14.131622042456	-0.170614619083733	0.418352138748933	-0.407825377907591	0.683401880656837	0.999983572325926	C1orf194	0
chr1:109756736-109758420	65.2520820873483	-0.0766607168082977	0.220226318480263	-0.348099706417097	0.727765304804467	0.999983572325926	SARS	0
chr1:109825828-109826752	30.7081939111813	0.431612217738177	0.277634674274837	1.55460487370866	0.120040202337557	0.999983572325926	PSRC1	19
chr1:109903318-109904612	29.5415626669395	-0.125195827332784	0.291216798853801	-0.429905925157965	0.66726407517396	0.999983572325926	SORT1	0
chr1:109912056-109916519	249.735882861117	-0.0723781327870773	0.128895158209163	-0.561527165121491	0.574438216932365	0.999983572325926	SORT1	0
chr1:109932799-109937903	255.073414466397	-0.201602249208837	0.130244820260788	-1.54787152997847	0.121653230380267	0.999983572325926	SORT1	0
chr1:109939340-109940163	24.9071907599168	0.205340635061879	0.319653602312276	0.642384861539203	0.520623326509145	0.999983572325926	SORT1	0
chr1:109967583-109970388	103.07883310749	0.0100471550656345	0.185228210084383	0.0542420350607359	0.956742330825152	0.999983572325926	PSMA5	0
chr1:110026259-110027160	28.2334115116503	-0.108429972735673	0.32180299913823	-0.336945190150626	0.736158218311859	0.999983572325926	ATXN7L2	0
chr1:110088915-110092356	213.034690212417	-0.0402031322036772	0.130699085028672	-0.307600716522671	0.758386174920775	0.999983572325926	GNAI3	0
chr1:110098739-110099511	18.8725370053061	-0.476290113064755	0.361303672596247	-1.31825428078891	0.187418540153609	0.999983572325926	GNAI3	0
chr1:110115756-110118078	66.0199542005858	-0.0201857382772048	0.224080176549785	-0.0900826596444602	0.928221528788839	0.999983572325926	GNAI3	0
chr1:110156601-110163670	308.383268744444	-0.0666123429926781	0.155971096938165	-0.427081326606855	0.669320093438219	0.999983572325926	AMPD2	0
chr1:11016859-11018031	51.7166351345272	0.245984666466576	0.22806831937035	1.07855693042194	0.2807852899534	0.999983572325926	C1orf127	0
chr1:11018334-11018864	16.3247484224615	0.425192580415849	0.458956273598677	0.92643374734136	0.354220612840754	0.999983572325926	C1orf127	0
chr1:110198176-110199197	30.1187774351978	-0.0498319315556708	0.281062553681266	-0.177298366157243	0.859274034082457	0.999983572325926	GSTM2	0
chr1:11022566-11023066	17.1220685741359	0.638334307067566	0.428869756027417	1.48841063771995	0.136642632902131	0.999983572325926	C1orf127	0
chr1:110229822-110230822	29.7255772773226	-0.0217205792424631	0.301998771139565	-0.0719227404816995	0.942663392625705	0.999983572325926	GSTM1	0
chr1:11024201-11030702	261.765443112177	0.12799716057945	0.135205330104293	0.946687238444791	0.343798175197541	0.999983572325926	C1orf127	0
chr1:110364434-110365121	27.4857860293641	0.323804755929818	0.353580486526282	0.915787969836819	0.359778114469123	0.999983572325926	NA	NA
chr1:11038846-11040767	65.1761364866247	0.0962365273079202	0.212474177377067	0.452932815158683	0.650597120576738	0.999983572325926	C1orf127	0
chr1:110496468-110497478	38.7229791358785	0.146179585723555	0.252184219337836	0.579653977189299	0.562147985113056	0.999983572325926	CSF1	22851
chr1:110527178-110528626	64.6738936120302	-0.0264176181977572	0.229272311386823	-0.115223761813898	0.908267764906462	0.999983572325926	AHCYL1	0
chr1:110545615-110547062	37.9524208557115	-0.143405224837884	0.255868624550918	-0.560464281580357	0.575162796318788	0.999983572325926	AHCYL1	0
chr1:110576365-110578272	86.513398576645	0.0826251357524607	0.177235536285025	0.466188313497048	0.641080713672449	0.999983572325926	STRIP1	0
chr1:11071924-11073771	107.808963785079	-0.323556696981489	0.205002651777232	-1.57830493496779	0.114495572740122	0.999983572325926	TARDBP	0
chr1:110809919-110810639	24.6139506956881	0.312299390134917	0.30664209020571	1.01844919569069	0.308464532970227	0.999983572325926	KCNC4	33244
chr1:110873096-110874365	40.2194821904171	-0.344037544217954	0.295377663620536	-1.16473784781482	0.244125123823215	0.999983572325926	RBM15	7579
chr1:110879582-110882610	250.481253177271	-0.121329015802442	0.138104602797588	-0.878529848713782	0.37965624670034	0.999983572325926	RBM15	0
chr1:110949288-110951343	128.62407191577	-0.186444345474344	0.157638634959373	-1.18273255488665	0.236915157761748	0.999983572325926	LAMTOR5	0
chr1:110963256-110964208	23.9974342857458	0.321566459264654	0.328965639047548	0.977507742740802	0.328317846451193	0.999983572325926	LAMTOR5-AS1	4359
chr1:110975103-110979033	170.991084370445	0.160101063603222	0.168710127043912	0.948971270477147	0.34263522413521	0.999983572325926	PROK1	14754
chr1:111043566-111047654	152.426661778626	0.120383486487887	0.201491884097072	0.597460721692842	0.55019982351167	0.999983572325926	KCNA10	12184
chr1:111047947-111048563	21.104070238026	0.646197238705519	0.342794297697612	1.88508747970932	0.059418028124381	0.999983572325926	KCNA10	11275
chr1:111048834-111049514	22.5756843252338	0.536063063050017	0.339208726400888	1.58033393992488	0.114030411199769	0.999983572325926	KCNA10	10324
chr1:111049848-111050593	21.8328810317856	-0.192861039354822	0.336809779853898	-0.572611161821019	0.566908000488209	0.999983572325926	KCNA10	9245
chr1:111050649-111051867	46.2468204886577	0.279777104606978	0.240163581439808	1.16494392251182	0.244041692800603	0.999983572325926	KCNA10	7971
chr1:111135960-111136597	14.3955271922601	0.0223606415093109	0.400190907163565	0.0558749364591926	0.95544143743749	0.999983572325926	KCNA2	0
chr1:111170361-111170902	13.6636865598369	-0.0937361238365777	0.446646722854964	-0.20986636426529	0.833771975018385	0.999983572325926	KCNA2	0
chr1:111182134-111183508	50.6827553175602	0.136096409610327	0.25047656640094	0.543349869274701	0.586888934515829	0.999983572325926	KCNA2	8037
chr1:111185941-111187172	44.5828401848748	0.0732779393401824	0.262553061362792	0.279097638244363	0.780169895555447	0.999983572325926	KCNA2	11844
chr1:11120319-11121269	51.2036282237556	-0.12138774170503	0.2215238360974	-0.547966954001548	0.58371459378512	0.999983572325926	SRM	227
chr1:111413920-111418271	359.943533975537	-0.177055963764674	0.137281924890995	-1.28972524172618	0.19714607231396	0.999983572325926	CD53	0
chr1:111422392-111423079	15.5663313068836	0.02046927199899	0.375696824079203	0.0544834842539813	0.9565499667	0.999983572325926	CD53	0
chr1:111505402-111507451	181.451173574238	-0.358582395851338	0.182590108756207	-1.9638653938813	0.0495457040005326	0.999983572325926	LRIF1	0
chr1:11158940-11160454	94.6828235660775	0.12621040386335	0.171105374676779	0.73761799769156	0.460746615502485	0.999983572325926	EXOSC10	0
chr1:111667646-111673345	205.814206798413	0.147821262159669	0.133822802151324	1.10460444545553	0.269331023987785	0.999983572325926	DRAM2	0
chr1:111673676-111677055	160.777224978321	0.0699098381948584	0.142979624843324	0.488949654690066	0.624877340322807	0.999983572325926	DRAM2	0
chr1:111677290-111678907	66.4481118822189	-0.0871425245323321	0.213715811063054	-0.407749544120634	0.683457559891577	0.999983572325926	DRAM2	0
chr1:111678936-111679569	8.71331926443594	-0.0162904496081374	0.503413035635895	-0.0323600074987328	0.974184955165025	0.999983572325926	DRAM2	0
chr1:111680388-111680984	17.1909826778763	0.0946639956064653	0.405610394953532	0.233386512733014	0.815461285314697	0.999983572325926	DRAM2	0
chr1:111681223-111685053	184.532775329382	0.193403146926016	0.142438391721968	1.35780209666737	0.174526489472218	0.999983572325926	CEPT1	0
chr1:111741027-111744286	223.758557596045	0.0792305082323756	0.150804470933076	0.525385671539782	0.59931511213944	0.999983572325926	DENND2D	0
chr1:111745809-111746455	18.8255790394884	0.314269144795593	0.375156897595357	0.837700564243824	0.402198896475111	0.999983572325926	DENND2D	0
chr1:111747362-111747862	13.5895100244107	0.169447341768502	0.426319604206754	0.397465516707329	0.691024210383564	0.999983572325926	DENND2D	201
chr1:111888285-111889839	46.8397738123742	-0.423366492096992	0.247965792533546	-1.70735845364524	0.0877554475353154	0.999983572325926	PIFO	0
chr1:111990750-111991704	34.3227586933471	0.302778841354303	0.27648974289564	1.09508164094386	0.273480871031662	0.999983572325926	WDR77	0
chr1:111991777-111993144	64.66139627857	-0.207399869211123	0.203602420822876	-1.01865129291145	0.308368543814889	0.999983572325926	ATP5F1	0
chr1:112009825-112011861	76.7886387100427	0.0390202704216824	0.193070518428118	0.20210372220143	0.839835638015798	0.999983572325926	C1orf162	4742
chr1:112012334-112018498	274.420955265755	0.0426299958020358	0.118431750219555	0.359954114694801	0.718881447851908	0.999983572325926	C1orf162	0
chr1:112018523-112021307	94.197334598264	0.111623552243037	0.172894030602529	0.645618312292409	0.518526574925795	0.999983572325926	C1orf162	0
chr1:112022746-112025505	90.1888926666385	0.390951381299795	0.174352101521341	2.24230954424109	0.0249413733376121	0.999983572325926	ADORA3	464
chr1:112026020-112036079	647.312521687008	0.183892601957604	0.100477182296609	1.83019266418869	0.0672211343550381	0.999983572325926	ADORA3	0
chr1:112040039-112041623	63.4500764529408	-0.367621508681354	0.22813886716028	-1.61139359223293	0.107093962974479	0.999983572325926	ADORA3	0
chr1:112042998-112044845	104.218172339191	0.187487166245152	0.171443882186145	1.09357746601648	0.274140336681747	0.999983572325926	ADORA3	0
chr1:112044897-112052486	445.719252402748	0.080605737873014	0.105462380390775	0.76430797004905	0.444683736936615	0.999983572325926	ADORA3	0
chr1:112053649-112054256	17.8612725767539	0.242242168816751	0.367432877098127	0.659282780381294	0.509714197885772	0.999983572325926	ADORA3	0
chr1:112059277-112059830	11.6953256255623	0.327077317727927	0.432545818345251	0.75616802626643	0.44954846028808	0.999983572325926	ADORA3	0
chr1:112134972-112135472	16.1841603613324	0.387627507378855	0.369516516598497	1.04901266916855	0.294172287508426	0.999983572325926	RAP1A	0
chr1:112135561-112137824	80.9730241006409	0.0972856081266704	0.18458257962801	0.527057365449818	0.598153752467562	0.999983572325926	RAP1A	0
chr1:112139037-112139763	20.3806306810044	0.153979391568685	0.36955107211891	0.41666606644058	0.676922678113666	0.999983572325926	RAP1A	0
chr1:112145491-112146843	38.4533811155962	0.133430359344999	0.266253473580947	0.501140351524591	0.61627235003132	0.999983572325926	RAP1A	0
chr1:112146904-112147828	31.7699980095218	0.323528798965197	0.280109064662755	1.15501010063605	0.248086290220496	0.999983572325926	RAP1A	0
chr1:112158537-112159821	40.1666431231341	-0.0328069971853523	0.2497614567488	-0.131353322535863	0.895495811868364	0.999983572325926	RAP1A	0
chr1:112161255-112164372	102.897596213037	0.0222659348446774	0.169574469653321	0.131304758848416	0.895534227370076	0.999983572325926	RAP1A	0
chr1:112248777-112252171	122.881936360028	-0.105319061946422	0.18013230515559	-0.58467614598865	0.558765496396298	0.999983572325926	RAP1A	0
chr1:112252263-112252763	13.5251030652787	0.1093308337735	0.42220655013108	0.258951060185012	0.795673001074945	0.999983572325926	RAP1A	0
chr1:112274122-112277666	180.342673318447	-0.41312405882187	0.174983964654924	-2.36092524041599	0.0182294051028824	0.999983572325926	FAM212B	0
chr1:112281292-112282035	22.4839076695596	0.0629441671422606	0.354021119217441	0.1777977745548	0.858881795151584	0.999983572325926	FAM212B	0
chr1:112297092-112299587	136.160264097037	-0.0807089685825476	0.154050469403579	-0.523912513184931	0.600339391070824	0.999983572325926	DDX20	0
chr1:112933421-112934411	46.4662072467347	0.197213063343264	0.239575755613987	0.823176213460517	0.410407793471183	0.999983572325926	CTTNBP2NL	4388
chr1:112934412-112935477	29.6071887034649	-0.0982661757777744	0.314131640260976	-0.312818459471756	0.754418590104071	0.999983572325926	CTTNBP2NL	3322
chr1:112935546-112940338	459.118836013669	-0.0542886056262542	0.1114313322978	-0.487193363902068	0.626121307648769	0.999983572325926	CTTNBP2NL	0
chr1:112953725-112955278	49.6837705440283	-0.142730490205143	0.239215620589992	-0.596660409772231	0.550734129946862	0.999983572325926	CTTNBP2NL	0
chr1:112963242-112963790	12.1677676472453	-0.10055753441846	0.473450892372899	-0.21239274450297	0.831800645709912	0.999983572325926	CTTNBP2NL	0
chr1:112970390-112976061	454.596794259611	0.0429951835953184	0.125321926308311	0.343077902342035	0.731539854757554	0.999983572325926	CTTNBP2NL	0
chr1:112977981-112978481	12.5470228066639	0.300365171498747	0.42368409801835	0.708936617880188	0.478363810177612	0.999983572325926	CTTNBP2NL	0
chr1:113006374-113007271	35.624049227151	0.454611417201956	0.308684205339478	1.47273948371279	0.140821295690909	0.999983572325926	MIR4256	1918
chr1:113007872-113010818	192.448966825082	-0.184034657143856	0.154912965982461	-1.18798743524601	0.234838359954837	0.999983572325926	WNT2B	0
chr1:113160192-113165437	485.042276558626	-0.220626996155294	0.13716545010513	-1.60847353313969	0.107731508257857	0.999983572325926	CAPZA1	0
chr1:11321631-11323358	58.4979661738056	0.176886950552379	0.221190504067771	0.799704089006384	0.423882263289415	0.999983572325926	MTOR	0
chr1:113216394-113218439	87.0660168347358	0.121674583971866	0.191305890933716	0.636021104096705	0.524762666772766	0.999983572325926	MOV10	0
chr1:11333099-11334318	65.4562528639883	-0.620137458677999	0.225273713567055	-2.75281766726596	0.0059084792980859	0.999983572325926	UBIAD1	0
chr1:113361003-113363480	115.154533011099	0.301918720812882	0.166090483057138	1.81779663262836	0.0690952215150611	0.999983572325926	NA	NA
chr1:113374274-113375981	68.2096395060394	0.0402144176565598	0.197112924934943	0.204017152451228	0.838340095086872	0.999983572325926	NA	NA
chr1:113378902-113379995	27.97844628907	-0.0816634472389204	0.320701427414646	-0.254640111511992	0.799001075637304	0.999983572325926	NA	NA
chr1:113382641-113385251	112.225201652538	0.294750830471272	0.16892365655674	1.74487597817461	0.0810064596473422	0.999983572325926	NA	NA
chr1:113388079-113388579	13.8121511776818	0.0845568259105323	0.411933042664837	0.205268374111301	0.837362451732051	0.999983572325926	NA	NA
chr1:113425088-113425695	16.2124356665767	0.231840415340353	0.37430205924957	0.619393908238616	0.535656893269511	0.999983572325926	SLC16A1	28774
chr1:113497378-113500235	88.3188571403961	0.0521241160803423	0.18344159363036	0.28414556943598	0.776298826152889	0.999983572325926	SLC16A1	0
chr1:113524118-113526360	71.1098138437856	0.354004206655503	0.207949487715848	1.70235671433455	0.0886885191328297	0.999983572325926	SLC16A1	25142
chr1:113615060-113616743	72.0463555478566	0.0334504797676702	0.215484421664682	0.155233865674629	0.87663695093459	0.999983572325926	LRIG2	0
chr1:113948292-113948981	22.9571534484117	-0.169584681740944	0.327182994158728	-0.518317531071535	0.604236743307738	0.999983572325926	MAGI3	0
chr1:114300962-114303221	126.120501035624	-0.336836835863247	0.160143104594855	-2.10334898099677	0.0354352747368181	0.999983572325926	PHTF1	0
chr1:114325083-114327251	71.7220350123622	0.201158420564514	0.212069021435873	0.948551651733543	0.342848690875485	0.999983572325926	RSBN1	0
chr1:114353790-114355856	95.1292510662143	-0.0539359127144545	0.198872478161166	-0.271208531281764	0.786230651786402	0.999983572325926	RSBN1	0
chr1:114401878-114403374	50.6731813591668	-0.0264759468442502	0.251151412194582	-0.105418267860416	0.916043921172524	0.999983572325926	AP4B1-AS1	0
chr1:114412371-114416222	238.10922300832	0.079063027158241	0.12615350433894	0.62672081582308	0.530842256607648	0.999983572325926	AP4B1-AS1	0
chr1:114446408-114448808	115.255597411977	-0.138058227431503	0.175360428144022	-0.787282677698054	0.431116407681777	0.999983572325926	AP4B1	0
chr1:114470196-114474403	308.307318919304	-0.253318587960924	0.140914093682156	-1.79768099372875	0.0722275750248136	0.999983572325926	HIPK1	0
chr1:114518907-114519501	15.2770523754268	0.415564939658621	0.396148312060296	1.049013531062	0.294171890829957	0.999983572325926	HIPK1	0
chr1:114623954-114624687	21.8560236343371	0.397631837582151	0.344159427240197	1.15537104640935	0.247938513313227	0.999983572325926	SYT6	7226
chr1:114649402-114650032	18.2309431834816	0.45868735685584	0.395941409145259	1.15847281002013	0.246671141312868	0.999983572325926	SYT6	0
chr1:114650212-114653540	191.710502028887	0.036390764546325	0.147142175159253	0.247317021832382	0.804662886375471	0.999983572325926	SYT6	0
chr1:114653612-114654183	22.1227994313884	-0.0247345016355044	0.328257219712013	-0.075350975241929	0.93993546434811	0.999983572325926	SYT6	0
chr1:114654539-114658180	209.285539541382	0.0447226998243057	0.13276463227389	0.33685703080956	0.736224678516297	0.999983572325926	SYT6	0
chr1:114669234-114670116	33.4863108288373	0.204736340494818	0.274312433058794	0.746361869973777	0.455448846287897	0.999983572325926	SYT6	0
chr1:114776403-114778745	84.6475296159142	-0.0896911057289563	0.19461864090392	-0.460855678121991	0.644902152295389	0.999983572325926	NA	NA
chr1:114816752-114819041	97.3913457416413	0.133557975327958	0.183458062579903	0.728002756868689	0.466611898686209	0.999983572325926	NA	NA
chr1:114888689-114889445	21.6448235768505	0.151097466677244	0.354251753505154	0.426525670465158	0.669724846710166	0.999983572325926	TRIM33	45953
chr1:114911383-114913765	97.4652717094169	-0.168125110849837	0.183723974471411	-0.915096199793994	0.360141129823212	0.999983572325926	TRIM33	21633
chr1:114999812-115001960	99.6800693268163	-0.0839161299720698	0.179776859521249	-0.466779374139368	0.640657734191482	0.999983572325926	TRIM33	0
chr1:115024802-115025519	16.9142937738597	-0.209565103919258	0.377787911447012	-0.554716277491721	0.579088740658229	0.999983572325926	TRIM33	0
chr1:115053385-115055056	120.253078693633	-0.142234042150899	0.178484291587817	-0.796899496788029	0.425509403177855	0.999983572325926	TRIM33	0
chr1:115123178-115125285	159.429276140908	-0.209721578489684	0.154791979605413	-1.35486075586277	0.175461925063141	0.999983572325926	BCAS2	0
chr1:115258124-115260129	166.860010345861	-0.12325723018144	0.149319080004935	-0.825462025197087	0.40910933368869	0.999983572325926	CSDE1	0
chr1:115299413-115301418	173.41311468741	-0.400815199773409	0.166512480478187	-2.40711806479824	0.0160789708150851	0.999983572325926	CSDE1	0
chr1:115322793-115323731	25.3717608686888	-0.0120727341270579	0.319872254478802	-0.0377423610770154	0.969893100786539	0.999983572325926	SIKE1	0
chr1:116269673-116271672	63.9334592574488	-0.0752998607841573	0.220039693535404	-0.342210351115771	0.732192595928407	0.999983572325926	CASQ2	0
chr1:116518345-116519983	62.3022415889019	0.1490854400911	0.221031967443501	0.674497186155702	0.499995274064326	0.999983572325926	SLC22A15	0
chr1:1166583-1167645	33.7044088002674	-0.157131361369564	0.28766710989494	-0.54622637056753	0.584910341322255	0.999983572325926	B3GALT6	0
chr1:116915585-116917125	49.4355505894672	-0.146065882048977	0.23328591718325	-0.626123873282243	0.531233694563057	0.999983572325926	ATP1A1	0
chr1:116920328-116921591	40.6968913428586	-0.033265829265305	0.262724901941637	-0.126618485798103	0.89924236515292	0.999983572325926	ATP1A1	0
chr1:116960516-116961205	20.3107085733588	0.260895296338453	0.344897717992441	0.75644251245574	0.44938392735302	0.999983572325926	ATP1A1-AS1	0
chr1:117039569-117041386	83.0621600508391	-0.00710562378846235	0.193400582541609	-0.0367404466681666	0.970691958622272	0.999983572325926	CD58	15769
chr1:117045321-117049429	208.373722764054	0.131797970074926	0.139824627212008	0.942594825410032	0.34588818762636	0.999983572325926	CD58	7726
chr1:117051215-117052334	41.9355388077826	0.082060884486005	0.274849377490999	0.298566746758204	0.765270640962905	0.999983572325926	CD58	4821
chr1:117057782-117058867	46.3998882697712	0.168307981062617	0.238378508851816	0.706053502361839	0.48015486607183	0.999983572325926	CD58	0
chr1:117080284-117081589	42.1376709785353	0.122388357452091	0.247942206689147	0.493616472509389	0.621577065103114	0.999983572325926	CD58	0
chr1:117081848-117082820	29.5723159297155	0.0112997236065113	0.294793859768302	0.038330932724964	0.969423828153954	0.999983572325926	CD58	0
chr1:117112831-117114432	77.0207621615726	-0.193640542876761	0.209823324696166	-0.92287424745157	0.356072742451442	0.999983572325926	CD58	0
chr1:117395647-117396753	30.4640224674724	0.109505506582383	0.273087500860981	0.400990547854213	0.688427083021504	0.999983572325926	NA	NA
chr1:117420721-117422659	69.6414032097467	0.1676452345175	0.214745978095343	0.780667633472831	0.434998001726546	0.999983572325926	PTGFRN	30029
chr1:117510996-117511510	14.3757816673474	0.538453681488326	0.427852695238864	1.25850248807645	0.208210087953579	0.999983572325926	PTGFRN	0
chr1:117514241-117514741	16.5614196013696	0.164541397018102	0.381159886303599	0.431686027125747	0.665969624259147	0.999983572325926	PTGFRN	0
chr1:117532670-117534815	101.928624014002	0.326467200772162	0.176014816592855	1.85477113286049	0.0636289159514658	0.999983572325926	PTGFRN	0
chr1:117542836-117547568	176.00125536003	0.330552883823808	0.134229990503473	2.46258591380333	0.0137939120965938	0.999983572325926	CD101	0
chr1:117549974-117552673	96.1496796907895	-0.000588232428761942	0.197201324872813	-0.00298290302634289	0.997619991258348	0.999983572325926	CD101	0
chr1:117591214-117595543	157.890309807571	0.121152511983825	0.158878122567978	0.762549997605795	0.445731814727458	0.999983572325926	TTF2	7405
chr1:117601956-117602478	8.77608523312717	0.0122208462502372	0.500938260115155	0.0243959130760504	0.98053680824981	0.999983572325926	TTF2	470
chr1:117602688-117603784	27.1196985676088	-0.25889618583808	0.312094167298411	-0.829545095568974	0.406796030153603	0.999983572325926	TTF2	0
chr1:11790658-11791196	12.7858668697035	0.0273274856579664	0.455448285941533	0.060001292136764	0.952154605569939	0.999983572325926	AGTRAP	4945
chr1:117908428-117910345	74.5504379885835	0.132150612752316	0.189427899921374	0.697630142165795	0.485408526180781	0.999983572325926	MAN1A2	0
chr1:11791596-11792961	38.7912618027495	-0.0529686475556393	0.28427910860832	-0.186326205309091	0.852188958420298	0.999983572325926	AGTRAP	3180
chr1:11796061-11796705	18.2368490455331	0.169096270101399	0.368736404492244	0.458583063785761	0.646533600984455	0.999983572325926	AGTRAP	0
chr1:11796859-11797504	17.5136734942376	0.0255347564208958	0.36689503903668	0.0695968974885568	0.944514506400033	0.999983572325926	AGTRAP	0
chr1:118277642-118278243	14.5683959613641	-0.267670028529044	0.451828513309588	-0.592415088123577	0.5535726652547	0.999983572325926	NA	NA
chr1:118468210-118469349	28.3183566496347	-0.415421815089372	0.298373388657167	-1.39228842410841	0.163835075478659	0.999983572325926	GDAP2	0
chr1:118471322-118472511	44.8760283472107	-0.00138515211166011	0.258824799708243	-0.00535169780183933	0.995729983332529	0.999983572325926	GDAP2	0
chr1:118472689-118473356	19.1736893905321	-0.13960486924522	0.368951603096067	-0.378382606482047	0.705146387412114	0.999983572325926	WDR3	0
chr1:118473747-118474247	12.0330206064902	0.577172923188233	0.422207065189983	1.36703757652307	0.171613527692106	0.999983572325926	WDR3	0
chr1:11849850-11852459	99.3218503383276	0.00806852817592651	0.171763677582512	0.0469745890952441	0.962533480129489	0.999983572325926	MTHFR	0
chr1:11862244-11863400	40.3251722646045	0.41695752698723	0.247951417914922	1.68160977054907	0.0926445347337533	0.999983572325926	MTHFR	0
chr1:11864323-11867559	145.867975138331	0.228780635543349	0.147273981698868	1.55343552815146	0.120319120622663	0.999983572325926	CLCN6	0
chr1:11873830-11874404	14.4335458585407	0.201187535033524	0.392900023511804	0.512057834039501	0.608610533965032	0.999983572325926	CLCN6	0
chr1:11874447-11875680	57.4326302709244	0.0907087802701725	0.213065446702176	0.425732007109372	0.670303136505154	0.999983572325926	CLCN6	0
chr1:119106157-119108652	84.6049005420116	-0.487679133138533	0.201541686460497	-2.41974323874738	0.0155314694438059	0.999983572325926	NA	NA
chr1:119465263-119466234	26.7814721078175	-0.254597016348629	0.355711583775243	-0.715740020739656	0.474151894121717	0.999983572325926	TBX15	0
chr1:119466288-119466990	20.9110434465758	-0.167794206205348	0.418551123697689	-0.400892977476611	0.688498920436293	0.999983572325926	TBX15	0
chr1:11967771-11971121	282.152729654845	-0.19812150186314	0.135165340240704	-1.46577148779652	0.142710551129724	0.999983572325926	KIAA2013	8523
chr1:119682196-119684266	170.753211452966	-0.293742653210408	0.169682926433789	-1.73112675142969	0.0834291600258992	0.999983572325926	WARS2	0
chr1:11986483-11987088	14.2128175626187	0.151666141565888	0.392862043617039	0.386054453541794	0.699456340723854	0.999983572325926	KIAA2013	0
chr1:11993927-11995666	56.4988732148576	-0.0088447527485415	0.244179728962146	-0.0362223055375439	0.971105100411297	0.999983572325926	PLOD1	0
chr1:120133020-120134128	37.1200804886804	-0.0841927984486248	0.289128407318606	-0.291195179434058	0.770902049162682	0.999983572325926	LINC00622	6196
chr1:12020929-12022036	43.8733869369414	0.392381420742072	0.255559724121615	1.53538051463597	0.124690387177189	0.999983572325926	PLOD1	0
chr1:120244982-120245753	19.3995898436646	-0.453506855006943	0.429908185277973	-1.05489234803406	0.291474562289352	0.999983572325926	PHGDH	8665
chr1:12039633-12041158	77.5439892380947	-0.442679928300526	0.203294544275781	-2.177529799816	0.0294410608818004	0.999983572325926	MFN2	0
chr1:120400513-120402883	96.7336175280006	0.153021659542992	0.184652685298781	0.82869988755047	0.407274249426804	0.999983572325926	NBPF7	13009
chr1:120532820-120533559	22.1189702566038	-0.609929466474114	0.357210298790928	-1.70748007137135	0.0877328588052468	0.999983572325926	NOTCH2	0
chr1:120556035-120556535	11.8417968570079	0.296904021553329	0.528176631186158	0.562130173927903	0.574027331381369	0.999983572325926	NOTCH2	0
chr1:120557101-120560079	96.6663684961664	0.0168124579515012	0.170958661767313	0.0983422412043919	0.921660537092202	0.999983572325926	NOTCH2	0
chr1:120611100-120612061	21.4269422413849	0.163254503559188	0.343821147814173	0.474823915274179	0.634912485516848	0.999983572325926	NOTCH2	0
chr1:120634667-120635184	24.1560683978738	0.0376778657277386	0.327795253910871	0.114943292430901	0.908490070082005	0.999983572325926	NOTCH2	22349
chr1:120660106-120661512	29.007550657782	-0.123441020456888	0.305236393537309	-0.404411213965543	0.685910355284543	0.999983572325926	NOTCH2	47788
chr1:120674761-120675274	8.08811322592867	-0.106151612476324	0.528765528593822	-0.20075365494914	0.840891203074195	0.999983572325926	NA	NA
chr1:120685827-120686381	13.2078276978223	0.175036439446153	0.427603592449524	0.409342771054515	0.682288131523051	0.999983572325926	NA	NA
chr1:120686942-120687463	7.79558091458365	-0.62918547888405	0.568613999782278	-1.10652477625413	0.268499446181019	0.999983572325926	NA	NA
chr1:120695759-120696268	10.3320272470152	-0.0500581520017844	0.470330630074696	-0.106431834970719	0.915239735863201	0.999983572325926	NA	NA
chr1:120750028-120751194	19.123115634979	-0.204430289814216	0.374155759259978	-0.546377503899841	0.584806470484147	0.999983572325926	NA	NA
chr1:120751591-120754047	79.2837815001827	-0.257044046729604	0.196440303449774	-1.30850972135321	0.190700479454666	0.999983572325926	NA	NA
chr1:1208294-1209340	33.5778082622665	0.265920160192046	0.273450086317826	0.972463251969763	0.330820138036893	0.999983572325926	UBE2J2	0
chr1:120925666-120926303	9.05264584501755	0.517466296285417	0.489072288504217	1.05805687308116	0.290029514526832	0.999983572325926	FCGR1B	0
chr1:120929435-120930499	25.4630497539621	0.174731979931198	0.300927503863722	0.580644765558973	0.561479895087739	0.999983572325926	FCGR1B	0
chr1:120931644-120932660	26.406698193254	-0.0881241044918511	0.326536519963256	-0.269875187319837	0.787256276777056	0.999983572325926	FCGR1B	0
chr1:120935010-120936161	16.0874542705109	0.556482560440946	0.380190667709614	1.46369337204769	0.143277747275478	0.999983572325926	FCGR1B	0
chr1:121098342-121099638	21.7520739480633	-0.32086450506703	0.335466863381195	-0.956471532934768	0.338834059850175	0.999983572325926	SRGAP2D	7513
chr1:121102465-121102967	3.21452836035497	-0.0587141532586544	0.822294424772056	-0.0714028351522998	0.94307715324599	0.999983572325926	SRGAP2D	4184
chr1:121104060-121104762	10.6358614460717	-0.42854805739912	0.483836901368209	-0.885728343967271	0.375763930873748	0.999983572325926	SRGAP2D	2389
chr1:121155246-121155971	16.4238383222325	-0.153149821005102	0.408725013590097	-0.374701366231265	0.707882576063987	0.999983572325926	SRGAP2D	25418
chr1:121156455-121157316	27.4420239082776	-0.00624244198929424	0.297412631355762	-0.0209891622989849	0.983254301005291	0.999983572325926	SRGAP2D	26627
chr1:121163462-121164090	10.6753005253404	-1.02367357128828	0.53048149340939	-1.92970647233922	0.0536432175579078	0.999983572325926	SRGAP2D	33634
chr1:121164131-121164631	8.09758696066638	-0.149897771032413	0.551648677750929	-0.271726874509236	0.785832035644177	0.999983572325926	SRGAP2D	34303
chr1:121199845-121201613	58.4901069987295	-0.15412999419951	0.219873789217413	-0.700993032175857	0.483307363634683	0.999983572325926	NA	NA
chr1:121253006-121253506	15.3134973753631	-0.112818958357862	0.389966319139573	-0.289304365071289	0.77234847223465	0.999983572325926	EMBP1	7403
chr1:121253926-121254680	19.0463655009425	-0.0536017421831231	0.365208131751275	-0.14677039617406	0.883313252023919	0.999983572325926	EMBP1	6229
chr1:121257599-121259479	71.2017210589158	-0.227364645855971	0.20471603215354	-1.11063429407153	0.266725795032305	0.999983572325926	EMBP1	1430
chr1:121260812-121261774	18.7232623300439	-0.51460971805378	0.367923318932172	-1.39868742092058	0.161906737997904	0.999983572325926	EMBP1	0
chr1:121270716-121271372	14.3339603548282	-0.555733467616692	0.41990342861589	-1.32347923294776	0.185676057965882	0.999983572325926	EMBP1	0
chr1:121286795-121287295	9.68089964926891	-0.635114113572063	0.507260002976908	-1.25204847582074	0.210552200620906	0.999983572325926	EMBP1	0
chr1:121288452-121289234	15.8005880977356	0.14973018794998	0.380898781026185	0.393097052047763	0.694247801334874	0.999983572325926	EMBP1	0
chr1:121299129-121301784	89.9656987774627	-0.0335234567032369	0.173059659707079	-0.193710404608322	0.846402644461592	0.999983572325926	EMBP1	0
chr1:12185330-12186442	37.9818498882919	0.346961027873247	0.26068620161314	1.3309527920014	0.183204544802991	0.999983572325926	TNFRSF8	0
chr1:12192339-12193910	52.0755154805144	0.257340516612289	0.226369373672749	1.13681684247761	0.255614860982579	0.999983572325926	TNFRSF8	0
chr1:12196067-12196567	12.5212103149976	0.644606236222684	0.421613887135974	1.52890181251262	0.126288786862525	0.999983572325926	TNFRSF8	0
chr1:12199660-12200334	23.6334869538069	0.425842251503501	0.376024697158406	1.1324847934765	0.257430673931625	0.999983572325926	TNFRSF8	0
chr1:12201906-12202406	18.1273337266497	0.551928116855934	0.386138009379609	1.42935454021398	0.152902357414761	0.999983572325926	TNFRSF8	0
chr1:12202671-12204786	101.295370147761	0.316275859304549	0.176585683847882	1.79106172376353	0.0732833905732096	0.999983572325926	TNFRSF8	0
chr1:12206904-12208169	42.0341614888096	0.0915567823137052	0.258800358844926	0.353773784249528	0.723508421707242	0.999983572325926	TNFRSF8	2639
chr1:12208176-12212098	139.615566032556	0.248122068695694	0.175673674803877	1.41240324694465	0.157831260971119	0.999983572325926	TNFRSF8	3911
chr1:12212440-12214775	130.039235492497	0.207401592257111	0.158088931426811	1.31192987633755	0.189543795903053	0.999983572325926	TNFRSF8	8175
chr1:12215369-12216046	25.88741680442	0.581785350584241	0.32373837291623	1.79708492800383	0.072322138080134	0.999983572325926	TNFRSF1B	11013
chr1:12216090-12216646	15.3688991152203	0.279937034363245	0.398559610102115	0.702371809053912	0.48244732134479	0.999983572325926	TNFRSF1B	10413
chr1:12219591-12220114	15.9932478855205	0.501544244051806	0.407338278521525	1.23127206672599	0.218221125554758	0.999983572325926	TNFRSF1B	6945
chr1:12221263-12222544	56.373163581839	0.133937522706133	0.232773149145836	0.575399367141865	0.565021232053003	0.999983572325926	TNFRSF1B	4515
chr1:12226872-12228855	115.955706962253	0.336282676598251	0.168586834273342	1.99471493754377	0.0460739792727442	0.999983572325926	TNFRSF1B	0
chr1:12229967-12230670	24.2495178596878	0.619409327887009	0.314407924317501	1.97008179495344	0.0488289969941921	0.999983572325926	TNFRSF1B	0
chr1:12231304-12231939	25.4586302851529	0.56264863210598	0.352844938392065	1.5946059327647	0.110800385083418	0.999983572325926	TNFRSF1B	0
chr1:12232737-12235699	110.213779142489	0.157450174616147	0.173021032099165	0.910005984277718	0.362819353827238	0.999983572325926	TNFRSF1B	0
chr1:12236045-12237716	47.2620896819854	0.181200382930265	0.232662898214866	0.778810821667512	0.436091162064118	0.999983572325926	TNFRSF1B	0
chr1:12237722-12247161	594.41200749822	0.0763252064132838	0.115496402143621	0.660844883448166	0.508711795512655	0.999983572325926	TNFRSF1B	0
chr1:12253668-12254463	27.7269484612278	0.255173098974001	0.30919565539545	0.825280350875706	0.409212444627976	0.999983572325926	TNFRSF1B	0
chr1:12254673-12257658	87.4366089447967	0.272114611830131	0.177008966410586	1.5372928126078	0.12422162075667	0.999983572325926	TNFRSF1B	0
chr1:12289883-12291081	37.0440766764021	0.297954953349233	0.261614543730384	1.13890821626607	0.254741438329594	0.999983572325926	VPS13D	0
chr1:12355868-12357520	61.3726601913194	0.14913768662586	0.211148414435217	0.706316867331334	0.479991106279182	0.999983572325926	VPS13D	0
chr1:12374404-12377673	130.689106189799	-0.130217978545753	0.160827122763496	-0.80967672808053	0.418125996657387	0.999983572325926	VPS13D	0
chr1:12396950-12397631	13.9164218686516	-0.0103058255984127	0.41223368810326	-0.0249999597214656	0.980054995737103	0.999983572325926	VPS13D	0
chr1:12402736-12409063	328.179216018666	-0.103475281378803	0.119360831313242	-0.866911534046292	0.385990483341165	0.999983572325926	VPS13D	0
chr1:12416564-12417105	19.8053740589093	0.194640010019643	0.338695241652725	0.574675950774691	0.565510475113765	0.999983572325926	VPS13D	0
chr1:1243402-1243902	10.7805502750874	-0.293194742436633	0.464942647469182	-0.630604105759232	0.528299413627586	0.999983572325926	PUSL1	91
chr1:12435900-12437712	63.8870511662204	0.1676162932923	0.202857118017217	0.826277603323116	0.408646635314414	0.999983572325926	VPS13D	0
chr1:12437834-12438683	24.8949946822576	0.232371074637383	0.300353455296576	0.77365873619777	0.43913262786344	0.999983572325926	VPS13D	0
chr1:12438845-12439585	15.9360675637804	-0.0609716315788021	0.390854311159751	-0.155995801601589	0.876036330545811	0.999983572325926	VPS13D	0
chr1:12439667-12443245	188.792034850624	-0.119122082425296	0.153782270756335	-0.77461518703962	0.438567080521965	0.999983572325926	VPS13D	0
chr1:12465974-12466804	21.060563067877	-0.592174924098543	0.35356261116327	-1.6748799375313	0.0939577906842422	0.999983572325926	VPS13D	0
chr1:12508803-12509642	25.0945930928299	0.300325199250631	0.321558483257059	0.933967582533179	0.350320615294456	0.999983572325926	VPS13D	0
chr1:12540402-12541769	44.4216399527345	0.399167395697789	0.242118768355108	1.64864293011908	0.0992208082648445	0.999983572325926	VPS13D	0
chr1:12556327-12557596	40.5146455801495	0.0990765776070176	0.264793488686288	0.374165460406761	0.708281219308001	0.999983572325926	VPS13D	0
chr1:12569075-12572804	176.745924607239	0.223110315226544	0.139908172358391	1.5946910853429	0.110781332524876	0.999983572325926	VPS13D	0
chr1:12674688-12677870	155.757791537005	0.201288756456877	0.146356255189044	1.37533415429958	0.169027872470201	0.999983572325926	DHRS3	0
chr1:12677892-12679253	47.2504761080807	0.234117956102508	0.230653029413048	1.01502224661119	0.310095223046164	0.999983572325926	DHRS3	71
chr1:1284092-1284658	11.3750532214669	-0.0962551812775732	0.45258090782688	-0.212680604976807	0.831576095659979	0.999983572325926	DVL1	0
chr1:1284879-1285546	11.4667556579904	-0.160620311946328	0.469419127970197	-0.342168229575266	0.732224292900314	0.999983572325926	DVL1	386
chr1:1309562-1311722	120.662056762565	-0.129125999711403	0.169704067848205	-0.760889242954989	0.446723224156245	0.999983572325926	AURKAIP1	0
chr1:1333709-1335736	69.7511492437989	-0.130286816561674	0.203721728228541	-0.639533238278414	0.522476097948143	0.999983572325926	CCNL2	0
chr1:1341925-1343643	56.9112892882322	-0.233409881004057	0.231075956329111	-1.01010024890526	0.312447263003429	0.999983572325926	MRPL20	0
chr1:14026145-14026645	13.4900852002301	0.52592303422121	0.427657466582962	1.22977634045163	0.218780870350288	0.999983572325926	PRDM2	89
chr1:1406206-1407019	49.6582424608809	-0.42884675888557	0.234402788813271	-1.8295292520056	0.0673203613018256	0.999983572325926	ATAD3B	144
chr1:14074713-14077045	98.3713026135574	-0.181756484149576	0.186866598495558	-0.972653677077	0.330725455209841	0.999983572325926	PRDM2	0
chr1:143743303-143743814	10.2388270463677	-0.383224720446618	0.493905851013157	-0.775906419534216	0.437804241959349	0.999983572325926	LINC01138	0
chr1:143949923-143952214	110.750201715609	-0.218725166502434	0.196940827515598	-1.11061362573543	0.266734695187634	0.999983572325926	SRGAP2B	0
chr1:143953078-143953837	20.786744622286	0.0586839942382683	0.338938042123543	0.173140771896234	0.862540777542472	0.999983572325926	SRGAP2B	0
chr1:143991593-143993185	25.8071362547886	-0.193593427766385	0.304980585721601	-0.634772955492665	0.525576504123737	0.999983572325926	SRGAP2B	0
chr1:143998120-143999360	38.260643492645	0.203045888865081	0.273252704241303	0.743070007042916	0.45743929714936	0.999983572325926	SRGAP2B	0
chr1:143999522-144000885	52.5692723407541	-0.113072529527388	0.25016035338844	-0.452000199055574	0.65126883904025	0.999983572325926	SRGAP2B	0
chr1:144001203-144001711	9.71059395768219	-0.14525333367308	0.49856750448818	-0.291341357720844	0.770790259726973	0.999983572325926	SRGAP2B	0
chr1:144001918-144002571	9.05905481863608	0.130805155240883	0.488893602384999	0.267553419809072	0.789043089630804	0.999983572325926	SRGAP2B	0
chr1:144006017-144006612	22.3335453774088	0.02010890389491	0.330031716068625	0.0609302164484358	0.951414784898896	0.999983572325926	SRGAP2B	0
chr1:144007351-144008851	72.7986298597631	-0.174552948639361	0.196554503423826	-0.888063847934209	0.374506407819977	0.999983572325926	SRGAP2B	0
chr1:144009077-144010171	58.0983804057904	-0.272342560907539	0.230458531381731	-1.18174215237201	0.237308027273039	0.999983572325926	SRGAP2B	0
chr1:144010375-144011647	91.6123984470812	-0.013907743501022	0.183412282194675	-0.0758277653742961	0.939556126138239	0.999983572325926	SRGAP2B	0
chr1:1440220-1441559	61.999693099083	-0.198464627537468	0.221705863377196	-0.895170856170879	0.370695761405141	0.999983572325926	ATAD3A	5963
chr1:144084719-144085230	5.346415295571	0.224284212469952	0.626262480777347	0.358131325688806	0.720245037184541	0.999983572325926	SRGAP2B	0
chr1:144085396-144086786	37.1682314812717	0.00772517396182289	0.254119567363018	0.0303997604040748	0.975748235938501	0.999983572325926	SRGAP2B	0
chr1:144088046-144088574	7.08929987098628	-0.329463545668841	0.562650549209552	-0.585556250023558	0.558173755854091	0.999983572325926	SRGAP2B	0
chr1:144091228-144091758	9.28030087656158	-0.358785192541897	0.510425448085951	-0.702913998287721	0.482109346930083	0.999983572325926	SRGAP2B	0
chr1:1446441-1447685	56.5473877339955	-0.277588312032617	0.264168261207161	-1.05080114758726	0.293349928627326	0.999983572325926	ATAD3A	0
chr1:144925370-144926119	28.4177480839431	0.216765514086597	0.322865354206952	0.671380534523545	0.501978142104439	0.999983572325926	NBPF9	0
chr1:144926268-144929161	159.285347843703	-0.0246147875673059	0.147797166249433	-0.166544381005007	0.867728559830542	0.999983572325926	NBPF9	0
chr1:144932460-144933118	24.8359957168311	0.392479059207709	0.352971530571808	1.11192837159388	0.266168948906907	0.999983572325926	NBPF9	0
chr1:144967054-144968049	19.3563206031016	-0.124174317352229	0.375762366001184	-0.330459696306676	0.741052641324514	0.999983572325926	NBPF9	0
chr1:145021366-145022294	74.2834391433883	0.130794958649739	0.211767947160837	0.61763340677048	0.536817018189427	0.999983572325926	NBPF9	0
chr1:145027342-145027962	38.157255999937	0.0191487200733128	0.271077082162683	0.0706393912777214	0.943684758996626	0.999983572325926	NBPF9	0
chr1:145028261-145031927	451.672397840301	-0.0799623163376002	0.120330285773882	-0.664523613679942	0.506355240596136	0.999983572325926	NBPF9	0
chr1:145032039-145032992	51.464069989396	-0.0845687522567869	0.255095651211147	-0.331517812456896	0.740253388583625	0.999983572325926	NBPF9	0
chr1:145033024-145034413	103.474801179573	0.0780153108088416	0.186092926969773	0.41922770563716	0.675049725756175	0.999983572325926	NBPF9	0
chr1:145038349-145040079	177.318146143675	0.222194266280788	0.145419543744761	1.52795326239491	0.126524142555208	0.999983572325926	NBPF9	0
chr1:145088059-145089095	44.7923559874739	0.169215516729198	0.247607371150129	0.683402581850441	0.494352489027063	0.999983572325926	NBPF9	0
chr1:145095717-145097419	101.521397882793	-0.111556599421669	0.174281291244821	-0.640095093540247	0.522110778624052	0.999983572325926	NBPF9	0
chr1:145109147-145119036	1982.54811063988	0.102717450902188	0.105693555718935	0.9718421355351	0.331129090299889	0.999983572325926	NBPF9	0
chr1:145119488-145119988	18.7039531399857	0.56777239992466	0.370125266948458	1.53400064957933	0.125029492976751	0.999983572325926	NBPF9	0
chr1:145126027-145126527	6.31316536444089	-0.230429773866731	0.615541270725065	-0.374353085367128	0.708141641986578	0.999983572325926	NBPF9	0
chr1:145128028-145129091	27.5952195081363	0.420716905199397	0.343691202776349	1.22411310444036	0.220909563206988	0.999983572325926	NBPF9	0
chr1:145129292-145130485	29.6577369810258	0.0242979006440238	0.307167157970251	0.0791031853945044	0.936950549876676	0.999983572325926	NBPF9	0
chr1:145138982-145140229	78.7273678939421	-0.153747377698555	0.185401133857487	-0.829268810279965	0.406952315688684	0.999983572325926	NBPF9	0
chr1:145143853-145144660	13.3307459827067	0.0483974558837998	0.435863694673999	0.111038052664603	0.911586171630837	0.999983572325926	NBPF9	0
chr1:145144801-145145664	18.9885443444056	-0.302931801628764	0.364163409951888	-0.831856780088878	0.405489789812333	0.999983572325926	NBPF9	0
chr1:145147553-145148256	15.5728116533653	0.339851504760906	0.423037899416697	0.803359474953681	0.421766991031216	0.999983572325926	NBPF9	0
chr1:145152604-145153155	10.4035832043425	-0.131843249071614	0.466927696162306	-0.282363308399219	0.77766494640646	0.999983572325926	NBPF9	0
chr1:145158242-145161136	78.0952628066494	-0.247972103136095	0.207427823496244	-1.19546210800687	0.231906532303288	0.999983572325926	NBPF9	0
chr1:145175951-145176451	7.48390963507192	0.970700388013517	0.578890402801481	1.67682929845772	0.093575866754806	0.999983572325926	NBPF9	0
chr1:145184657-145185488	16.4231635555701	0.471583076203397	0.37738573728139	1.24960492572026	0.21144390288321	0.999983572325926	NBPF9	0
chr1:145191195-145191962	22.4097001707384	0.215368838572321	0.329226225031153	0.654166716372434	0.513004402398281	0.999983572325926	NBPF9	0
chr1:145208967-145210874	52.0038577381121	0.0342804070330792	0.226271251062249	0.151501381073146	0.879580221474148	0.999983572325926	NBPF9	0
chr1:145262007-145263927	56.2732125226359	0.0889502281300492	0.220751543910577	0.402942722638813	0.686990361277554	0.999983572325926	NBPF9	0
chr1:145264228-145265109	29.4449378202237	0.00969487814830802	0.309534751823976	0.0313208067629874	0.975013697149798	0.999983572325926	NBPF9	0
chr1:145265817-145266518	9.17609850877677	0.514725581095283	0.475659902336706	1.08212943442713	0.279195018396313	0.999983572325926	NBPF9	0
chr1:145382276-145383307	36.182685779377	0.350911163619339	0.286799966036263	1.22353976699903	0.221125893749634	0.999983572325926	NBPF10	0
chr1:145395145-145397944	110.679362727112	-0.169574589528035	0.181992057605687	-0.931769175858452	0.351455827698998	0.999983572325926	NBPF10	0
chr1:145427374-145428688	82.9922427006389	0.196860295445596	0.181164712017719	1.08663708982322	0.277197226703012	0.999983572325926	NBPF10	0
chr1:145434327-145436427	70.389496581902	-0.0560476518102038	0.236217002486974	-0.237271878061761	0.812445877288195	0.999983572325926	NBPF10	0
chr1:145437287-145440359	207.835293713153	0.252280067262589	0.144658169875027	1.7439738625239	0.0811636476083221	0.999983572325926	NBPF10	0
chr1:145440570-145441308	18.1451888939442	0.0682868334618702	0.364209370268044	0.187493345960906	0.851273840336983	0.999983572325926	NBPF10	0
chr1:145442199-145443096	23.2085876252998	0.112818353981591	0.361724408944058	0.311890354070739	0.755123853456264	0.999983572325926	NBPF10	0
chr1:145445731-145447601	45.7600173244357	0.289402676105488	0.235242228097963	1.2302326773787	0.218609986426515	0.999983572325926	NBPF10	0
chr1:145447621-145457554	642.498890959623	-0.0420750553577639	0.0973282532610256	-0.432300528860026	0.66552300284403	0.999983572325926	NBPF10	0
chr1:145469537-145471617	95.7739426466455	0.0293640868600583	0.173851865799732	0.16890291470259	0.865873006538124	0.999983572325926	ANKRD34A	0
chr1:145476763-145478655	84.2465144447608	-0.17827007557987	0.194484972724302	-0.916626478039419	0.359338404579477	0.999983572325926	LIX1L	0
chr1:145506474-145508764	165.745739337257	-0.0860417300024203	0.15987677803879	-0.538175281350395	0.590456043589035	0.999983572325926	NBPF10	0
chr1:145515619-145517257	67.1116098351686	-0.261386555024204	0.209525217374727	-1.24751835745253	0.212207493406036	0.999983572325926	GNRHR2	0
chr1:145575126-145575804	12.9794613203704	0.310884825909477	0.408720275732577	0.760629810577069	0.446878208979864	0.999983572325926	NBPF10	0
chr1:145609898-145611706	85.6390162804966	-0.407553654551826	0.185553060647315	-2.1964264729994	0.0280614325624712	0.999983572325926	NBPF10	0
chr1:146643119-146645689	128.5541320531	-0.222412550006189	0.16383698111585	-1.35752348762408	0.174614935635471	0.999983572325926	PRKAB2	0
chr1:146696292-146697831	67.9401976494216	-0.202116256434686	0.20609689639441	-0.980685589985272	0.326747812115005	0.999983572325926	FMO5	0
chr1:146713654-146714215	16.7749742892082	-0.474422675438434	0.406136800014184	-1.16813515894611	0.242752250255916	0.999983572325926	CHD1L	75
chr1:146714502-146715002	14.1667513619194	0.268954439774517	0.417356038724858	0.644424459740057	0.519300227664031	0.999983572325926	CHD1L	0
chr1:146718326-146719140	21.6525853785494	-0.364010102691221	0.329865640851379	-1.10351021025323	0.269805660047138	0.999983572325926	CHD1L	0
chr1:147789842-147791245	33.4969051269422	0.154569475091607	0.536148902103884	0.288295797091192	0.773120324084562	0.999983572325926	NBPF8	0
chr1:147806165-147807337	70.7573431377081	0.0997796125422201	0.205825871465265	0.484776825342186	0.627834663398982	0.999983572325926	MIR5087	0
chr1:147827454-147828975	53.40519944367	-0.176278272593362	0.256832054858292	-0.686356197596222	0.492488518952925	0.999983572325926	NBPF8	0
chr1:147993302-147994476	45.8499765220062	-0.154164077696186	0.233538562558397	-0.660122576791302	0.509175171613621	0.999983572325926	NBPF8	0
chr1:147999747-148001228	33.9796870797959	-0.383038667139311	0.275848986240603	-1.38858102166529	0.164960191661381	0.999983572325926	NBPF8	0
chr1:148176527-148177034	3.71143115167128	0.059736872468941	0.767645800464244	0.0778182756068154	0.937972608700437	0.999983572325926	NBPF14	0
chr1:148240597-148242086	40.1910972656177	0.187368436378489	0.265209765096231	0.706491468406162	0.479882556482655	0.999983572325926	NBPF14	0
chr1:148604649-148605173	12.9899294984708	-0.447633136926788	0.457461639373155	-0.978515133072503	0.327819610433849	0.999983572325926	NBPF15	8381
chr1:149120943-149121443	17.899678541477	-0.0478386731039929	0.370766738712473	-0.129026334104612	0.897336811390419	0.999983572325926	NA	NA
chr1:149223077-149225222	182.057150332758	0.40823120003186	0.190961438317274	2.1377677275011	0.0325355995179697	0.999983572325926	NA	NA
chr1:149230250-149231282	32.0448734394298	0.72322806187107	0.8197711033077	0.882231709501483	0.377651517539744	0.999983572325926	NA	NA
chr1:149356149-149356680	5.86788859148534	-0.789017776415963	0.635390830968922	-1.24178338427196	0.214316494834629	0.999983572325926	FCGR1CP	12613
chr1:149372108-149373150	15.2600127462479	-0.0155448204688772	0.392777907019125	-0.0395766161769388	0.968430670417113	0.999983572325926	FCGR1CP	0
chr1:149374758-149375720	18.7579925229635	0.0486511585584502	0.401963858860162	0.121033663813481	0.903664371321745	0.999983572325926	FCGR1CP	0
chr1:149706256-149707233	20.5846722150425	-0.124748337020339	0.336871824909742	-0.370313952654733	0.71114857892113	0.999983572325926	LINC00869	33522
chr1:149731004-149732305	23.8459522870252	0.0241053371957477	0.353706563758108	0.068150664040922	0.945665699998949	0.999983572325926	HIST2H2BF	21939
chr1:149740212-149743007	49.9624549923114	-0.0603830606271011	0.232153564300678	-0.26009964916539	0.794786908540661	0.999983572325926	HIST2H2BF	11237
chr1:149755632-149756264	12.9539302050099	-0.233909694690449	0.42366519442292	-0.552109773872411	0.580873145925788	0.999983572325926	FCGR1A	0
chr1:149756813-149758051	24.7091427545097	0.000661731314243353	0.317267385545164	0.00208572120675528	0.998335836457574	0.999983572325926	FCGR1A	0
chr1:149758068-149759337	33.8675716690026	-0.212864426231498	0.281788959924351	-0.755403711659406	0.450006786869904	0.999983572325926	FCGR1A	0
chr1:149759908-149760647	18.6397583563538	-0.232181713419087	0.36435139510233	-0.637246670494778	0.523964182206704	0.999983572325926	FCGR1A	0
chr1:149763893-149764576	14.2285539421816	0.274958981152579	0.414235725420916	0.663774185273821	0.506834850246541	0.999983572325926	FCGR1A	0
chr1:149783506-149785554	55.781986911473	-0.0556753855226727	0.225530971592583	-0.246863590971661	0.80501379456832	0.999983572325926	HIST2H2BF	0
chr1:149814896-149816014	35.379273122273	-0.130857423294467	0.268675788119646	-0.487045833978139	0.626225850487157	0.999983572325926	HIST2H3C	2130
chr1:149821065-149822068	39.1026621209855	-0.357730819107981	0.262002060862065	-1.36537406587925	0.172135510717114	0.999983572325926	HIST2H2BC	0
chr1:149856359-149860928	491.015450468079	-0.19281992251102	0.143948595865181	-1.33950540713583	0.180406195359328	0.999983572325926	HIST2H2AB	0
chr1:149871015-149871700	19.6114930809945	0.220671814168013	0.352552539179406	0.625926038376137	0.53136345473287	0.999983572325926	BOLA1	0
chr1:149899032-149900860	99.7395238371922	0.115173964235883	0.164546001568584	0.699949941888302	0.483958566678404	0.999983572325926	MTMR11	0
chr1:149982158-149982658	10.5846438085328	0.207952563248813	0.452160164998718	0.459909075027435	0.64558148604521	0.999983572325926	OTUD7B	0
chr1:150037094-150037594	13.5039202369104	0.095180774772924	0.436826468947077	0.21789150049068	0.827513649678074	0.999983572325926	VPS45	1747
chr1:150038386-150040761	152.315982196089	0.0606649556565956	0.157728602614328	0.384616072488332	0.700521884390671	0.999983572325926	VPS45	0
chr1:150121105-150125924	281.614032450574	-0.0273515262886397	0.124373766453386	-0.219913950253253	0.825938171527492	0.999983572325926	PLEKHO1	0
chr1:150127740-150128240	13.6240319393592	0.318896127688126	0.429454640478314	0.742560674936354	0.457747704538062	0.999983572325926	PLEKHO1	0
chr1:150128410-150129058	24.6261562858792	0.02197578886628	0.313841259859786	0.0700219877912103	0.944176158862796	0.999983572325926	PLEKHO1	0
chr1:150129670-150139255	774.016090916925	-0.173120845968022	0.131258008629224	-1.31893549030636	0.187190679939291	0.999983572325926	PLEKHO1	0
chr1:150148194-150150459	84.8405621477417	-0.105418692789421	0.202648829487445	-0.520203808016329	0.60292153148649	0.999983572325926	PLEKHO1	16368
chr1:150150756-150151802	34.1455654606466	0.141709480251567	0.272319019888656	0.52038039909775	0.602798468846344	0.999983572325926	PLEKHO1	18930
chr1:150152624-150153217	15.754070370059	-0.0858145732876931	0.395649678548038	-0.216895344393093	0.828289905883786	0.999983572325926	PLEKHO1	20798
chr1:150155241-150157012	52.2778281412218	0.128271261391757	0.229288696549605	0.559431246816853	0.575867441219529	0.999983572325926	PLEKHO1	23415
chr1:150157048-150157753	15.884998089058	-1.38079956264202	0.424370395199922	-3.25376034299357	0.00113888315451186	0.999983572325926	PLEKHO1	25222
chr1:150157854-150160667	163.269848536744	0.0939726936734921	0.144927386517871	0.648412256174262	0.516718345326545	0.999983572325926	PLEKHO1	26028
chr1:150185337-150186991	50.1416169894968	-0.150424771847372	0.233932224629769	-0.643027150643485	0.520206482675228	0.999983572325926	ANP32E	3725
chr1:150205630-150208627	163.586548094926	-0.0666435187593875	0.145371868433071	-0.458434767866179	0.646640117832243	0.999983572325926	ANP32E	0
chr1:150227884-150228500	20.8793936224689	-0.106406144644839	0.346580289340854	-0.307017299937074	0.758830204290146	0.999983572325926	CA14	1717
chr1:150240096-150242914	203.724585918774	-0.0926156048490896	0.131244901798581	-0.705670114266416	0.480393310428603	0.999983572325926	APH1A	0
chr1:150244370-150246744	75.8962257142992	0.104047223572167	0.204392962285021	0.509054824632739	0.610713795829161	0.999983572325926	C1orf54	0
chr1:150265161-150267368	206.654276864903	-0.45114399653286	0.298788462629601	-1.50991103392144	0.131066126812297	0.999983572325926	MRPS21	0
chr1:150292984-150294917	77.156487343934	-0.109175749112547	0.206702491640394	-0.528178195851086	0.597375661480242	0.999983572325926	PRPF3	0
chr1:150335185-150338833	361.931472393298	-0.122684642132036	0.110868990561895	-1.10657309596	0.268478544641029	0.999983572325926	RPRD2	0
chr1:150459238-150460724	84.2521081159949	-0.0872621337540202	0.189893293992887	-0.459532466466608	0.645851843069315	0.999983572325926	TARS2	0
chr1:150480299-150482060	56.5369447521462	0.355647891710605	0.221351256128247	1.60671277828462	0.10811738919384	0.999983572325926	ECM1	0
chr1:150487463-150488673	34.0115828334205	0.308483589249501	0.277163112876275	1.11300376896549	0.265706810790201	0.999983572325926	FALEC	0
chr1:150520861-150526313	207.533003472445	0.093669904003402	0.155738747500521	0.60145535717172	0.547536737562577	0.999983572325926	ADAMTSL4	0
chr1:150530703-150532740	83.4197645171433	0.254874652041379	0.194413814047986	1.31099044216308	0.189860992750541	0.999983572325926	ADAMTSL4	0
chr1:150532767-150535572	247.217538053381	-0.10379948547897	0.130847924899424	-0.793283390307916	0.427612731770889	0.999983572325926	ADAMTSL4	0
chr1:150535675-150537063	38.7645280277718	0.354489275639235	0.256484705196946	1.38210687988991	0.166938886344027	0.999983572325926	ADAMTSL4	2262
chr1:150539472-150541287	60.8849847776645	0.251284642170578	0.219929327938122	1.14256995429586	0.253217186186875	0.999983572325926	MCL1	5739
chr1:150547400-150547967	12.7443775751626	0.153511671899955	0.451238223604613	0.340200949010174	0.733705203558535	0.999983572325926	MCL1	0
chr1:150548698-150553397	427.278448921053	-0.1070916526341	0.137326581965202	-0.779831924027906	0.435489812864135	0.999983572325926	MCL1	0
chr1:150554600-150555294	24.1292879906298	0.547075563674157	0.341270627900718	1.60305493338065	0.108922526523994	0.999983572325926	MCL1	2385
chr1:150576873-150577962	34.7159365003287	-0.14416128365645	0.271108438539535	-0.531747681603158	0.594900762830111	0.999983572325926	ENSA	16636
chr1:150578693-150579594	26.6700953888137	-0.136343703506379	0.303515325694287	-0.449215219015695	0.65327640985724	0.999983572325926	ENSA	15004
chr1:150580622-150588878	1109.8007396662	-0.202081223974892	0.112966643428217	-1.7888574701549	0.0736377726504222	0.999983572325926	ENSA	5720
chr1:150589234-150590006	22.3187484441737	0.0965415530600433	0.338668573285467	0.285062036088797	0.77559661465747	0.999983572325926	ENSA	4592
chr1:150590923-150593703	96.613371932732	0.23318212007774	0.17960270981967	1.29832183663524	0.194176765741284	0.999983572325926	ENSA	895
chr1:150594142-150594868	17.860269411492	0.51598206570946	0.376904202085918	1.36900056527318	0.170999098212754	0.999983572325926	ENSA	0
chr1:150600534-150603242	206.737006043374	-0.168823202475695	0.169606846246708	-0.995379645407277	0.319551654453956	0.999983572325926	ENSA	0
chr1:150668691-150670425	57.8086333673698	-0.0953269576983429	0.2192152543798	-0.434855493829754	0.66366732138192	0.999983572325926	GOLPH3L	0
chr1:150735676-150739222	218.87319600365	0.0710607607135179	0.134084008842992	0.529971928246325	0.596131394076299	0.999983572325926	CTSS	0
chr1:150747560-150748060	12.1043684667028	-0.272441723590843	0.431678964681155	-0.631121147615041	0.527961314664096	0.999983572325926	CTSS	9126
chr1:150760663-150766729	280.365263276686	0.306387891109529	0.138848619632464	2.20663260405863	0.0273397372165664	0.999983572325926	CTSK	1954
chr1:150778568-150779137	16.0799369962188	0.290365869830234	0.397270524795435	0.730902122627271	0.464838939403424	0.999983572325926	CTSK	0
chr1:150779226-150780483	39.7153141125758	0.294479436574126	0.265744905247682	1.10812824915557	0.267806432467187	0.999983572325926	CTSK	0
chr1:150780685-150781832	36.1301293882223	0.427718005497903	0.309083054394887	1.38382871340286	0.166410908777721	0.999983572325926	CTSK	0
chr1:150814068-150814782	19.7748282559127	0.410479683607744	0.348329733877617	1.1784227520237	0.238628111680023	0.999983572325926	ARNT	0
chr1:150815447-150816141	20.8535296453542	0.152733554773532	0.335385107583097	0.455397545449122	0.648823260818451	0.999983572325926	ARNT	0
chr1:150824144-150826617	110.54431547088	0.0755808866314577	0.164189088670409	0.46032831562381	0.645280579719663	0.999983572325926	ARNT	0
chr1:150847123-150850043	122.772666525027	-0.246164453473772	0.158607290590755	-1.55203744138683	0.12065326509487	0.999983572325926	ARNT	0
chr1:150882236-150883284	26.1204750412407	-0.348696137427119	0.324767553852196	-1.07367910769132	0.282966528305843	0.999983572325926	SETDB1	15530
chr1:1508964-1511113	171.807897644264	-0.216704138984594	0.16455771512935	-1.31688835624787	0.187876050002752	0.999983572325926	SSU72	0
chr1:150898147-150899714	87.9318575970619	0.0464299257593612	0.174372734964654	0.266268265900472	0.79003261128404	0.999983572325926	SETDB1	0
chr1:150946161-150947733	57.3952777438811	-0.0153951435320045	0.221649888043795	-0.0694570327459971	0.944625832917062	0.999983572325926	CERS2	0
chr1:150947740-150948374	16.2597885216979	0.0718789904888583	0.420268645587392	0.171031056548118	0.864199345773458	0.999983572325926	CERS2	260
chr1:150949037-150952279	137.623690771227	0.0524023787315895	0.151742043052237	0.345338560609403	0.729839860546224	0.999983572325926	CERS2	1557
chr1:150973936-150974978	30.449093196549	0.303958148875565	0.29562710783407	1.0281809104129	0.303864736321545	0.999983572325926	MINDY1	0
chr1:150978516-150981733	162.107775795994	-0.138972762976896	0.156397978516566	-0.888584138331274	0.374226618749885	0.999983572325926	MINDY1	0
chr1:151005923-151007023	37.4891086493883	0.0384933742284938	0.253301967857059	0.151966344968216	0.879213480130629	0.999983572325926	PRUNE1	0
chr1:151020077-151020928	25.1522203062164	0.551106209951314	0.346805276521368	1.58909407457461	0.112039155363529	0.999983572325926	BNIPL	0
chr1:151030131-151032265	182.391935435603	-0.0558657734698608	0.141012563657898	-0.396175858524164	0.691975299482472	0.999983572325926	CDC42SE1	0
chr1:151042498-151044090	117.032199023398	0.118717481792497	0.180848075886881	0.656448686060415	0.511535473638668	0.999983572325926	GABPB2	0
chr1:151128985-151132520	165.590883868492	-0.106980449398892	0.156875410847605	-0.681945301821822	0.495273538478258	0.999983572325926	LYSMD1	0
chr1:151137812-151139500	56.7601143191663	0.00399623513159102	0.217077665029366	0.0184092413701355	0.9853123801455	0.999983572325926	LYSMD1	0
chr1:151161585-151163208	61.146817195529	0.142958632513567	0.211116866326101	0.677154009536814	0.498308244109384	0.999983572325926	VPS72	0
chr1:151170265-151172442	99.9409817764928	-0.0655657792062409	0.176634192037598	-0.371195284728817	0.710492084885039	0.999983572325926	PIP5K1A	0
chr1:151226311-151228114	76.2224089261956	-0.47626028580432	0.194961816897174	-2.44283877419704	0.0145722456381969	0.999983572325926	PSMD4	0
chr1:151253531-151255970	126.121798835224	-0.302267453662049	0.170069181262058	-1.7773205669538	0.0755155116277721	0.999983572325926	ZNF687	0
chr1:151284248-151285202	26.8357287850597	-0.260416236724005	0.357033508178325	-0.729388784970673	0.465763876073233	0.999983572325926	PI4KB	0
chr1:151297835-151301636	199.220731063781	0.0621335942888862	0.134166728770104	0.463107320708047	0.643287442872773	0.999983572325926	PI4KB	0
chr1:151318680-151319983	73.5042071169597	-0.18938407326556	0.207354713846287	-0.913333821800413	0.361066999412022	0.999983572325926	RFX5	0
chr1:151371247-151373353	98.0786856985679	-0.33609863122438	0.176224934403793	-1.90721382511206	0.056492903933061	0.999983572325926	PSMB4	0
chr1:151430137-151432692	124.112742299335	-0.123847248617531	0.161075565040899	-0.768876698250816	0.441966511611215	0.999983572325926	POGZ	0
chr1:151445436-151446227	18.262152747835	-0.825447731216255	0.402204630740459	-2.05230787546281	0.040139751121336	0.999983572325926	POGZ	13494
chr1:151580756-151581601	29.6019375982051	0.171834336315869	0.30316949817682	0.566792956907718	0.57085485626662	0.999983572325926	SNX27	2939
chr1:151581616-151582619	28.1944707997325	0.178788420766748	0.304935150403809	0.586316207003319	0.557663041813704	0.999983572325926	SNX27	1921
chr1:151582766-151585699	195.782982968191	-0.170029335108722	0.148780994904616	-1.14281622607597	0.253114900410774	0.999983572325926	SNX27	0
chr1:151592074-151595512	142.070241942198	-0.0363609827321704	0.152020183169568	-0.239185231684744	0.810961953767869	0.999983572325926	SNX27	0
chr1:151597033-151597763	10.0246598009316	-0.599036183632948	0.549393639795499	-1.0903587887474	0.275555127974534	0.999983572325926	SNX27	0
chr1:151625467-151628119	102.309374910606	-0.214875543240005	0.172258257847847	-1.24740343902585	0.212249606210767	0.999983572325926	SNX27	0
chr1:151633891-151635089	26.6726093788526	-0.42829939624619	0.330674181845786	-1.29523083373329	0.195240611151221	0.999983572325926	SNX27	0
chr1:151642626-151643897	31.2401999033813	0.291310653759718	0.279511975489983	1.04221170935182	0.297313535447364	0.999983572325926	SNX27	0
chr1:151734749-151736788	101.095231835132	-0.195456248529683	0.179518830888336	-1.08877852848351	0.276251562352791	0.999983572325926	MRPL9	0
chr1:151752572-151753222	14.4219473458433	-0.026285336534446	0.404475022100803	-0.0649863034753607	0.948184905445101	0.999983572325926	TDRKH	0
chr1:151754227-151757536	144.032389151127	0.250835509935559	0.152364621141145	1.64628447245109	0.099705204807835	0.999983572325926	TDRKH	0
chr1:151762359-151762859	11.9006443517542	0.061481782049331	0.435775450916729	0.141085923771046	0.887802063621145	0.999983572325926	TDRKH	0
chr1:151763274-151764581	32.6994935345095	0.334225454053619	0.270400109489562	1.23604037988203	0.21644355440578	0.999983572325926	TDRKH	263
chr1:151881085-151883058	128.286995265761	-0.25544330513955	0.166328669232964	-1.53577435758696	0.124593730832138	0.999983572325926	THEM4	0
chr1:151887151-151888491	38.2249822043484	-0.0513550161444037	0.278668924677226	-0.184286842186967	0.853788435563304	0.999983572325926	THEM4	4789
chr1:151917470-151919180	50.0055119861196	-0.566996648257305	0.234569763863214	-2.41717704327802	0.0156414072678453	0.999983572325926	THEM4	35108
chr1:151939322-151939947	15.4836753694699	0.344353823482293	0.391880459991724	0.878721596605163	0.379552245908784	0.999983572325926	S100A10	15438
chr1:151965148-151966382	50.4582986185574	0.47431061109315	0.239682471422501	1.97891238469858	0.0478258716327064	0.999983572325926	S100A10	0
chr1:151966461-151966981	14.8081338688866	0.149258291558667	0.389084207483606	0.383614365959473	0.701264290725448	0.999983572325926	S100A10	0
chr1:151972274-151975027	120.082032259353	0.0397071510000433	0.171832794822517	0.231080167444498	0.817252522275978	0.999983572325926	S100A10	5559
chr1:152007203-152012059	345.237707176231	-0.00258185647524981	0.111320846097705	-0.0231929289594489	0.981496378964818	0.999983572325926	S100A11	0
chr1:152018666-152022383	274.864530456469	-0.193244725560759	0.141671018820518	-1.36403851097858	0.172555445417961	0.999983572325926	S100A11	9154
chr1:152132484-152134048	49.8083885818606	-0.194463176959421	0.26614028418611	-0.730679226386616	0.464975107144507	0.999983572325926	RPTN	779
chr1:153329902-153331687	90.00270056068	-0.00727529028319371	0.175916550493832	-0.0413564855766587	0.96701170257527	0.999983572325926	S100A9	0
chr1:153332145-153333586	48.0563752510601	0.30071633059333	0.249097255968269	1.20722458151701	0.227345666205199	0.999983572325926	S100A9	0
chr1:153357231-153360381	144.808868574988	0.110965475296943	0.14974035528118	0.741052571222862	0.458661565457943	0.999983572325926	S100A8	2126
chr1:153490236-153490788	13.4785860313067	-0.36497063531475	0.426135507799821	-0.85646614430027	0.391739991752213	0.999983572325926	S100A6	16287
chr1:153507803-153508613	30.7492132594805	0.255764462141917	0.537885251347753	0.475500046712678	0.634430599950662	0.999983572325926	S100A6	0
chr1:153512803-153513303	16.2749149888084	0.657650330974116	0.398277121009359	1.65123803573608	0.0986899793224247	0.999983572325926	S100A5	0
chr1:153513846-153514346	13.3349434618522	0.616157862363713	0.412144165950635	1.49500566371602	0.134912964020639	0.999983572325926	S100A5	0
chr1:153517737-153518746	37.9502313093061	0.344326145329336	0.265373838391315	1.29751352814817	0.194454553478666	0.999983572325926	S100A4	0
chr1:153522792-153524390	64.6480657088265	0.221913378364099	0.217103218910019	1.02215609459054	0.30670702728765	0.999983572325926	S100A3	1057
chr1:153526810-153527406	14.7835968134612	0.000797253224887259	0.393490781422215	0.00202610394582995	0.998383404049088	0.999983572325926	S100A3	5075
chr1:153538149-153539961	62.2087667430364	-0.00272634100406832	0.22158361951687	-0.0123038923635813	0.990183161934204	0.999983572325926	S100A2	0
chr1:153544892-153546096	38.220192496531	0.192502432620736	0.274719834910942	0.700722729697116	0.483476068256315	0.999983572325926	S100A2	6585
chr1:153599139-153600274	47.0363625533389	0.155714961130836	0.238627618838549	0.652543749498624	0.514050459476361	0.999983572325926	S100A13	0
chr1:153606346-153607624	77.68774263133	-0.430222147458924	0.209732868842035	-2.05128623774729	0.0402390799083358	0.999983572325926	CHTOP	0
chr1:153616921-153617559	10.0960868609811	-0.198338285684754	0.475654808355241	-0.416979461157104	0.676693430773905	0.999983572325926	CHTOP	0
chr1:153619310-153620495	35.1619309889592	0.303019880218295	0.262519117028599	1.15427738615045	0.248386464632438	0.999983572325926	CHTOP	527
chr1:153625126-153626331	69.0853761671229	0.110680418478642	0.205422377321309	0.538794360779509	0.590028755158026	0.999983572325926	SNAPIN	4798
chr1:153630269-153632087	68.3361496491082	0.110055325261381	0.202294032225001	0.544036440674493	0.586416396719738	0.999983572325926	SNAPIN	0
chr1:153642594-153644592	83.9756975538158	0.0838814296476721	0.182883666392672	0.4586600394787	0.646478314333883	0.999983572325926	ILF2	0
chr1:153700170-153701251	59.6772965343186	0.171520715847024	0.217920860631331	0.787078003226113	0.431236205200993	0.999983572325926	INTS3	0
chr1:153707475-153708113	18.5548753369756	-0.291176942418273	0.362788197553073	-0.802608641577092	0.422200972006992	0.999983572325926	INTS3	0
chr1:153755094-153756954	98.1115068246523	0.0617536563961162	0.168349037620759	0.366819182745964	0.713753897829356	0.999983572325926	SLC27A3	2460
chr1:153762338-153764521	123.450817110669	-0.0941015896495535	0.169246723349007	-0.556002431169699	0.578209192787756	0.999983572325926	SLC27A3	9704
chr1:153777384-153778116	21.9520347954788	0.090996169224406	0.341131667917137	0.26674793864787	0.789663241063303	0.999983572325926	GATAD2B	0
chr1:153821498-153822589	31.9650869883633	-0.0766341149946426	0.284194023936594	-0.269654209941235	0.787426291066006	0.999983572325926	GATAD2B	0
chr1:153825855-153827813	91.8419848444329	-0.143378838911045	0.177152342058271	-0.809353335356318	0.41831193568318	0.999983572325926	GATAD2B	0
chr1:153844661-153845161	13.1902612946305	0.0358646529278064	0.446742760915839	0.0802803225155403	0.936014308051731	0.999983572325926	GATAD2B	0
chr1:153895747-153897000	51.9139848093042	0.00212046103461507	0.224738276843056	0.00943524647604147	0.992471874206719	0.999983572325926	GATAD2B	295
chr1:153916804-153919449	235.151241829499	-0.109630545863754	0.162245302290548	-0.675708598745301	0.499225675492607	0.999983572325926	DENND4B	0
chr1:153930646-153931394	19.8926193582373	-0.374213769879183	0.345541109861394	-1.08297901233601	0.278817738826312	0.999983572325926	CRTC2	0
chr1:153934982-153937233	78.0295659823348	0.333645122698513	0.186724083328533	1.7868349746373	0.0739641647430889	0.999983572325926	SLC39A1	0
chr1:153938936-153940396	55.8174083674718	-0.0378279491313621	0.224001222247838	-0.168873851453849	0.865895867287764	0.999983572325926	CREB3L4	0
chr1:153949323-153951024	49.4165762211481	0.178666004977437	0.221753289564953	0.80569720218335	0.420417463126252	0.999983572325926	JTB	0
chr1:153962259-153964457	205.508536575097	-0.190755504274825	0.133831372744255	-1.42534220761039	0.154058304993112	0.999983572325926	RPS27	0
chr1:154102037-154102831	21.8622303179823	0.132705891806478	0.348401682579705	0.380899112839727	0.70327811080775	0.999983572325926	NUP210L	0
chr1:154120824-154121666	25.9228365133991	0.631631014294335	0.308706465911908	2.04605696362244	0.040750766536388	0.999983572325926	NUP210L	0
chr1:154131592-154132092	13.4736679147515	-0.0731965367677248	0.441286659562747	-0.165870721857425	0.868258688855975	0.999983572325926	TPM3	2196
chr1:154152448-154152948	16.4525202281313	0.0187517212399395	0.416119934552261	0.0450632610526483	0.96405688509041	0.999983572325926	TPM3	0
chr1:154153780-154156496	116.848307577355	0.000567243826823001	0.168446662602326	0.00336749816268053	0.99731313028567	0.999983572325926	TPM3	0
chr1:1541829-1543366	84.238862848841	-0.182552152956791	0.207123165959405	-0.881370039469997	0.378117568345138	0.999983572325926	FNDC10	6352
chr1:154191625-154194905	237.497441999393	-0.153883835081542	0.162076151605131	-0.949453905201626	0.342389805251154	0.999983572325926	C1orf43	0
chr1:154243504-154245981	140.343386351361	-0.007167306352763	0.157130504126944	-0.0456137170346797	0.963618135939975	0.999983572325926	HAX1	0
chr1:154376988-154381567	278.052604840502	-0.0468204633800762	0.123647197280972	-0.378661744137093	0.704939065197913	0.999983572325926	IL6R	0
chr1:154391207-154393630	138.24119235261	0.115082942361245	0.160541433209844	0.716842624737377	0.473471207569091	0.999983572325926	IL6R	0
chr1:154393839-154395263	51.9093641425613	0.152100611599194	0.227359550172024	0.668987124068957	0.50350369157021	0.999983572325926	IL6R	0
chr1:154395404-154396710	55.2058912846521	0.313636582512455	0.213060709749181	1.47205265054112	0.141006660348634	0.999983572325926	IL6R	0
chr1:154397697-154398197	17.5779379652134	0.169937467726965	0.41637651740489	0.40813413010445	0.683175204153088	0.999983572325926	IL6R	0
chr1:154403763-154406039	71.8960168145882	0.357769693037242	0.194653958680889	1.83797799675762	0.0660656476543888	0.999983572325926	IL6R	0
chr1:154434867-154436627	63.0103838450186	0.0785858936157603	0.206898892171964	0.379827522471429	0.704073450754477	0.999983572325926	IL6R	0
chr1:154438100-154439319	40.8398739842672	0.0703611382542978	0.278788688601357	0.252381610628787	0.800746112774189	0.999983572325926	IL6R	0
chr1:154464636-154465863	43.5998581220381	0.0572900373412952	0.247558146755383	0.231420529246022	0.816988117953805	0.999983572325926	SHE	0
chr1:154465905-154466974	31.7736392971074	0.264359466860849	0.284322095624727	0.929788683077848	0.352480506922137	0.999983572325926	SHE	0
chr1:154468773-154470243	40.4955457700468	-0.161009285484081	0.264896723805162	-0.607819089535084	0.54330746695186	0.999983572325926	SHE	0
chr1:154473607-154475106	54.0622703195325	0.13245904710261	0.230369499268313	0.574985176090236	0.565301322594293	0.999983572325926	SHE	0
chr1:154490647-154493785	185.893143731198	-0.199096741339582	0.158665704384834	-1.25481900522551	0.209544471724135	0.999983572325926	TDRD10	0
chr1:154529633-154532234	111.435297527663	-0.0624470686546595	0.170484519023207	-0.366291725562243	0.714147403264703	0.999983572325926	UBE2Q1	0
chr1:154579100-154581675	112.142958420555	-0.0358367869601198	0.185005249125907	-0.193706865775094	0.846405415561184	0.999983572325926	ADAR	0
chr1:154595842-154596795	23.0130912310687	-0.405188537784273	0.344140219135103	-1.17739373445684	0.239038389507077	0.999983572325926	ADAR	0
chr1:154599105-154601071	117.086409923557	-0.131830303354072	0.168418388030977	-0.782754810180377	0.433771109097872	0.999983572325926	ADAR	0
chr1:15462365-15464255	75.4248356197183	-0.0537049746040982	0.193015383440257	-0.278241939304912	0.780826642516732	0.999983572325926	TMEM51-AS1	0
chr1:15468019-15469828	67.7026120200902	0.2299805519831	0.204007346267574	1.12731505110341	0.259609301002532	0.999983572325926	TMEM51-AS1	0
chr1:15478712-15481096	88.6236294760791	0.121966751641897	0.182985201934578	0.666538880480092	0.505066720656168	0.999983572325926	TMEM51	0
chr1:154832183-154833344	34.4922532076698	-0.197870047028439	0.272878838472263	-0.72512052651731	0.46837809276997	0.999983572325926	KCNN3	0
chr1:154908565-154911075	321.835891604564	-0.128690468236018	0.281387716903257	-0.457342167072144	0.647425125798967	0.999983572325926	PMVK	0
chr1:154914327-154915663	36.8215605253183	0.245623149843164	0.26092135357212	0.941368525344831	0.346516037284448	0.999983572325926	PBXIP1	895
chr1:154927940-154928899	25.7843193702422	-0.016851917154423	0.312126060094239	-0.0539907406300355	0.95694254138968	0.999983572325926	PBXIP1	0
chr1:154934046-154935122	73.3324594422438	-0.180997338956977	0.202964041382321	-0.89177047187405	0.372515971789402	0.999983572325926	PYGO2	0
chr1:154946000-154949258	213.75316150862	-0.284957251552816	0.15596487629064	-1.82706041469105	0.0676906862429285	0.999983572325926	CKS1B	0
chr1:154949697-154950590	28.3125273397679	0.0472409589965267	0.304777119886328	0.155001658307376	0.876820009966932	0.999983572325926	CKS1B	0
chr1:15495129-15496068	21.2258432770669	0.129300687011518	0.32680380557984	0.395652329635828	0.692361527094689	0.999983572325926	TMEM51	0
chr1:154955836-154956461	20.7043323668373	0.327605893023329	0.358474331955263	0.913889402447407	0.360774962754463	0.999983572325926	FLAD1	0
chr1:154972995-154974274	33.5292123729531	-0.390097450458524	0.281377854307508	-1.386382917087	0.165630009932591	0.999983572325926	ZBTB7B	831
chr1:154974683-154976534	61.7497219508192	0.370192295181237	0.211700952008576	1.74865673332561	0.0803503731983329	0.999983572325926	ZBTB7B	0
chr1:154976609-154977661	28.6904171889235	0.257426190883505	0.28860203962976	0.891976339508029	0.372405614524031	0.999983572325926	ZBTB7B	0
chr1:154978537-154979245	20.487713796999	0.0372499961306386	0.344253852161729	0.108205023405631	0.913833060253531	0.999983572325926	ZBTB7B	0
chr1:155043566-155044305	21.225297229338	-0.0913522470154452	0.355004736189223	-0.257326840188276	0.796926474433185	0.999983572325926	EFNA3	0
chr1:1550480-1551894	65.4055851183188	-0.41914604915589	0.214006123566111	-1.95857035383573	0.0501631243176678	0.999983572325926	MIB2	0
chr1:15505446-15506149	15.9494107741299	-0.353712429635447	0.409308718023501	-0.864170280426662	0.387494355737321	0.999983572325926	TMEM51	0
chr1:155107009-155109591	141.418111245444	-0.0844955335202527	0.158572121168158	-0.532852388539655	0.594135765525694	0.999983572325926	EFNA1	0
chr1:155111080-155113167	76.4792708873879	0.0511964767538718	0.200683757246119	0.255110216473993	0.798637973575292	0.999983572325926	DPM3	0
chr1:155145214-155146002	31.0758594101532	-0.307891317488722	0.281062371910838	-1.09545548696357	0.273317136560806	0.999983572325926	KRTCAP2	0
chr1:155157375-155158313	29.2475375498099	0.148210318817149	0.304632217575882	0.486522141343212	0.626597010863692	0.999983572325926	MUC1	0
chr1:155163394-155164100	17.9790712207548	0.218567658259486	0.3575482820169	0.611295506795794	0.541003965071491	0.999983572325926	MUC1	687
chr1:155177692-155179950	168.271111739872	-0.189571882663468	0.17037975398141	-1.11264324682704	0.265861678912987	0.999983572325926	MTX1	0
chr1:155189169-155190293	31.9427307900889	0.010561727074274	0.282421430109329	0.037397045508145	0.97016842836755	0.999983572325926	GBAP1	0
chr1:155191846-155197359	204.840635427946	0.0770599637740073	0.134317354295647	0.573715616854618	0.566160258645884	0.999983572325926	GBAP1	0
chr1:155197446-155198190	24.45088967754	0.0815322853112336	0.324508342595647	0.251248657150324	0.801621867769526	0.999983572325926	GBAP1	0
chr1:155210672-155212046	46.5071749378559	0.262663993995965	0.245037560558086	1.07193359825218	0.28374985799417	0.999983572325926	GBA	0
chr1:155213565-155214499	65.0191879507879	-0.156568198570822	0.245221231230123	-0.638477336507186	0.52316300238571	0.999983572325926	GBA	0
chr1:155225128-155226122	43.9845905376788	0.0061816718272084	0.238684608694434	0.0258989126321179	0.979337967350793	0.999983572325926	FAM189B	0
chr1:155231531-155232873	44.3952609535091	0.325217672062975	0.23606156256776	1.37768160358433	0.168301613623588	0.999983572325926	CLK2	0
chr1:155242204-155243817	55.6229645257229	-0.0500187887991309	0.219546899430318	-0.227827352282906	0.819780461767575	0.999983572325926	CLK2	0
chr1:155277543-155279586	145.731741920589	-0.083936350974906	0.16297577123101	-0.515023493007008	0.606536603406208	0.999983572325926	FDPS	0
chr1:155293168-155294114	29.1285207852569	0.267566465337864	0.305160595686378	0.876805423505104	0.380592332782843	0.999983572325926	RUSC1	0
chr1:155497712-155498212	12.7540159722174	-0.421593924326905	0.435548675164271	-0.967960525119029	0.3330640847108	0.999983572325926	ASH1L	0
chr1:15550730-15551677	29.9501738854047	0.0213970491071734	0.276040295341426	0.077514223351732	0.938214476718803	0.999983572325926	TMEM51	3755
chr1:155531635-155534698	136.798806952534	-0.0914387754369975	0.169111501612235	-0.540701102912933	0.588713618175544	0.999983572325926	ASH1L	0
chr1:15557295-15558027	16.4810972159821	0.291538267175397	0.407770979196819	0.714955899386553	0.474636294154016	0.999983572325926	TMEM51	10320
chr1:155579054-155579909	29.5449249559341	-0.189551454342075	0.287203901459027	-0.659989134476005	0.509260802074392	0.999983572325926	MSTO1	51
chr1:155645283-155646420	32.6576969873928	0.162364868707736	0.285810460024251	0.568085817061976	0.569976697778194	0.999983572325926	YY1AP1	0
chr1:155657586-155659641	101.078683099742	-0.286693122246646	0.186861514612211	-1.53425451378585	0.124967051207117	0.999983572325926	DAP3	0
chr1:155669848-155670454	10.8048252283574	-0.26572701868956	0.466677100218524	-0.569402309573648	0.569083149840648	0.999983572325926	DAP3	0
chr1:155671284-155673461	55.80513623498	0.170249195196714	0.213727441873152	0.796571529161697	0.425699917964208	0.999983572325926	DAP3	0
chr1:155714560-155715491	33.8632044195141	-0.125211062631138	0.269940661473382	-0.463846617059152	0.642757641569869	0.999983572325926	YY1AP1	0
chr1:15572444-15573122	16.8736695708554	-0.705882264734768	0.398830674801267	-1.76987957379783	0.076747204228056	0.999983572325926	FHAD1	645
chr1:155826179-155827449	45.6628390723054	0.130954546651856	0.241795661839391	0.541591795550245	0.588099745039214	0.999983572325926	GON4L	0
chr1:155828527-155829281	19.1879642751789	0.0778355996692328	0.354022601062299	0.21986053838279	0.825979770125364	0.999983572325926	GON4L	0
chr1:15583942-15591377	468.900483204226	-0.128900508553784	0.115082173882268	-1.12007363265186	0.262682385686679	0.999983572325926	FHAD1	0
chr1:155878991-155882013	192.364593939513	-0.0745030432009343	0.139498393334453	-0.534078145418565	0.593287469383131	0.999983572325926	RIT1	0
chr1:155903286-155905064	133.265238108451	-0.142656496694443	0.167005056854115	-0.854204653330102	0.392991605334889	0.999983572325926	KIAA0907	0
chr1:155909847-155910395	22.9163100268668	-0.000100122654404222	0.325165454586699	-0.000307912950136362	0.999754321014897	0.999983572325926	RXFP4	1084
chr1:15591765-15592265	11.8286425762975	-0.189443935620319	0.451896454774067	-0.419219787229876	0.675055512237886	0.999983572325926	FHAD1	0
chr1:155936781-155937667	33.4210333259595	0.0566547047257674	0.324246940697924	0.174727029355531	0.861294128123891	0.999983572325926	ARHGEF2	0
chr1:155939388-155940011	21.2366504029364	0.166678039586229	0.371459928994057	0.448710686069441	0.653640374932133	0.999983572325926	ARHGEF2	0
chr1:155940759-155941988	31.9230618468662	0.0436122991605043	0.282532879243298	0.154361854370048	0.877324428925283	0.999983572325926	ARHGEF2	0
chr1:155946421-155947192	20.1624659487721	0.332847796527877	0.34914583925887	0.953320243581913	0.340427837724622	0.999983572325926	ARHGEF2	0
chr1:155947357-155949508	81.6666260462662	0.015813120560657	0.181918449139901	0.0869242269567517	0.930731742076944	0.999983572325926	ARHGEF2	0
chr1:155959158-155961508	88.203174082898	0.0765670871628236	0.188130973872843	0.406988203944424	0.684016651980087	0.999983572325926	ARHGEF2	0
chr1:155990414-155991000	12.2735017838844	0.746603282474092	0.424658768795355	1.75812519918524	0.0787262089903868	0.999983572325926	SSR2	0
chr1:15601787-15602677	29.3198230573406	0.0611606789529457	0.287153632096383	0.212989397022208	0.831335232894647	0.999983572325926	FHAD1	0
chr1:156023744-156024560	34.5871480590422	-0.347003057185508	0.288366121206155	-1.20334197281599	0.228844012928715	0.999983572325926	LAMTOR2	0
chr1:156024631-156026290	78.8039202729676	0.0924115745414886	0.204301989977151	0.452328313355262	0.651032481795635	0.999983572325926	LAMTOR2	0
chr1:15603126-15603626	15.4437107668054	-0.0655213922962977	0.389283137848735	-0.168312947379081	0.866337088634093	0.999983572325926	FHAD1	0
chr1:156052177-156052677	8.52799901743807	-0.159242779456054	0.523184616253406	-0.304372060089252	0.760844451445186	0.999983572325926	LMNA	0
chr1:156052772-156054647	50.8417840337819	0.466003850179322	0.216280907512715	2.15462314976612	0.0311913359826317	0.999983572325926	LMNA	0
chr1:156057677-156061791	194.902842172529	0.0871606132221896	0.148706194433354	0.586126311377381	0.557790636094436	0.999983572325926	LMNA	0
chr1:156065448-156070335	227.178032213684	-0.0543014711918531	0.132973870357002	-0.408361966498132	0.683007951893211	0.999983572325926	LMNA	0
chr1:156070646-156071339	27.2552102134836	-0.0273683333388259	0.297651710017633	-0.091947509178444	0.926739744441203	0.999983572325926	LMNA	0
chr1:156071426-156078427	524.402306546464	-0.0398036412364086	0.114307780764325	-0.348214626950671	0.727679003663614	0.999983572325926	LMNA	0
chr1:156078611-156079205	19.9740636215367	-0.0104883063330941	0.348889433582399	-0.0300619775881433	0.976017624504989	0.999983572325926	LMNA	0
chr1:156079205-156080427	32.4849511653305	0.182461635405171	0.291789273207249	0.62531988718987	0.53176113010697	0.999983572325926	LMNA	0
chr1:156081495-156082761	41.5724762401087	0.242791030728322	0.285301605094294	0.850997773559943	0.394770589568158	0.999983572325926	LMNA	0
chr1:156082998-156086266	209.116177787823	0.196173729493475	0.131964390186398	1.48656565014533	0.137129565714849	0.999983572325926	LMNA	0
chr1:156088922-156090835	49.7297903827632	0.316327521401946	0.251383589775408	1.25834594726155	0.208266671014657	0.999983572325926	LMNA	0
chr1:156091519-156100579	634.699335976794	0.0485721512054293	0.0991384856089929	0.489942436653716	0.624174632657231	0.999983572325926	LMNA	0
chr1:156116103-156116652	23.5445860939963	0.189634536921989	0.342301367739318	0.553998770657578	0.579579687066039	0.999983572325926	SEMA4A	3082
chr1:156117206-156119593	116.336977780741	0.0714764880791694	0.161585566174849	0.44234450991635	0.658239926773628	0.999983572325926	SEMA4A	141
chr1:156119863-156123290	127.783832921157	0.0962336754735969	0.159877144182509	0.601922657335812	0.54722562163143	0.999983572325926	SEMA4A	0
chr1:156123551-156124134	19.9029511074765	0.246849228307022	0.338982761197194	0.72820584573451	0.46648758795155	0.999983572325926	SEMA4A	0
chr1:156127326-156127952	15.6883485674843	-0.631822377627816	0.434130127742026	-1.45537555966	0.145565318749422	0.999983572325926	SEMA4A	0
chr1:156128961-156135862	406.912479521058	-0.0894442799076462	0.130322125647374	-0.686332266783806	0.492503606071359	0.999983572325926	SEMA4A	0
chr1:156163076-156163923	47.0746143996856	-0.192401084960629	0.238855261991917	-0.805513277606337	0.420523547474049	0.999983572325926	SLC25A44	0
chr1:156164015-156164672	20.1404671080915	-0.218607153668236	0.345337970128692	-0.633023798647947	0.526718101927878	0.999983572325926	SLC25A44	0
chr1:156181920-156184782	214.376550366551	-0.0618486527737148	0.14548693879012	-0.425114812972578	0.670752979992428	0.999983572325926	PMF1	0
chr1:156186954-156188440	51.7792632487587	0.460134799538838	0.228276148558121	2.01569372203458	0.0438320125007144	0.999983572325926	PMF1	0
chr1:156196189-156197184	28.4772247057699	-0.18916889269126	0.294445867327967	-0.642457285639383	0.520576314863592	0.999983572325926	PMF1	0
chr1:156197218-156200693	210.955681362563	0.0712725894818801	0.133087260029075	0.53553277350747	0.592281501240691	0.999983572325926	PMF1	0
chr1:156251449-156253329	73.6080254845105	0.120647474195215	0.220167606416308	0.54798013276797	0.583705544569562	0.999983572325926	SMG5	0
chr1:156264541-156266281	93.23245483169	0.107738846037438	0.180507450241987	0.59686647777144	0.550596529860948	0.999983572325926	GLMP	0
chr1:156307208-156308804	44.0240991177983	-0.0126803437059765	0.235660453292489	-0.0538076861383203	0.957088385740217	0.999983572325926	CCT3	0
chr1:156368089-156368591	10.0970523993046	0.122103459700752	0.506218115558942	0.241207210780931	0.809394522480358	0.999983572325926	C1orf61	5463
chr1:156426258-156428042	160.488172535624	-0.110974557309959	0.157000054469418	-0.706844068844416	0.479663384991057	0.999983572325926	MEF2D	5470
chr1:156469102-156479423	978.493214961876	0.0165807915735235	0.0990464332937367	0.167404226705981	0.867051999675921	0.999983572325926	MEF2D	0
chr1:156493645-156495685	76.413492290913	0.165570625390062	0.193488080696616	0.855714857442158	0.392155520049126	0.999983572325926	IQGAP3	0
chr1:156509253-156511683	83.5134433431774	0.295421297079104	0.188065170120736	1.57084534520372	0.11621857636707	0.999983572325926	IQGAP3	0
chr1:156522828-156523544	20.5121530644005	-0.137751944925953	0.362377999483444	-0.380133300372301	0.703846467757437	0.999983572325926	IQGAP3	0
chr1:15655215-15656597	46.9693054584604	0.0727107609702534	0.251819065283237	0.288742081098868	0.772778757516482	0.999983572325926	FHAD1	0
chr1:156560557-156562233	61.0496688178651	0.167209186770158	0.221373660565075	0.755325571901112	0.450053658836642	0.999983572325926	NAXE	0
chr1:156570486-156571861	48.9560792812627	0.179658970479403	0.241720024114297	0.743252327305955	0.457328928158533	0.999983572325926	GPATCH4	0
chr1:156697279-156699267	121.245989420625	-0.0150108843525194	0.189687633618184	-0.0791347546816592	0.936925439944701	0.999983572325926	ISG20L2	0
chr1:156710867-156711971	38.006475980219	-0.067692878029773	0.263243931214171	-0.257148864619786	0.797063856970093	0.999983572325926	HDGF	0
chr1:156715807-156721393	240.102273766305	0.0495199954859187	0.134355757123409	0.368573677422943	0.712445518672634	0.999983572325926	HDGF	0
chr1:156721423-156722689	38.8060712316437	0.0589648380309772	0.278443098572013	0.211766204058842	0.83228943578742	0.999983572325926	HDGF	0
chr1:156736270-156738365	102.713230494725	0.0598988259081566	0.172694504025081	0.34684847816267	0.72870515492752	0.999983572325926	HDGF	0
chr1:156774395-156775094	16.8902806154959	0.606307269773694	0.372507110901164	1.62763945178637	0.103601358623303	0.999983572325926	SH2D2A	940
chr1:156932529-156934511	57.0096823967328	0.298672117924235	0.224485911941877	1.33047154425248	0.183362955882864	0.999983572325926	ARHGEF11	0
chr1:157014484-157015879	50.7496162311947	0.196251599972557	0.231486502362489	0.847788523173776	0.396555755826626	0.999983572325926	ARHGEF11	0
chr1:157015887-157016769	26.4845278704859	-0.25559823943113	0.315435883072372	-0.810301722624521	0.417766785538962	0.999983572325926	ARHGEF11	724
chr1:157025176-157026300	33.5802952187931	0.128643983670254	0.273750861596039	0.469930881386917	0.63840440020526	0.999983572325926	ARHGEF11	10013
chr1:157075202-157077542	101.565052936754	-0.0208503466130386	0.182708152007369	-0.114118315926033	0.90914400306505	0.999983572325926	ETV3L	5601
chr1:157106251-157109770	193.165297395846	-0.188069042833694	0.142364606018297	-1.32103791871923	0.186488721164646	0.999983572325926	ETV3	0
chr1:157111535-157113105	47.8711554930634	-0.24674115271391	0.257535130925812	-0.958087356186712	0.338018710615654	0.999983572325926	ETV3	3151
chr1:157116992-157119054	102.65013313204	0.0346411705705047	0.215155768732724	0.16100507448414	0.872089403926497	0.999983572325926	ETV3	8608
chr1:15735248-15737663	84.2058577057116	0.121542880248321	0.195938202560884	0.620312316127092	0.535052187928178	0.999983572325926	EFHD2	0
chr1:15742066-15742566	14.8515010613505	0.230636240379583	0.402220888079426	0.573406919468685	0.566369206317173	0.999983572325926	EFHD2	0
chr1:15742847-15743347	14.46112795795	-0.396922024610933	0.400246220428983	-0.991694622838695	0.321346514897687	0.999983572325926	EFHD2	0
chr1:15743538-15744160	18.0862173692378	0.147332526067594	0.355571635111315	0.414353990923574	0.678614878666913	0.999983572325926	EFHD2	0
chr1:157702808-157705530	163.326961635443	0.0124239528678551	0.146166159468514	0.0849988322401766	0.932262319088492	0.999983572325926	FCRL2	9992
chr1:157752606-157753553	27.182506126129	-0.114514097276107	0.316053543427106	-0.362324990994819	0.717109184979524	0.999983572325926	FCRL2	5683
chr1:157914685-157915209	15.2410408905192	-0.342588519863862	0.397571597606853	-0.861702701918456	0.388851138385779	0.999983572325926	KIRREL	47853
chr1:157924932-157925928	31.2650472318432	0.114134959873795	0.288083368898284	0.396187257564645	0.69196689085787	0.999983572325926	KIRREL	37134
chr1:158116965-158121381	155.113650346419	-0.165129606039898	0.171262758329694	-0.964188640019509	0.334951358713227	0.999983572325926	CD1D	28355
chr1:158173138-158173899	21.0333856748375	0.281407122711936	0.393094909402895	0.71587577447744	0.47406805827622	0.999983572325926	CD1D	16921
chr1:158253213-158258316	240.979563981283	-0.157518274017024	0.139585794728218	-1.12846922800219	0.259121805507035	0.999983572325926	CD1C	1246
chr1:158259611-158260490	22.6499684803787	0.122252612008814	0.323579479350243	0.377813241600798	0.7055693362038	0.999983572325926	CD1C	0
chr1:15849693-15854298	198.601596190862	-0.277071150284115	0.148894400384612	-1.86085675195579	0.0627644085649003	0.999983572325926	CASP9	0
chr1:15857594-15858613	25.3742189714247	-0.259255931432816	0.328400295605157	-0.789450968535441	0.429848476382731	0.999983572325926	DNAJC16	0
chr1:158778161-158781054	159.731870067675	-0.114306856257601	0.152101756392033	-0.751515689029796	0.452342362356911	0.999983572325926	MNDA	20113
chr1:158781248-158781748	18.581451988983	0.0710301837456581	0.406828585639571	0.17459486932068	0.861397980351102	0.999983572325926	MNDA	19419
chr1:158782060-158784230	63.2022420906748	-0.00568229392425438	0.245404482936269	-0.0231548089760449	0.98152678614518	0.999983572325926	MNDA	16937
chr1:158787579-158790460	110.522809988078	-0.0925453719990405	0.169395976918135	-0.546325678346927	0.584842088157025	0.999983572325926	MNDA	10707
chr1:158799748-158803496	206.847181875378	-0.321050306000258	0.170610940232431	-1.88176857570139	0.0598674442034206	0.999983572325926	MNDA	0
chr1:158901066-158902120	51.689954302683	-0.0114775755121239	0.239530033531813	-0.0479170621858551	0.961782341351907	0.999983572325926	PYHIN1	0
chr1:158968421-158970660	96.2363025774706	0.0617734129779653	0.199199405461705	0.310108420428197	0.756478509133282	0.999983572325926	IFI16	9021
chr1:158974608-158977436	143.037913413805	0.0966315981588465	0.169940040804874	0.568621719173291	0.569612882175732	0.999983572325926	IFI16	2245
chr1:158977665-158988178	720.757647614154	0.132623725688561	0.106132043315791	1.24961059398381	0.211441831261595	0.999983572325926	IFI16	0
chr1:158988457-158988998	19.2491249373587	-0.144290659808612	0.353135704192449	-0.408598332299976	0.682834454731194	0.999983572325926	IFI16	0
chr1:1590163-1591530	56.572099056006	-0.344220520956049	0.244057494078998	-1.4104075035886	0.158419391031639	0.999983572325926	CDK11B	0
chr1:159024215-159026034	51.6975391388702	0.169830596754865	0.217638384600142	0.780333841692896	0.435194398178444	0.999983572325926	IFI16	0
chr1:159036087-159039917	164.504055367134	0.00821967313923121	0.145155192450133	0.0566267937129086	0.954842490488814	0.999983572325926	AIM2	0
chr1:159053379-159055002	61.3519588594122	0.0627586640620731	0.205146568583887	0.305921100680806	0.759664719668175	0.999983572325926	AIM2	6731
chr1:15905778-15906576	24.9342383030533	0.283748239316404	0.306084099936059	0.927027047062158	0.353912491480116	0.999983572325926	AGMAT	0
chr1:159083219-159084247	30.900411502671	-0.511630374103015	0.300101602776918	-1.70485718626214	0.0882210629646387	0.999983572325926	AIM2	36571
chr1:15929804-15930844	33.3716955676837	-0.0213095345900972	0.283872286575825	-0.0750673299149448	0.940161141409339	0.999983572325926	DDI2	13108
chr1:159308948-159309648	20.9868154867638	-0.764116669285045	0.368242917342004	-2.07503425945155	0.0379833597224065	0.999983572325926	OR10J3	24498
chr1:159399786-159401927	95.6679303093593	-0.351941822526743	0.187771725020219	-1.87430680784791	0.0608881497370018	0.999983572325926	OR10J1	7584
chr1:159410526-159411447	27.4393568429452	-0.00759214827932066	0.305534271755104	-0.024848761599504	0.980175596918146	0.999983572325926	OR10J1	0
chr1:15942476-15943864	64.243488966274	0.00173470985586233	0.19800436284695	0.00876096784394191	0.993009848440741	0.999983572325926	DDI2	88
chr1:15943950-15947485	131.499441132422	-0.100852861148939	0.157312773989647	-0.641097722652682	0.521459193735625	0.999983572325926	DDI2	0
chr1:159474639-159475934	58.3528348373105	-0.107065534008997	0.225182780784613	-0.47546057312173	0.634458728913443	0.999983572325926	OR10J5	28933
chr1:15952331-15953007	11.420558275335	-0.271803307029622	0.442436885603505	-0.614332384739734	0.538995706554825	0.999983572325926	DDI2	0
chr1:159615418-159617962	90.3999470189086	-0.30960481154807	0.215288332495583	-1.43809377851176	0.1504074476592	0.999983572325926	NA	NA
chr1:159632510-159635090	174.363959132679	-0.641496521033539	0.19807132978246	-3.238714667782	0.00120069626626087	0.999983572325926	CRP	46988
chr1:159713545-159714064	10.5593358326321	-0.313716981904662	0.53189223327944	-0.589813052862992	0.555315990714428	0.999983572325926	CRP	29165
chr1:159750590-159751648	21.8980827008553	0.0262719958764507	0.33549376570552	0.0783084473155636	0.937582698113358	0.999983572325926	DUSP23	0
chr1:159795369-159796277	29.0284783217158	0.37233259121922	0.29257634390033	1.27259978115681	0.203160096299209	0.999983572325926	SLAMF8	201
chr1:159796487-159799053	102.055592576157	0.24721290263033	0.167759035144521	1.47361900607834	0.140584201110501	0.999983572325926	SLAMF8	0
chr1:159799194-159799868	20.0210315654696	-0.0783943007465943	0.348141722653214	-0.225179275121481	0.821839811505499	0.999983572325926	SLAMF8	0
chr1:159818279-159818779	16.1723369580098	-0.453117763446534	0.402836900721778	-1.12481692375913	0.260666621422537	0.999983572325926	SNHG28	0
chr1:159823599-159824810	48.2047274738493	0.43479430481115	0.229259761959957	1.89651381077108	0.057892135524399	0.999983572325926	SNHG28	0
chr1:15982727-15984780	76.8902423539006	-0.0689370317010182	0.203795902465695	-0.33826505276583	0.735163456916444	0.999983572325926	DDI2	0
chr1:159859121-159860251	39.7685700516368	-0.101309021029918	0.251876464204814	-0.402217100155647	0.687524258429139	0.999983572325926	CFAP45	0
chr1:159860786-159861286	16.861637915671	0.40912517504365	0.385243174971928	1.06199201341714	0.288239310917244	0.999983572325926	CFAP45	0
chr1:159866068-159867006	24.1886119297425	-0.136479784772817	0.324505206009755	-0.420578105513395	0.674063184256756	0.999983572325926	CFAP45	0
chr1:159877455-159878004	10.8350877432291	0.271204572312956	0.479969323085625	0.565045637853347	0.572042722812664	0.999983572325926	CFAP45	7548
chr1:159879376-159880318	25.5353159774826	-0.156195266912346	0.350868954158162	-0.445166963509508	0.656199099240665	0.999983572325926	TAGLN2	7578
chr1:159880324-159881755	61.7516921844664	-0.382235872466893	0.228318045173475	-1.67413781147466	0.0941035180939462	0.999983572325926	TAGLN2	6141
chr1:159893007-159895394	106.068519083142	-0.108014025225312	0.176744666651848	-0.611130323033047	0.541113306635862	0.999983572325926	TAGLN2	0
chr1:16006361-16012648	396.100629528858	-0.0156544708668909	0.126376110678697	-0.123872073470368	0.901416564759432	0.999983572325926	PLEKHM2	0
chr1:160068778-160069625	27.9056356353556	0.119156573203271	0.303396798250264	0.392741696321339	0.694510270907007	0.999983572325926	IGSF8	159
chr1:160173192-160176141	91.6110325960301	0.347346298552223	0.176366198304669	1.96946071237635	0.0489002098488619	0.999983572325926	PEA15	0
chr1:16022425-16024779	71.4665815915749	0.12315702511281	0.207215176976573	0.594343652379932	0.552282287735783	0.999983572325926	PLEKHM2	0
chr1:160230900-160233226	168.007261007369	-0.140585215240438	0.154200085361734	-0.911706468324207	0.361923258036039	0.999983572325926	DCAF8	0
chr1:16025130-16025713	18.8925427317116	0.121179997565051	0.418375312817461	0.289644235337382	0.772088421971488	0.999983572325926	PLEKHM2	0
chr1:160253645-160255015	73.6435441148094	-0.0365592755084993	0.237892869769275	-0.153679576626054	0.877862388954473	0.999983572325926	DCAF8	0
chr1:16029273-16031304	67.5832404472764	-0.0539875045650644	0.216230826335696	-0.249675337600798	0.802838432016263	0.999983572325926	PLEKHM2	0
chr1:160308510-160309010	14.566571901729	-0.577999195791917	0.428643203819244	-1.34843895958667	0.177517240373196	0.999983572325926	COPA	0
chr1:160311747-160314601	240.096422105762	-0.141616792010676	0.159209459826395	-0.889499858645947	0.373734499144552	0.999983572325926	COPA	0
chr1:160315730-160317591	87.8342340877496	-0.193588580699865	0.1825552532046	-1.06043829088227	0.288945249913697	0.999983572325926	NCSTN	0
chr1:160345341-160346105	27.9280852833057	0.00274721499992296	0.341201905537779	0.00805158164516398	0.993575836726262	0.999983572325926	NHLH1	2702
chr1:160398492-160400481	66.6272503767186	0.185000864648842	0.202956145388098	0.911531229049896	0.362015538873301	0.999983572325926	VANGL2	23
chr1:160466155-160467061	20.1119488878389	0.263206326815382	0.335689555144345	0.784076605249765	0.432995161859181	0.999983572325926	SLAMF6	0
chr1:160467798-160471652	350.224111058095	-0.0544410122658434	0.115014923014017	-0.473338683704625	0.635971567771946	0.999983572325926	SLAMF6	0
chr1:160472015-160473325	40.1503153689053	0.277298860678848	0.247487736447122	1.12045495530278	0.262519937601599	0.999983572325926	SLAMF6	0
chr1:160510020-160511052	26.0030858930475	0.114474475435244	0.316387004101844	0.361817881111181	0.717488128999174	0.999983572325926	CD84	0
chr1:160515936-160519473	114.617097023422	0.0920221628736216	0.169575220399873	0.542662793871802	0.587361995702286	0.999983572325926	CD84	0
chr1:160528654-160529154	13.5674979624904	0.368822450897695	0.427124162044694	0.863501725428265	0.387861671176856	0.999983572325926	CD84	0
chr1:160529435-160531471	59.3914903134312	0.148979832332194	0.205361158515184	0.725452823744073	0.468174276674522	0.999983572325926	CD84	0
chr1:160534477-160537819	117.68688619308	0.111306052525649	0.174910739187098	0.636359168356077	0.524542347949553	0.999983572325926	CD84	0
chr1:160542802-160550120	556.785017466675	0.00274673954556743	0.107027477466186	0.0256638725922997	0.979525439854317	0.999983572325926	CD84	0
chr1:160550438-160550951	22.2359802601906	0.238680234137229	0.3643104746289	0.655156112050739	0.512367247897087	0.999983572325926	CD84	1131
chr1:160675107-160675607	9.7868915459114	-0.298341167225749	0.481215619734448	-0.619973988771155	0.535274912034723	0.999983572325926	CD48	0
chr1:160676154-160683779	323.739661562028	0.0877379086661465	0.117698119378231	0.745448687962418	0.456000519853858	0.999983572325926	CD48	0
chr1:160687395-160689072	51.6737643245027	0.321570651832998	0.235297728431206	1.36665429784213	0.171733689243108	0.999983572325926	CD48	5753
chr1:160689938-160690510	17.3884314278092	-0.244563922931346	0.377508852240541	-0.647836259944215	0.517090860297692	0.999983572325926	CD48	8296
chr1:160696114-160697385	45.335535048061	-0.172815270771604	0.236652296766371	-0.730249708677925	0.465237562881314	0.999983572325926	SLAMF7	11691
chr1:160708128-160708706	21.4132691638801	0.46603572243848	0.386335946707098	1.20629655720804	0.22770316466551	0.999983572325926	SLAMF7	370
chr1:160713596-160714098	12.472978640095	0.385013682286746	0.453073751973881	0.849781477318821	0.395446589533628	0.999983572325926	SLAMF7	0
chr1:160759561-160760859	40.2275640512385	0.0482322519659373	0.271895426651233	0.177392656286955	0.859199975276925	0.999983572325926	LY9	5004
chr1:160832819-160833395	11.9604091200043	0.484465796362934	0.457845272175548	1.05814305793941	0.289990226674003	0.999983572325926	CD244	126
chr1:160980851-160986251	347.06191954822	0.0118497392209834	0.112308362158009	0.105510747314717	0.915970542467591	0.999983572325926	F11R	0
chr1:160986943-160989165	63.9204052609844	0.244322406386821	0.201674686379742	1.21146788807583	0.225716134541513	0.999983572325926	F11R	0
chr1:160989568-160991619	69.7332667589638	0.182364657663809	0.201369347517827	0.905622727151482	0.365135575198283	0.999983572325926	F11R	0
chr1:161013869-161018956	686.504156394229	-0.2553256959221	0.151371132687126	-1.68675289263932	0.0916508769383346	0.999983572325926	ARHGAP30	0
chr1:161019235-161020192	28.371936302512	0.0138081247309014	0.306689916327577	0.0450230803028846	0.964088912184121	0.999983572325926	ARHGAP30	0
chr1:161037528-161041188	187.602608456717	0.1504698835085	0.13436957751787	1.11982106581	0.262790020436511	0.999983572325926	ARHGAP30	0
chr1:16104570-16105642	27.9019611136873	0.278099847842053	0.328191259663434	0.847371280171351	0.396788207324543	0.999983572325926	FBLIM1	0
chr1:16105828-16109661	172.191719422486	0.204767080222067	0.146617252862809	1.39660971832332	0.16253096625523	0.999983572325926	FBLIM1	0
chr1:161081348-161082494	37.7907812521512	0.0568939809268037	0.270991734883599	0.209947292124027	0.833708810903732	0.999983572325926	PFDN2	0
chr1:161086779-161089221	107.491737688748	0.244661605613181	0.166658955685892	1.4680375537352	0.142094022353922	0.999983572325926	NIT1	0
chr1:161090926-161091469	14.173250606719	-0.193678518698108	0.436116772050916	-0.444097845142026	0.656971844351367	0.999983572325926	DEDD	0
chr1:161101450-161103650	124.712970483441	-0.147426164428392	0.165678442234351	-0.889833115523014	0.373555502150539	0.999983572325926	DEDD	0
chr1:16110352-16110852	12.3371957057465	1.15146021474154	0.465464692506414	2.47378637580696	0.0133689609780297	0.999983572325926	FBLIM1	0
chr1:161108450-161109009	16.2584626496165	0.379606411023647	0.361545414335117	1.04995498759608	0.293738808336391	0.999983572325926	DEDD	5971
chr1:161122708-161124808	180.765130355048	-0.0341005152459681	0.136420365755718	-0.249966455206771	0.802613290146976	0.999983572325926	UFC1	0
chr1:161128794-161130133	44.0210661282217	0.121325779090157	0.254539852732502	0.476647478922129	0.633613168248466	0.999983572325926	USP21	0
chr1:161134030-161134774	18.0856365711077	-0.917914050208402	0.397388863189539	-2.30986354987657	0.0208957096210702	0.999983572325926	USP21	0
chr1:161134776-161136992	113.388913306263	-0.218221676974727	0.187855112172461	-1.16164886039613	0.245378126408488	0.999983572325926	PPOX	0
chr1:161146648-161148213	81.0624974657045	0.135333544384269	0.184421172783601	0.733828672389305	0.46305316329082	0.999983572325926	B4GALT3	0
chr1:16114772-16115843	42.0528799369097	0.393637883532459	0.243115130155596	1.6191418579359	0.105416744420611	0.999983572325926	FBLIM1	1687
chr1:161151951-161152574	18.6089273866548	0.40164476324298	0.346706811106859	1.15845651246577	0.246677788564755	0.999983572325926	PPOX	4149
chr1:161153587-161154821	36.4485884439971	-0.0970499730749557	0.280838091970618	-0.345572683512995	0.729663877958204	0.999983572325926	ADAMTS4	4716
chr1:161154822-161157873	145.006868509599	-0.0655903609359095	0.157627902368535	-0.416108823059505	0.677330373983327	0.999983572325926	ADAMTS4	1664
chr1:161160150-161160686	15.4890377133636	0.136459160699824	0.383230236863614	0.356076184949853	0.721783511589828	0.999983572325926	ADAMTS4	0
chr1:161162720-161163469	26.4998340327042	0.199681755609399	0.331237637685488	0.602835345055195	0.546618230969368	0.999983572325926	ADAMTS4	0
chr1:161163693-161165085	52.7186052636041	0.096028316753519	0.226123968013049	0.424671111148985	0.671076446117421	0.999983572325926	ADAMTS4	0
chr1:161166311-161167538	43.5680361903622	0.00239913301801445	0.268785877399845	0.00892581500643915	0.992878324578091	0.999983572325926	ADAMTS4	0
chr1:161169856-161173081	215.491104519578	-0.21542941428613	0.139442602274739	-1.54493254408489	0.122362580612194	0.999983572325926	NDUFS2	0
chr1:161182845-161188065	356.865623076212	0.0701185746915115	0.112220103503205	0.624830779001278	0.532082127423966	0.999983572325926	FCER1G	0
chr1:161194587-161195691	35.4004390956284	0.205626405753689	0.285776260351066	0.719536344625282	0.471810516986759	0.999983572325926	TOMM40L	141
chr1:161195737-161198485	97.3306154170148	-0.0212780360602881	0.181607384310691	-0.117165037870299	0.906729271790817	0.999983572325926	MIR5187	0
chr1:161274960-161276210	42.3841497115156	0.0069179773164522	0.242089319130729	0.0285761360364539	0.977202644994441	0.999983572325926	MPZ	0
chr1:161276424-161278067	58.8473470765197	0.126324350047467	0.210681587814489	0.599598433626287	0.548773891326964	0.999983572325926	MPZ	0
chr1:161282959-161285255	191.894027389496	0.0354169159392716	0.137562517045122	0.25746051104644	0.796823295634741	0.999983572325926	SDHC	0
chr1:161320511-161322744	87.7648855893324	-0.0240736660642472	0.199664865049533	-0.120570367041167	0.904031341248315	0.999983572325926	SDHC	0
chr1:161327368-161328003	14.0577248045348	0.438541432674909	0.435689352654039	1.00654613201699	0.314152932066891	0.999983572325926	SDHC	0
chr1:161328355-161330909	111.18683830219	-0.02628638670244	0.180700186227145	-0.145469616004697	0.884340103462749	0.999983572325926	SDHC	0
chr1:161337001-161337746	16.673961287426	-0.470377486772323	0.414854143098731	-1.13383822868168	0.256862412034011	0.999983572325926	CFAP126	0
chr1:161357501-161358001	13.1206297866125	0.0669381202174575	0.423480241043069	0.158066690555817	0.874404247683828	0.999983572325926	CFAP126	19827
chr1:161358595-161359842	105.988665820649	-0.204420847213608	0.176161670585675	-1.16041614804163	0.245879415326878	0.999983572325926	CFAP126	20921
chr1:161359927-161360848	19.2723583317019	-0.264115167651963	0.348636439637752	-0.757566156671373	0.44871074699165	0.999983572325926	CFAP126	22253
chr1:161368530-161370597	259.635593994586	-0.171270256088149	0.14741450769021	-1.16182768420644	0.245305466355047	0.999983572325926	CFAP126	30856
chr1:161457283-161457783	12.5606021736865	0.500420744891861	0.464079817245016	1.07830749430686	0.280896553697964	0.999983572325926	FCGR2A	17421
chr1:161467788-161472329	256.710137547088	0.156981639831946	0.129150737275687	1.21549162740629	0.22417864017461	0.999983572325926	FCGR2A	2875
chr1:161472332-161473536	36.1481329708091	0.267122942266954	0.266895036739826	1.00085391444484	0.316897439706865	0.999983572325926	FCGR2A	1668
chr1:161474140-161477204	190.732548333533	-0.0883947779071767	0.137413335434934	-0.643276561386081	0.52004466219129	0.999983572325926	FCGR2A	0
chr1:161493541-161494530	27.6815932172212	0.494261325754414	0.28935012997495	1.70817730684	0.0876034479256408	0.999983572325926	HSPA6	0
chr1:161499016-161503498	259.451941563167	-0.00511378099000995	0.126224129148805	-0.0405134978905762	0.967683746116324	0.999983572325926	HSPA6	2328
chr1:161509186-161510490	56.8677166044095	-0.000903346777302269	0.232889996570927	-0.00387885607197882	0.996905128387255	0.999983572325926	FCGR3A	1060
chr1:161518901-161520169	38.1590447757507	0.126706492696533	0.277999746675672	0.455779166030517	0.648548787202329	0.999983572325926	FCGR3A	0
chr1:161523436-161526124	115.740575281091	0.188870939100554	0.161525471849143	1.16929507735442	0.242284765800309	0.999983572325926	FCGR3A	3022
chr1:161529189-161529755	12.7106281314402	0.142801385071635	0.419071465458815	0.340756641388817	0.733286794067628	0.999983572325926	FCGR3A	8775
chr1:161529904-161530472	11.0523291196299	0.018924829407746	0.481387323073209	0.0393131029851984	0.968640760021286	0.999983572325926	FCGR3A	9490
chr1:161530559-161533502	87.861409930962	-0.0906363969814828	0.210014722189431	-0.431571634772012	0.666052777997334	0.999983572325926	FCGR3A	10145
chr1:161540727-161541456	12.3449765841333	0.204274681612408	0.457556046786537	0.446447343548511	0.655274140805199	0.999983572325926	FCGR2C	9672
chr1:161581369-161583139	52.7107834171796	0.258898096008651	0.233045675735709	1.11093284692508	0.266597255621141	0.999983572325926	HSPA7	3027
chr1:16160062-16163106	232.624366184414	-0.0719321226116683	0.13654803382196	-0.526789881906745	0.598339510037443	0.999983572325926	SPEN	11252
chr1:161604760-161606614	81.3043712843139	-0.0740900908012849	0.200195554722571	-0.370088591147582	0.711316482514545	0.999983572325926	FCGR3B	3006
chr1:161606682-161607196	12.6914569660766	-0.159852488464163	0.462640684301837	-0.345521900447199	0.729702048731671	0.999983572325926	FCGR3B	4928
chr1:161611876-161612606	9.74267298254386	0.230754475400285	0.494386452208383	0.466749188553862	0.640679333012041	0.999983572325926	FCGR3B	10122
chr1:161612875-161614379	51.9347792470088	-0.0146106602460222	0.229073331885335	-0.0637815852494594	0.949144141241606	0.999983572325926	FCGR3B	11121
chr1:161640606-161641136	12.2665263445607	0.533866884055168	0.469213515582373	1.13779093381943	0.255207791588916	0.999983572325926	FCGR2B	0
chr1:161688209-161689028	23.0841022972575	0.1805837644266	0.341302775848363	0.529101364551547	0.596735134909386	0.999983572325926	FCRLB	2305
chr1:161695510-161698133	148.594958747458	0.297390384863318	0.194606744323156	1.52816073203241	0.126472635718007	0.999983572325926	FCRLB	0
chr1:161707713-161711550	210.030507238647	0.0708090940346053	0.14580602099072	0.485639026107927	0.627223121538303	0.999983572325926	DUSP12	8030
chr1:161719287-161720285	36.5986747480001	-0.195214120227426	0.26783311876814	-0.728864754012817	0.466084396651626	0.999983572325926	DUSP12	0
chr1:16173413-16174128	25.1151195750248	0.236060321415945	0.32464305975094	0.727138050008047	0.467141391634235	0.999983572325926	SPEN	230
chr1:161734835-161737142	206.536987899643	-0.246282340762203	0.157861085545122	-1.56012065869019	0.118731370464076	0.999983572325926	ATF6	0
chr1:161741098-161743847	103.330396989268	-0.224095075529676	0.175287645070657	-1.2784419314855	0.201093647149852	0.999983572325926	ATF6	0
chr1:16174312-16176110	74.9102346564116	-0.059063924663117	0.220028172768587	-0.268438009187291	0.788362185633206	0.999983572325926	SPEN	0
chr1:161862971-161863792	24.5041272275141	-0.0174441503001881	0.309752473682828	-0.0563164196649808	0.95508973859192	0.999983572325926	ATF6	0
chr1:161902632-161903135	11.8877376010195	-0.489572628045683	0.450097906556979	-1.08770252185945	0.276726454078809	0.999983572325926	ATF6	0
chr1:161918243-161918980	18.7597920158567	0.0679781363629273	0.354798709217043	0.191596346314052	0.848058404711603	0.999983572325926	ATF6	0
chr1:161921987-161924817	116.153601733793	0.211471947982865	0.18992510224325	1.1134491727798	0.265515566162823	0.999983572325926	ATF6	0
chr1:161959698-161960613	28.431626164452	-0.0148894821304207	0.304485467072636	-0.0489004689569267	0.960998615137388	0.999983572325926	OLFML2B	0
chr1:161968796-161969638	20.547103007184	0.0634229013539607	0.331907989456661	0.191085792956612	0.848458378128256	0.999983572325926	OLFML2B	0
chr1:161971105-161975389	328.122936576831	0.0778566672962128	0.119481140692556	0.651623066577098	0.514644363626068	0.999983572325926	OLFML2B	0
chr1:161975777-161977054	34.3464994977763	-0.20602201548693	0.292662889677954	-0.703956745980457	0.481459710749838	0.999983572325926	OLFML2B	0
chr1:161993794-161994603	34.2507717467894	0.516654718975894	0.314446128369751	1.6430627454518	0.100369951846075	0.999983572325926	OLFML2B	149
chr1:161996660-161997585	27.4179948560457	-0.0858486279600109	0.308891505111711	-0.277924858856069	0.781070040763779	0.999983572325926	OLFML2B	3015
chr1:161997965-161998720	22.729549338536	0.446253059612688	0.353481778952376	1.26244996541338	0.206786919634803	0.999983572325926	OLFML2B	4320
chr1:16211579-16213708	168.064401598439	-0.0369465475063148	0.155190661900821	-0.238071975812092	0.811825269961432	0.999983572325926	SPEN	0
chr1:1624000-1624516	14.5762679984859	-0.0557034122471253	0.402636536449514	-0.138346640715528	0.889966465919412	0.999983572325926	CDK11B	0
chr1:162466953-162468863	86.3280094877121	-0.00474969117830286	0.190088070226433	-0.0249867925569713	0.980065498333528	0.999983572325926	UHMK1	0
chr1:162499464-162500954	46.104559092093	0.160399543941905	0.249801363971619	0.642108359184657	0.520802828738506	0.999983572325926	UHMK1	44
chr1:162530490-162532194	63.2124351603707	0.292229324527906	0.212547562590604	1.37488908819331	0.169165832705525	0.999983572325926	UAP1	0
chr1:162759647-162760896	33.4988855787841	0.0527336810560938	0.301437280455161	0.17494080684535	0.861126145439845	0.999983572325926	HSD17B7	0
chr1:16292219-16292804	15.5255693235025	0.40129293194967	0.375902850079366	1.06754426539981	0.285726136073411	0.999983572325926	ZBTB17	0
chr1:16302153-16303251	26.8987051426133	0.0481239327843676	0.305940966321996	0.157298100227997	0.875009917420394	0.999983572325926	ZBTB17	0
chr1:163290844-163291685	42.0284466707953	-0.388616290430545	0.276709855638501	-1.40441795805871	0.160194426409254	0.999983572325926	RGS5	0
chr1:163291845-163292672	19.2421467211725	-0.112500166014905	0.367898396484496	-0.305791400804994	0.75976347622082	0.999983572325926	NUF2	0
chr1:164685803-164686937	33.2522063813835	0.521770686096294	0.265808859635159	1.96295445837457	0.0496514660313321	0.999983572325926	PBX1	0
chr1:1655446-1656518	53.4430228550652	-0.199220949198627	0.23275839195121	-0.855913067316545	0.392045866447731	0.999983572325926	CDK11A	0
chr1:165567393-165568268	28.3795496390743	-0.414958568624301	0.310540745938415	-1.33624515961778	0.181469154837666	0.999983572325926	MGST3	31841
chr1:165570173-165570673	16.1470798693821	-0.262221367067727	0.405979775977741	-0.645897610136384	0.518345667448255	0.999983572325926	MGST3	29436
chr1:165599558-165602178	137.702876461331	0.22274717973591	0.174052686319745	1.27976869789134	0.200626495714389	0.999983572325926	MGST3	0
chr1:16563510-16564376	21.1557513028127	0.281217422064927	0.37854205878397	0.742896107683017	0.457544582414328	0.999983572325926	RSG1	0
chr1:165666347-165668188	70.4261539070067	-0.0514542081505791	0.199791546811874	-0.257539465366015	0.796762353489396	0.999983572325926	ALDH9A1	0
chr1:165737120-165739176	152.441263548336	-0.181605453545927	0.160938022434808	-1.12841857255634	0.259143187787716	0.999983572325926	TMCO1	0
chr1:165797349-165798861	39.4282099913223	-0.42163374590756	0.259893665594348	-1.62233175227003	0.104732333490325	0.999983572325926	UCK2	0
chr1:165822735-165824816	70.3711743386599	-0.388249640331442	0.218427775390453	-1.77747376512635	0.0754903235536019	0.999983572325926	UCK2	0
chr1:165853451-165854874	46.4819748395139	-0.0813914154930203	0.264628834034639	-0.30756820506705	0.758410916793366	0.999983572325926	UCK2	0
chr1:16619073-16621402	75.5110637524325	0.0163294887057848	0.201225219240383	0.0811503089296062	0.935322416843002	0.999983572325926	FBXO42	0
chr1:16643767-16646234	94.7378927244727	-0.244341309287887	0.189750374590917	-1.28769869263585	0.19785086885241	0.999983572325926	FBXO42	0
chr1:16675262-16676307	24.0146843448585	0.312131975097603	0.324515620596433	0.961839601199872	0.336130182044386	0.999983572325926	FBXO42	0
chr1:16677154-16680082	162.637603737921	-0.0386680247110685	0.14183830566616	-0.272620464052074	0.785144979571282	0.999983572325926	FBXO42	0
chr1:166807301-166808961	131.348027223748	0.120198214502534	0.155750045423327	0.771737909776122	0.440269672824542	0.999983572325926	POGK	0
chr1:166809068-166809692	15.5759189666096	0.609425248629858	0.388613126531797	1.56820551603265	0.116833177516384	0.999983572325926	POGK	0
chr1:166844596-166845713	33.0444501726574	-0.19922542593286	0.278216309175321	-0.716081046878225	0.473941306077956	0.999983572325926	TADA1	0
chr1:16692808-16695338	121.278649634534	-0.0241516447932971	0.17151895544353	-0.14081035376436	0.888019763445063	0.999983572325926	SZRD1	0
chr1:167058792-167060743	105.482562112426	-0.213191571748683	0.181193239581266	-1.17659782584253	0.239356065984204	0.999983572325926	GPA33	0
chr1:167062678-167063743	24.7769051651466	-0.365716425562918	0.321001811677437	-1.1392970763991	0.254579267391304	0.999983572325926	DUSP27	327
chr1:167073276-167074307	26.7668717701292	-0.586797317981863	0.320926780227171	-1.82844609467148	0.0674826288200025	0.999983572325926	DUSP27	0
chr1:167188759-167189642	32.4788096688541	0.20675497423188	0.276808732459748	0.746923597368609	0.45510968097903	0.999983572325926	POU2F1	423
chr1:167189925-167193633	189.312598923601	-0.190377108319787	0.139480026639426	-1.36490587868855	0.172282634350885	0.999983572325926	POU2F1	0
chr1:167198033-167200595	166.985875526595	0.0288823293150847	0.14764937369501	0.195614302941408	0.844912064433941	0.999983572325926	POU2F1	0
chr1:167232598-167234285	52.1988202953207	0.132924365402782	0.226766499569255	0.586172850289938	0.557759364449525	0.999983572325926	POU2F1	0
chr1:167266426-167267341	31.3907358728084	0.226774965374788	0.290076222952883	0.781777158659513	0.43434554693334	0.999983572325926	POU2F1	0
chr1:167355627-167358134	101.670209783649	-0.0828849549866134	0.181603675854855	-0.456405712034476	0.648098258998965	0.999983572325926	POU2F1	0
chr1:167423599-167425677	89.378516679285	0.189025224253151	0.181019193162483	1.04422752610262	0.296380134541009	0.999983572325926	CD247	0
chr1:167509998-167510559	12.1322769985522	-0.240086208752477	0.482495107165332	-0.497593043301492	0.618770908051177	0.999983572325926	CREG1	0
chr1:167511190-167511870	18.3904371292804	0.472264051657192	0.369712495537773	1.27738190447215	0.20146745014699	0.999983572325926	CREG1	0
chr1:167513012-167513512	16.8803335517605	-0.784995249551553	0.409587963114678	-1.91654862995026	0.0552952995137364	0.999983572325926	CREG1	0
chr1:167513774-167515724	53.2373536891435	0.15773498983812	0.22858040061213	0.690063493701612	0.49015425936367	0.999983572325926	CREG1	0
chr1:167515746-167524524	438.360460928739	0.0114278243438413	0.111179311143033	0.10278732820299	0.918131762620715	0.999983572325926	CREG1	0
chr1:167531385-167534193	131.938221377984	-0.0026699140341241	0.157106709009827	-0.0169942712882943	0.98644118596291	0.999983572325926	CREG1	8328
chr1:167569928-167572184	80.2584806612785	0.165143394336452	0.207467350795616	0.79599702653523	0.426033763689441	0.999983572325926	RCSD1	27289
chr1:167585556-167587843	77.2088282530111	0.00219130484210897	0.187979737541191	0.0116571332143115	0.990699164032059	0.999983572325926	RCSD1	11630
chr1:167596538-167598374	60.9557649403294	0.13695318014284	0.213301577393203	0.64206360692016	0.52083188440398	0.999983572325926	RCSD1	1099
chr1:167598652-167602830	183.066871163052	0.115882725065188	0.144801329106919	0.800287716831814	0.423544118080853	0.999983572325926	RCSD1	0
chr1:167618294-167618864	15.8676947455593	-0.0517360917624071	0.395191605178687	-0.130913944234758	0.895843383716295	0.999983572325926	RCSD1	0
chr1:167648059-167649761	75.7615971588244	-0.165087904387044	0.201976949007143	-0.817360125492366	0.41372265587829	0.999983572325926	RCSD1	0
chr1:16765021-16766086	32.249237830915	-0.227739495900007	0.302663617255382	-0.752450849445325	0.451779977004764	0.999983572325926	NECAP2	1080
chr1:167658677-167659269	13.5160070783981	-0.184918871224068	0.435487367509403	-0.424625109751492	0.67110998540163	0.999983572325926	RCSD1	0
chr1:16766464-16768545	84.2860652745517	0.114606957332324	0.191080345567272	0.599784122182131	0.548650116417303	0.999983572325926	NECAP2	0
chr1:167683473-167686564	125.147619721078	0.0664847393828424	0.169787766498282	0.391575557851014	0.695371850569814	0.999983572325926	MPZL1	4622
chr1:1676856-1678164	41.5652875724917	-0.0213577067969246	0.272353158503652	-0.0784191632447628	0.937494630405296	0.999983572325926	SLC35E2	0
chr1:16768765-16770166	36.8193222071605	0.208957920667642	0.254177944041399	0.822093047670605	0.411023942018731	0.999983572325926	NECAP2	0
chr1:167690094-167691189	45.6930803311954	-0.242351148395312	0.244881807994434	-0.989665791755429	0.322337500586179	0.999983572325926	MPZL1	0
chr1:16770181-16771390	53.140897836948	0.0463028388698545	0.21777741602825	0.212615429617587	0.831626935511661	0.999983572325926	NECAP2	0
chr1:167862287-167866958	276.809749275191	0.119596295969312	0.131438048203707	0.909906207553827	0.362871975787474	0.999983572325926	ADCY10	0
chr1:167867112-167867673	13.2603873022033	-0.062588843179343	0.418108712597696	-0.149695142180799	0.881005140972289	0.999983572325926	ADCY10	0
chr1:167867942-167868442	13.4100362069819	0.185894466624111	0.430985797007758	0.431323881006605	0.666232888475985	0.999983572325926	ADCY10	0
chr1:167868463-167869686	31.1664272511329	-0.015323235438142	0.28322511927661	-0.054102670968166	0.956853364241501	0.999983572325926	ADCY10	0
chr1:167873587-167876013	101.363804647947	0.237056571417776	0.198345311840367	1.19517103388138	0.232020213243903	0.999983572325926	ADCY10	0
chr1:167876212-167877191	27.7817161630738	0.406076042735601	0.301737974539756	1.34579031146143	0.17837015086815	0.999983572325926	ADCY10	0
chr1:167879017-167881581	148.257280717309	0.0798403651960051	0.169226404329329	0.471796145007188	0.637072302788755	0.999983572325926	ADCY10	0
chr1:167890729-167892918	62.9235997729896	0.215651654533656	0.223186865763912	0.966238106330924	0.333925048933357	0.999983572325926	MPC2	0
chr1:167903343-167907452	251.889955814957	0.0577926492637598	0.134126032830544	0.430883162978327	0.666553326471758	0.999983572325926	DCAF6	0
chr1:168000657-168001578	32.1766077894117	-0.133884769966346	0.279090774175131	-0.479717648718595	0.63142817676545	0.999983572325926	DCAF6	0
chr1:168022796-168024216	48.5991908258856	0.274176575306483	0.243025926176732	1.12817829611766	0.259244628048131	0.999983572325926	DCAF6	0
chr1:168048777-168051756	152.575708269589	0.0268501943961761	0.176283163197657	0.15231286930148	0.878940175112375	0.999983572325926	GPR161	0
chr1:168114646-168115321	19.5263158681397	0.229120506451435	0.369688034877856	0.619767168085749	0.535411087064649	0.999983572325926	GPR161	7740
chr1:168117862-168118441	16.1357225487716	-0.738819426318838	0.398797352697705	-1.85261868295017	0.0639370326730638	0.999983572325926	GPR161	10956
chr1:168147056-168149481	146.454900849189	-0.00597310710002626	0.144621525789442	-0.0413016462620002	0.967055420664554	0.999983572325926	TIPRL	0
chr1:168194346-168199128	198.813610016578	0.0231030221169684	0.138097705157585	0.167294757654411	0.867138128798524	0.999983572325926	SFT2D2	0
chr1:16826051-16826551	10.4807718635773	0.230661773191109	0.471691042152235	0.489010289741021	0.624834412032123	0.999983572325926	CROCCP3	6854
chr1:168302239-168304244	59.6525028684675	0.161178991365661	0.213200632117499	0.755996779957162	0.449651126315913	0.999983572325926	TBX19	18574
chr1:168309805-168311560	57.2739871360512	-0.0680395391670385	0.229152508917971	-0.296918150660067	0.766528998511027	0.999983572325926	TBX19	26140
chr1:168472822-168474391	44.0166962092377	-0.193592997767454	0.257697585062224	-0.751241024322014	0.452507614928083	0.999983572325926	XCL2	35611
chr1:168605342-168606274	25.1558654896047	-0.0294588874538076	0.308706703024676	-0.0954267826554216	0.923975843661936	0.999983572325926	NA	NA
chr1:168876688-168877567	26.298405995804	-0.121704022303514	0.303459839285961	-0.401054790610456	0.688379785020586	0.999983572325926	NA	NA
chr1:168887831-168891283	198.717049385496	-0.2681646015051	0.162100573587609	-1.65431000995297	0.0980645401716373	0.999983572325926	NA	NA
chr1:168946423-168953513	510.346198840851	-0.0546906884198604	0.10756232094437	-0.508455823002796	0.611133712784245	0.999983572325926	NA	NA
chr1:168978383-168979240	24.0522273889227	-0.00603260815262643	0.333018345153119	-0.0181149424361372	0.985547157567482	0.999983572325926	NA	NA
chr1:168980192-168980884	17.11408775995	-0.183103001330512	0.413332654852883	-0.442991859415714	0.657771622891681	0.999983572325926	NA	NA
chr1:169007939-169018492	706.340967513223	0.0420174820746607	0.0963101780379171	0.436272499238019	0.662639032275492	0.999983572325926	NA	NA
chr1:169020525-169022801	105.533637079043	0.0882489745334619	0.169660079825369	0.520151674007795	0.602957864750912	0.999983572325926	NA	NA
chr1:169026363-169032001	380.677092513567	-0.113006302209989	0.133180507147858	-0.848519836949782	0.39614852975315	0.999983572325926	ATP1B1	43945
chr1:169074504-169082582	635.418394374179	-0.127906329195915	0.11347052027089	-1.12722078730723	0.259649143708875	0.999983572325926	ATP1B1	0
chr1:169085279-169086375	32.4676228710293	0.178437962031338	0.28299861857434	0.630525911858699	0.528350555019042	0.999983572325926	ATP1B1	0
chr1:169104439-169104941	12.3659712556028	0.202768777449214	0.46522304077856	0.435852826871765	0.662943512957929	0.999983572325926	NME7	0
chr1:169147375-169148191	22.369807261409	-0.393564648318091	0.353181195546451	-1.11434202409661	0.265132484945749	0.999983572325926	NME7	0
chr1:16925617-16929845	349.541933153713	0.212386043294194	0.130141968042233	1.63195659700852	0.102688629846836	0.999983572325926	NBPF1	0
chr1:16930334-16930934	19.3961940112567	-0.019862427564776	0.342507761596344	-0.0579911750676892	0.95375565797389	0.999983572325926	NBPF1	0
chr1:169336381-169338423	136.423188200048	-0.0237890993093721	0.16475443355887	-0.144391254277669	0.885191522517314	0.999983572325926	BLZF1	0
chr1:16938508-16939516	50.4694453177114	0.449073878836022	0.247797052440245	1.81226481273143	0.0699452887499719	0.999983572325926	NBPF1	0
chr1:16939658-16940422	35.702243549609	0.361642257888289	0.27128362465568	1.33307809620759	0.182506176618681	0.999983572325926	NBPF1	0
chr1:169453130-169456093	215.638321697942	-0.170992715307582	0.164062285768358	-1.04224267330402	0.297299183098914	0.999983572325926	SLC19A2	0
chr1:169482704-169483701	26.1570535230383	-0.0707391077268372	0.301605383669117	-0.2345419264944	0.814564288096775	0.999983572325926	F5	0
chr1:16970204-16971733	93.9715514100008	0.032012054813832	0.176389085388503	0.181485462909025	0.855986542604299	0.999983572325926	CROCCP2	0
chr1:169763019-169765053	96.7358342847937	-0.109353486224525	0.173918802056204	-0.628761726343918	0.529505060409382	0.999983572325926	C1orf112	0
chr1:169771332-169772423	37.5280341852184	-0.366319985662781	0.260998721834919	-1.40353172263608	0.160458339179367	0.999983572325926	C1orf112	0
chr1:169861808-169864368	212.281452021969	-0.168812984239446	0.147904137575022	-1.14136755744118	0.253716999456818	0.999983572325926	SCYL3	0
chr1:169877942-169878668	16.6572433034147	0.117105014288022	0.371951972758564	0.314839072957508	0.752883843301666	0.999983572325926	KIFAP3	11801
chr1:169918628-169919243	15.8769380379527	-0.108688279060837	0.403901232437163	-0.269096180779161	0.787855669371007	0.999983572325926	KIFAP3	0
chr1:170043116-170044527	36.0196912419107	0.458063990415692	0.266419157526927	1.71933578150962	0.0855532481927397	0.999983572325926	KIFAP3	0
chr1:170500491-170502474	115.971511307874	-0.189618129939436	0.188638998409275	-1.00519050428818	0.314805126681504	0.999983572325926	GORAB	0
chr1:170840804-170843222	100.63526826298	0.0438105344581144	0.193788466792312	0.226074003181351	0.8211438636384	0.999983572325926	NA	NA
chr1:170843347-170843847	13.3655354588342	-0.188818894658382	0.437902086271592	-0.431189758117011	0.666330400324197	0.999983572325926	NA	NA
chr1:1709991-1712947	152.538685354301	-0.00809393162789796	0.152023034233683	-0.0532414819155387	0.957539504677717	0.999983572325926	NADK	0
chr1:171182459-171183170	26.21001562278	-0.248936924775637	0.325457644724592	-0.764882708428286	0.444341391399357	0.999983572325926	FMO2	636
chr1:171191187-171191687	11.3522840080377	-0.0199238554314417	0.456102481085124	-0.043682848170526	0.965157211342338	0.999983572325926	FMO2	9364
chr1:171192515-171194498	111.711511397155	-0.111333784917443	0.185284438871809	-0.600880384749798	0.547919658796239	0.999983572325926	FMO2	10692
chr1:171282444-171284412	122.047344144154	-0.393240460401759	0.176199412574124	-2.23179211926333	0.0256287054323685	0.999983572325926	FMO4	0
chr1:171446257-171447798	64.4781860978236	0.0837340949667444	0.223594819979968	0.374490316789298	0.708039559461537	0.999983572325926	PRRC2C	6867
chr1:171453132-171455900	215.461962343917	-0.232125733632287	0.166932991005059	-1.39053240605539	0.16436726589509	0.999983572325926	PRRC2C	0
chr1:171710030-171712480	144.646097182643	0.0486393215044762	0.148040153083426	0.328554925750895	0.742492122187469	0.999983572325926	VAMP4	0
chr1:171749378-171751401	100.391563254878	0.126338509733739	0.170037623581497	0.743003266410547	0.457479702849756	0.999983572325926	METTL13	0
chr1:172123486-172124991	49.1373913616121	-0.189719355563514	0.236027254916932	-0.803802745705297	0.42151090380731	0.999983572325926	DNM3	0
chr1:17214841-17216781	104.986803793734	0.137649632466629	0.176440113945991	0.780149306119606	0.435302997205016	0.999983572325926	CROCC	0
chr1:17221940-17222562	20.4515349126481	-0.303133657458407	0.38975927431635	-0.777745848357586	0.436718857492439	0.999983572325926	CROCC	0
chr1:17229980-17231896	219.000206635875	-0.144054496690094	0.134888792890483	-1.0679500765275	0.285543032038807	0.999983572325926	CROCC	0
chr1:172309213-172314333	321.455871357478	0.170580036578093	0.125226982356215	1.36216679000432	0.173145253941845	0.999983572325926	DNM3	0
chr1:172326102-172329674	220.277006851133	0.055963988452409	0.130550063058238	0.428678371663778	0.668157302542326	0.999983572325926	DNM3	0
chr1:172329678-172330222	12.4239662763504	0.616430334924335	0.415336163252283	1.48417207424797	0.137763276277901	0.999983572325926	DNM3	0
chr1:172343028-172343925	28.1067915270065	0.225074674425461	0.299868934421721	0.750576830706068	0.452907369275854	0.999983572325926	DNM3	0
chr1:172345411-172347110	61.5114512745492	0.182688271500844	0.276099834077778	0.661674687748566	0.508179730189588	0.999983572325926	DNM3	0
chr1:172349368-172350829	49.2325882517306	-0.236223232511087	0.247380278536067	-0.954899209868286	0.339628669381773	0.999983572325926	DNM3	0
chr1:172358330-172365071	692.962270399716	-0.0623253804012242	0.104941544704218	-0.593905688894619	0.552575193847573	0.999983572325926	DNM3	0
chr1:172365496-172366135	21.0622658166222	0.255879414366216	0.348090279649605	0.735094971981951	0.462281656285241	0.999983572325926	DNM3	0
chr1:172367992-172368865	30.4134027301372	-0.0104678378169925	0.284110851884697	-0.0368442027031082	0.970609229297208	0.999983572325926	DNM3	0
chr1:172412454-172413546	40.6082791290007	-0.0436963927899707	0.254983584030838	-0.171369435236607	0.863933286390226	0.999983572325926	C1orf105	0
chr1:172484452-172486460	91.666588276588	0.157721011094501	0.177185284802124	0.890147346438164	0.373386772884366	0.999983572325926	SUCO	15799
chr1:172500460-172503481	226.223321425539	-0.335215273998977	0.144677789718112	-2.31697812533703	0.0205049233925744	0.999983572325926	SUCO	0
chr1:172557516-172558841	34.7190942264684	0.0218201128851828	0.287905619817153	0.075789117624868	0.939586874100717	0.999983572325926	SUCO	0
chr1:172714343-172716414	56.299633147674	0.132076713106165	0.22811624596776	0.578988631633152	0.562596844014299	0.999983572325926	NA	NA
chr1:172735110-172736898	79.645993309325	-0.0373818127032332	0.2207490697252	-0.16934074852396	0.865528626097698	0.999983572325926	NA	NA
chr1:172787515-172789005	45.1751607266396	-0.0754405850328902	0.252965150203849	-0.298225209963101	0.765531281962949	0.999983572325926	NA	NA
chr1:172795285-172796584	37.7304294711049	-0.355357631956006	0.268214911708263	-1.32489886446928	0.185204697549185	0.999983572325926	NA	NA
chr1:172814064-172815408	41.484954637618	0.0408438708911087	0.265556198081011	0.153804999417294	0.877763491780744	0.999983572325926	NA	NA
chr1:172869506-172870237	23.111670122018	0.0430095871343849	0.323304814675921	0.133031075264058	0.894168804405026	0.999983572325926	NA	NA
chr1:172902851-172903470	15.4246371965185	-0.233259064876587	0.418194090044797	-0.55777704761825	0.57699663769495	0.999983572325926	NA	NA
chr1:172929013-172929513	11.6454189487636	-0.763806947020304	0.484795305179028	-1.57552463660563	0.11513539635129	0.999983572325926	NA	NA
chr1:172978115-172979803	70.1969046873389	-0.213412139781042	0.204018466428304	-1.04604325048213	0.295541064281982	0.999983572325926	TNFSF18	30556
chr1:172980527-172981230	15.3059988878757	-0.289030186901757	0.431128214216375	-0.670404249527262	0.502600126417868	0.999983572325926	TNFSF18	29129
chr1:172984042-172985600	69.9054793377758	-0.403428483619076	0.216797201216322	-1.86085651178002	0.0627644424910468	0.999983572325926	TNFSF18	24759
chr1:172985613-172991005	259.560403889678	-0.145323138256941	0.13367571417568	-1.0871319383112	0.27697850474905	0.999983572325926	TNFSF18	19354
chr1:173017306-173018119	21.8233472733989	0.187458883077275	0.36378029989642	0.515307956837274	0.606337839664083	0.999983572325926	TNFSF18	0
chr1:173080321-173087610	339.006451441635	-0.211654255056469	0.139903870414596	-1.51285489407295	0.130316521472064	0.999983572325926	NA	NA
chr1:173089381-173090010	17.5986164136603	0.573026754222724	0.359489422637407	1.59400170947644	0.110935652021596	0.999983572325926	NA	NA
chr1:173090705-173093401	171.918195111624	-0.232373881056801	0.169885355447228	-1.36782761789602	0.171366040698155	0.999983572325926	NA	NA
chr1:173159144-173160001	28.1562135395811	0.0832390040044169	0.321136504520237	0.259201314184982	0.795479917174553	0.999983572325926	TNFSF4	0
chr1:173160068-173161111	29.9696194575012	-0.220748927446352	0.302905628307027	-0.728771296460029	0.466141572303577	0.999983572325926	TNFSF4	0
chr1:173161600-173163870	74.7662612473184	0.0962478758421483	0.191186981308281	0.503422749726628	0.614667080234479	0.999983572325926	TNFSF4	0
chr1:173265024-173266287	41.7612654289105	-0.0364637857306144	0.256031447700888	-0.142419167871963	0.886748922935788	0.999983572325926	NA	NA
chr1:173297887-173301754	326.073295438338	0.00383360794800112	0.122963821930965	0.0311767143197079	0.975128610166401	0.999983572325926	NA	NA
chr1:173379378-173380272	23.8484575401967	-0.0688608569493318	0.337994388382766	-0.203733728476431	0.838561583431351	0.999983572325926	NA	NA
chr1:173398663-173399936	41.6568584805068	-0.190228825478731	0.257094585415946	-0.739917665597529	0.459349954602274	0.999983572325926	PRDX6	46549
chr1:173445366-173447617	120.951731493869	0.0053463378542392	0.184932611976795	0.02890965415505	0.976936645938889	0.999983572325926	PRDX6	0
chr1:173683469-173685788	89.2510671224757	0.0198675305441978	0.189987836872988	0.104572644602927	0.916714922109446	0.999983572325926	KLHL20	0
chr1:17371278-17371835	9.62907247655701	-0.190665720926515	0.48415927610078	-0.393807844521865	0.69372291238124	0.999983572325926	SDHB	0
chr1:17379120-17381119	67.8604426931047	-0.0094611434393208	0.211844163555677	-0.0446608642906237	0.964377628324866	0.999983572325926	SDHB	0
chr1:173792632-173794807	124.488793939312	-0.203134852219605	0.159797573745259	-1.27120110436365	0.20365711380604	0.999983572325926	CENPL	0
chr1:173835923-173838785	173.529895969189	-0.136176178784232	0.146127162137779	-0.93190189142136	0.35138723005914	0.999983572325926	GAS5	0
chr1:17391896-17392485	14.0943012420772	0.17716250699835	0.3960537116653	0.447319395779499	0.654644464699658	0.999983572325926	PADI2	770
chr1:173990126-173993279	179.97443484202	0.0349585832755981	0.166827265198674	0.209549579524463	0.834019235513954	0.999983572325926	RC3H1	27915
chr1:174127676-174128491	20.2464157263566	-0.0285263474807266	0.350373529447006	-0.0814169595681205	0.935110362100342	0.999983572325926	RABGAP1L	60
chr1:174128577-174129293	18.6240617896758	0.357281331307477	0.349110216193789	1.02340554568346	0.30611613842177	0.999983572325926	RABGAP1L	0
chr1:174141254-174141943	16.6070939484852	0.570701613079888	0.388638455596195	1.46846408239349	0.141978205744999	0.999983572325926	RABGAP1L	0
chr1:174175534-174176034	11.9733591733752	-0.164498347093228	0.457287852407895	-0.359726037389897	0.719052018715632	0.999983572325926	RABGAP1L	0
chr1:17453724-17456160	229.703339674164	-0.0761689306637731	0.130013180865786	-0.585855450628527	0.557972656870724	0.999983572325926	PADI2	7775
chr1:17456564-17457179	22.0759608308503	-0.402256822636389	0.383463737449774	-1.04900876758673	0.294174083179789	0.999983572325926	PADI2	10615
chr1:17466881-17469812	160.145505995238	-0.271159338195741	0.1985013886819	-1.36603244942672	0.171928778642494	0.999983572325926	PADI2	20932
chr1:174768931-174769443	19.1634102456419	0.07671986328646	0.401686011249215	0.190994610561286	0.848529815583312	0.999983572325926	RABGAP1L	0
chr1:174784698-174785451	18.6577083599699	0.0308918726449836	0.370564495633962	0.0833643616939981	0.933561825089646	0.999983572325926	RABGAP1L	0
chr1:174843347-174844608	38.2146887670914	-0.0178030281908581	0.252191536976729	-0.0705932816155557	0.943721457568224	0.999983572325926	RABGAP1L	0
chr1:174906984-174908679	63.9295391355201	-0.11670344648702	0.204448124715905	-0.570821799657919	0.568120444192456	0.999983572325926	RABGAP1L	0
chr1:174910737-174912088	44.5248007714996	0.167841992829097	0.237421690865776	0.706936220599931	0.479606113753039	0.999983572325926	RABGAP1L	0
chr1:174912411-174912911	13.4799475413142	0.447829495882106	0.446536582251131	1.00289542600173	0.315911319764788	0.999983572325926	RABGAP1L	0
chr1:174923271-174923783	14.1499944711619	-0.654150381586665	0.444781765044609	-1.47072212261458	0.141366280878679	0.999983572325926	RABGAP1L	0
chr1:174929368-174930449	35.704819278256	0.0941553626724085	0.276264891397723	0.340815520191664	0.733242465815784	0.999983572325926	RABGAP1L	2040
chr1:174932168-174932916	19.2855879374481	0.232490476825194	0.349239024752941	0.66570589294728	0.505599106123525	0.999983572325926	RABGAP1L	4840
chr1:174933019-174941787	647.654100087588	-0.204653692995948	0.110814252036459	-1.84681743760374	0.0647736037447751	0.999983572325926	RABGAP1L	5691
chr1:174959099-174960434	46.1281394283524	-0.0345540437166766	0.253011240382876	-0.136571180254232	0.891369757837524	0.999983572325926	CACYBP	8136
chr1:174967091-174969035	375.876376188252	-0.4091468906861	0.142448536668946	-2.8722435502231	0.00407568726191649	0.999983572325926	CACYBP	0
chr1:174969258-174970473	42.8317285138874	0.183729258050098	0.25534438797166	0.719535132569624	0.471811263501897	0.999983572325926	CACYBP	0
chr1:174991820-174993415	81.4121307642866	-0.0381554885512881	0.188476251493752	-0.2024418898874	0.839571282887128	0.999983572325926	MRPS14	0
chr1:175777616-175779440	56.0694083913241	-0.126347320586861	0.234826478882749	-0.538045458876669	0.590545665084156	0.999983572325926	NA	NA
chr1:175795209-175796931	50.308164790123	-0.473300677574128	0.251766233773752	-1.87992118911171	0.0601188196280901	0.999983572325926	NA	NA
chr1:176173856-176177887	165.569510900118	0.00716499809585557	0.141895947721662	0.0504947337179082	0.959728145937487	0.999983572325926	RFWD2	0
chr1:176179893-176181470	53.626475330721	-0.0828643756431351	0.21968036366182	-0.377204290187257	0.706021792277507	0.999983572325926	RFWD2	3522
chr1:177319873-177321317	59.9348632115963	0.0645810732257337	0.230176469261626	0.280572003875551	0.779038691482094	0.999983572325926	NA	NA
chr1:177337075-177337581	18.6539137848416	-0.112667530055893	0.394963340595886	-0.285260727959992	0.775444397924854	0.999983572325926	NA	NA
chr1:17757319-17759278	66.8396172137649	-0.071393020248282	0.203767056701698	-0.350365860919298	0.7260641436772	0.999983572325926	RCC2	0
chr1:17764486-17767014	79.5472131152098	-0.221521866576198	0.190318681549174	-1.1639522971315	0.244443344123739	0.999983572325926	RCC2	0
chr1:178024513-178028439	205.15948579865	0.0949709339693553	0.164337293887439	0.577902506015493	0.563329943297484	0.999983572325926	SEC16B	17370
chr1:178033948-178034589	19.8601842285499	-0.0474688322643075	0.400509276043723	-0.118521180665801	0.905654713630985	0.999983572325926	RASAL2-AS1	26053
chr1:178035131-178038067	192.41335160015	0.0285731050111511	0.145973378303458	0.195741890358609	0.844812194823187	0.999983572325926	RASAL2-AS1	22575
chr1:178056191-178057099	25.55860323713	-0.34814326103727	0.343015639700229	-1.01494865173355	0.31013030498175	0.999983572325926	RASAL2-AS1	3543
chr1:178061836-178064285	81.9732168549166	-0.127653470364105	0.200511902035921	-0.636637870709722	0.524360751331619	0.999983572325926	RASAL2	0
chr1:178088353-178089102	24.2557680426279	-0.0398754352031859	0.372440471502034	-0.1070652580864	0.914737208731065	0.999983572325926	RASAL2	0
chr1:178090696-178092690	54.8930284026552	0.131583218807286	0.216179798475686	0.608674907346097	0.542739942441514	0.999983572325926	RASAL2	0
chr1:178093852-178094352	12.3848598691575	0.215117635638003	0.449478123773274	0.478594227972957	0.632227325394238	0.999983572325926	RASAL2	0
chr1:178094617-178098704	207.185590461563	0.150811888166796	0.14525198166139	1.03827766369734	0.299140804481941	0.999983572325926	RASAL2	0
chr1:178099483-178099983	13.8878691468778	0.243712055572827	0.409845220846007	0.594644131923152	0.552081373761687	0.999983572325926	RASAL2	0
chr1:178100487-178104119	190.386846506899	0.143718654287543	0.143526285095598	1.00134030635446	0.316662312744774	0.999983572325926	RASAL2	0
chr1:178104946-178105715	18.5233137285786	-6.2108109363256e-05	0.361231819906706	-0.000171934214929616	0.99986281634511	0.999983572325926	RASAL2	0
chr1:178105739-178108687	110.297068806408	0.119662744996759	0.179445679155852	0.666846622106905	0.504870109177918	0.999983572325926	RASAL2	0
chr1:178112810-178113712	21.7176451181515	-0.71134207254508	0.347556113735696	-2.04669704957638	0.0406878391323217	0.999983572325926	RASAL2	0
chr1:178161176-178162747	47.0866956832832	-0.22950414548053	0.235524575122429	-0.974438210370322	0.329839004974474	0.999983572325926	RASAL2	0
chr1:178243285-178244401	31.7214321300105	0.111991255982234	0.276765745634989	0.404642762872588	0.685740120475099	0.999983572325926	RASAL2	0
chr1:178244721-178246039	57.966419341317	0.0230060022753669	0.220801946664973	0.104192932276428	0.917016242671617	0.999983572325926	RASAL2	0
chr1:178246681-178247370	15.7767344090526	-0.135763425402667	0.389548963188246	-0.348514405715566	0.727453896971226	0.999983572325926	RASAL2	0
chr1:178251540-178252740	37.3800097558307	-0.212555316873263	0.276312258818788	-0.769257642718855	0.441740377078458	0.999983572325926	RASAL2	0
chr1:178511100-178511803	21.1864310444701	0.247406520664696	0.325196581574059	0.760790656123034	0.44678211629625	0.999983572325926	TEX35	0
chr1:17866167-17866850	19.0025683944178	0.1396911844529	0.352138291402961	0.396694105308324	0.69159304757436	0.999983572325926	ARHGEF10L	0
chr1:17887186-17888881	77.8475042358719	0.191338827829542	0.203649670234222	0.939548920503919	0.347448987614647	0.999983572325926	ARHGEF10L	0
chr1:17895570-17896673	38.8367021739138	0.487424971456035	0.245020272794683	1.98932507051968	0.0466653341963057	0.999983572325926	ARHGEF10L	0
chr1:178994578-178996170	52.1497640887674	-0.292622309905167	0.244907114480058	-1.19482976444523	0.232153548672535	0.999983572325926	FAM20B	0
chr1:179049848-179052125	91.8485999046406	-0.244478523047361	0.179565912916739	-1.36149739711858	0.173356555542253	0.999983572325926	TOR3A	0
chr1:1790518-1791094	11.699846776752	-0.0634194065330129	0.467534751961001	-0.135646401186244	0.892100821594281	0.999983572325926	GNB1	0
chr1:179059938-179060525	25.713336748613	0.181941481928922	0.309778705756582	0.587327271203358	0.556983928863758	0.999983572325926	TOR3A	0
chr1:179109481-179113572	256.642133386197	0.00537972703795064	0.137720046246649	0.039062773972032	0.968840340369418	0.999983572325926	ABL2	0
chr1:179137683-179138479	21.8220043019827	0.0590296083255825	0.358323559083387	0.164738284238368	0.869149982178569	0.999983572325926	ABL2	0
chr1:179145199-179145699	13.2824187987475	0.0535227327253247	0.48082054416668	0.111315403167903	0.911366241353934	0.999983572325926	ABL2	0
chr1:179159387-179160724	37.7993193559978	-0.00702997639152219	0.274699476008049	-0.0255915172962186	0.979583152072749	0.999983572325926	ABL2	0
chr1:179186591-179188361	76.7419665607472	0.173714852092806	0.192739914516208	0.901291528165527	0.367433336998306	0.999983572325926	ABL2	0
chr1:179198429-179198929	11.0140802470107	0.537609882675252	0.498208496539372	1.07908613845321	0.280549329951765	0.999983572325926	ABL2	0
chr1:179221992-179222492	14.4741733325948	-0.271635902997959	0.438111175956924	-0.620015918116335	0.535247307012515	0.999983572325926	ABL2	23172
chr1:179262675-179264750	70.560541745109	-0.13249798361816	0.200695171500081	-0.66019517374441	0.50912858902998	0.999983572325926	SOAT1	0
chr1:179279356-179280352	26.4358569980885	0.11941980387982	0.308772387583704	0.386756746010676	0.69893630166304	0.999983572325926	SOAT1	0
chr1:179287509-179288497	31.6481487220468	0.0756218394726934	0.27963531322567	0.270430220705586	0.786829293153505	0.999983572325926	SOAT1	0
chr1:179296866-179297819	27.3663701431949	-0.493878800889377	0.338147553620472	-1.46054228576113	0.144141094857819	0.999983572325926	SOAT1	0
chr1:179334294-179335976	151.838496937966	-0.221225054246033	0.203572457180028	-1.08671407375308	0.277163192246633	0.999983572325926	AXDND1	0
chr1:17941288-17941788	19.042058020239	0.623362549959451	0.363043846187692	1.7170448046575	0.0859709858875722	0.999983572325926	ARHGEF10L	0
chr1:17941800-17942644	31.0895905764857	0.331825906330225	0.329690779190771	1.00647615060602	0.314186578463228	0.999983572325926	ARHGEF10L	0
chr1:17944602-17945637	42.5180137101286	0.240088291954791	0.261056500524555	0.919679423697048	0.357740308325237	0.999983572325926	ARHGEF10L	0
chr1:17954267-17958776	227.943574301304	0.135789950676096	0.149005570218551	0.911307882496802	0.362133174326005	0.999983572325926	ARHGEF10L	0
chr1:17958966-17959466	15.6563876756498	0.625722235412286	0.37868779349854	1.65234329216555	0.0984645886572025	0.999983572325926	ARHGEF10L	0
chr1:17959629-17961508	71.019540772779	0.0988777249152123	0.205710870026356	0.480663588183473	0.630755613837652	0.999983572325926	ARHGEF10L	0
chr1:17962669-17963873	37.4804717794666	0.245646218999887	0.249231673139857	0.985613970749383	0.32432257971001	0.999983572325926	ARHGEF10L	0
chr1:179821348-179822316	22.3321302688476	-0.0966094710141399	0.341588973746038	-0.282823739755624	0.777311955297087	0.999983572325926	TOR1AIP2	0
chr1:179833543-179834474	24.4373270909202	-0.112936108552477	0.322256110565364	-0.350454513816177	0.725997620946317	0.999983572325926	TOR1AIP2	0
chr1:179845344-179847073	68.7799857884498	0.0162456202188365	0.200582386224703	0.0809922572196209	0.935448110119756	0.999983572325926	TOR1AIP2	0
chr1:179849134-179853554	396.885410331712	-0.133785900304828	0.129767339136707	-1.03096743136489	0.302556092922744	0.999983572325926	TOR1AIP1	0
chr1:179856919-179857451	15.531938066113	0.0632529319518566	0.384416545709164	0.164542688544191	0.869303944074822	0.999983572325926	TOR1AIP1	0
chr1:179872091-179873908	67.5167590922129	0.014034701993836	0.199561726921359	0.0703276234894811	0.943932896569865	0.999983572325926	TOR1AIP1	0
chr1:179919695-179920433	18.2200637047328	-0.6283024469922	0.370698810246295	-1.69491357842436	0.0900918162795225	0.999983572325926	CEP350	3474
chr1:179920859-179925477	259.258891736353	-0.106782969104637	0.138802500349055	-0.769315890103593	0.441705806368967	0.999983572325926	CEP350	0
chr1:180010313-180011983	43.4704265083236	-0.262126166765157	0.269178992396555	-0.973798751646235	0.330156473065908	0.999983572325926	CEP350	0
chr1:180119784-180120321	21.6038733540278	-0.253787485670606	0.337041496542999	-0.752985873471603	0.451458402958811	0.999983572325926	QSOX1	3646
chr1:180122910-180123949	43.8807328300578	-0.0549831477276284	0.242736024083011	-0.226514164658251	0.820801543702099	0.999983572325926	QSOX1	18
chr1:180124419-180125487	30.1364535869255	0.210865850337552	0.306807445041322	0.687290526177265	0.491899667682875	0.999983572325926	QSOX1	0
chr1:180239139-180239710	17.542772982828	0.0982207105422712	0.357808638569998	0.27450625824691	0.783695594888486	0.999983572325926	LHX4	0
chr1:180246109-180251741	299.875658556358	0.0820822170614269	0.121748203759857	0.674196534540505	0.500186372558434	0.999983572325926	LHX4	1920
chr1:180254848-180259452	248.984849203901	-0.0274324660820523	0.129228333569988	-0.212279036061355	0.83188934953607	0.999983572325926	ACBD6	0
chr1:180259815-180260938	33.4052803202227	0.249969276900625	0.280140905245135	0.892298383493447	0.37223302048401	0.999983572325926	ACBD6	0
chr1:180313472-180314160	15.0431571795511	0.353070142985992	0.390405941446984	0.904366725765977	0.365800975860059	0.999983572325926	ACBD6	0
chr1:180397782-180398897	31.1783427830665	-0.297266170817997	0.289055489496562	-1.02840520806484	0.303759259701993	0.999983572325926	ACBD6	0
chr1:180470762-180473055	155.864170927148	-0.304140207325304	0.155576720062496	-1.95492106533117	0.050592387765681	0.999983572325926	ACBD6	0
chr1:180580000-180581721	75.5556072052283	-0.172270004443777	0.201517805674984	-0.854862446853063	0.392627302336123	0.999983572325926	XPR1	19424
chr1:180601159-180602066	28.7609335300559	-0.172266131349342	0.32796615102272	-0.525255825371468	0.599405361646168	0.999983572325926	XPR1	0
chr1:180881722-180882318	12.9191582766321	-0.516254950787714	0.45551567144953	-1.13334179951461	0.257070744729427	0.999983572325926	KIAA1614	0
chr1:180983713-180984718	32.1739899140445	-0.1274676920449	0.27219459580024	-0.468296189607112	0.639572792946116	0.999983572325926	STX6	0
chr1:180990235-180992768	77.5872175088524	0.144080078706576	0.193806025485047	0.743424144558875	0.457224930934243	0.999983572325926	STX6	0
chr1:181000733-181004335	432.402432608337	-0.323817033666552	0.123903554792883	-2.61346039835455	0.00896304703880341	0.999983572325926	MR1	0
chr1:181011659-181012453	21.3281532181271	0.282541414774912	0.347511395201223	0.813042158261628	0.416193887550254	0.999983572325926	MR1	0
chr1:181013692-181014258	19.3235466958536	0.00214280455379272	0.350053294969318	0.00612136661641919	0.995115886587972	0.999983572325926	MR1	0
chr1:181030670-181033164	127.237583057621	-0.0989838346447587	0.170201352752412	-0.581569024241236	0.560857012521538	0.999983572325926	MR1	0
chr1:181033201-181034060	22.6860293701987	-0.125527627861971	0.375214807908574	-0.334548704411895	0.737965545057558	0.999983572325926	MR1	2126
chr1:181056019-181060160	136.423378772336	0.00988031377133941	0.166025940066345	0.0595106630168223	0.95254537267167	0.999983572325926	IER5	0
chr1:181093823-181094690	27.7814097344977	0.58174335646748	0.295252724820566	1.97032341300499	0.0488013167851196	0.999983572325926	IER5	33843
chr1:181097094-181097736	23.182150587795	0.404948856137793	0.322293694940969	1.25645913182373	0.208949554254957	0.999983572325926	IER5	37114
chr1:181097784-181098594	24.0941417101626	0.429852974804339	0.327057581590507	1.31430365476908	0.188744037859035	0.999983572325926	IER5	37804
chr1:181103567-181106007	199.745608457415	0.0694054020644925	0.145891854104532	0.475731852819988	0.634265425092753	0.999983572325926	IER5	43587
chr1:181107630-181108138	14.8708687679889	0.607808307493545	0.406613581721977	1.49480571927658	0.134965153277233	0.999983572325926	IER5	47650
chr1:181111002-181111606	20.4555871842507	-0.0698441341923236	0.353839323403203	-0.197389406922236	0.843522818601102	0.999983572325926	NA	NA
chr1:181998292-181998909	15.142818865601	-0.338917511852839	0.390627575711963	-0.867623109390381	0.385600691192426	0.999983572325926	ZNF648	24795
chr1:1820666-1823016	89.4285300912167	-0.118475489973805	0.192478921197712	-0.615524490871956	0.538208400548261	0.999983572325926	GNB1	0
chr1:182106802-182107967	38.9399515742427	-0.0301401286910245	0.262055317184934	-0.115014375647087	0.908433727542804	0.999983572325926	NA	NA
chr1:182111824-182123353	1208.29397958552	-0.141739619578481	0.0984158979527144	-1.44021060140692	0.149807824767583	0.999983572325926	NA	NA
chr1:182137563-182141335	199.826711471022	-0.0113613796526391	0.142572215147929	-0.0796885959922196	0.936484929687595	0.999983572325926	NA	NA
chr1:182227617-182229857	75.5136910354302	0.245637627943201	0.193032940068521	1.27251663812408	0.203189616324593	0.999983572325926	NA	NA
chr1:182358670-182364912	372.805733959023	0.0469138088211589	0.116622639566669	0.402270168086361	0.687485206921592	0.999983572325926	GLUL	0
chr1:182364930-182365775	26.0919326597951	0.188415243621906	0.296761223965059	0.634905197870765	0.525490246817973	0.999983572325926	TEDDM1	1476
chr1:182557249-182558540	73.8109276217728	-0.221912201421695	0.213023721089489	-1.04172530780491	0.297539052092988	0.999983572325926	RNASEL	0
chr1:182583582-182584835	56.651390481516	-0.234835043136766	0.235184899200248	-0.99851242122827	0.318030944343808	0.999983572325926	RGS16	10033
chr1:182757599-182767562	915.431277418766	-0.0447791743023071	0.0945157508823617	-0.473774729442092	0.635660556920296	0.999983572325926	NPL	0
chr1:182767733-182768821	31.4423527346315	-0.123427303027711	0.302713287120759	-0.407736654712727	0.683467023817614	0.999983572325926	NPL	0
chr1:182802012-182802512	9.10522324040781	-0.187368264219753	0.512553590076165	-0.365558388132469	0.714694630420037	0.999983572325926	NPL	2492
chr1:182808300-182810134	65.7577728047766	-0.103944333248553	0.215443789512652	-0.482466138771893	0.629474847192732	0.999983572325926	DHX9	0
chr1:182931660-182932364	24.948805271806	0.333765229414642	0.343343577119074	0.972102732240393	0.330999443028872	0.999983572325926	SHCBP1L	9106
chr1:182990942-182992319	63.6883957039156	0.138248251305902	0.212019678768712	0.65205386645602	0.514366423528549	0.999983572325926	LAMC1	275
chr1:183430590-183431277	18.3104039376403	0.19443891782109	0.358492364783529	0.542379523029728	0.587557083074416	0.999983572325926	SMG7-AS1	0
chr1:183439407-183442356	190.347357235984	-0.200747800930269	0.153396443367568	-1.30868615023386	0.190640685042043	0.999983572325926	SMG7	0
chr1:183535978-183539920	194.732861342615	-0.0348366679340875	0.140841880262399	-0.247345944751547	0.804640504387039	0.999983572325926	NCF2	0
chr1:183547599-183548186	14.4618567447462	0.484938581159253	0.442110509179663	1.09687187047206	0.272697406910003	0.999983572325926	NCF2	0
chr1:183548207-183550858	106.181557195292	-0.160722389089805	0.172370767010758	-0.932422544013939	0.351118198563672	0.999983572325926	NCF2	0
chr1:183551771-183553850	68.085811394696	0.17409970720395	0.20945827937395	0.83119038179974	0.405866087454724	0.999983572325926	NCF2	0
chr1:183556637-183564503	461.20512613769	0.126142683625127	0.100762257490345	1.251884254749	0.210612042891455	0.999983572325926	NCF2	0
chr1:183568829-183570293	53.6089825103606	-0.370397710828988	0.249927598217814	-1.48202004688647	0.138334960941558	0.999983572325926	NCF2	8772
chr1:183572099-183574829	96.788304438166	0.207577555842832	0.178950333598191	1.15997300295019	0.246059797928616	0.999983572325926	NCF2	12042
chr1:183575969-183576469	11.4241978505706	0.0072043485029033	0.444987720524974	0.0161899939495049	0.987082818090466	0.999983572325926	NCF2	15912
chr1:183576586-183579472	99.2300410889193	0.0836985159157455	0.201035203374256	0.41633760908993	0.677162975857108	0.999983572325926	ARPC5	15855
chr1:183593634-183597200	168.986079054677	0.204555455766922	0.148818716035943	1.37452775575296	0.169277899542437	0.999983572325926	ARPC5	0
chr1:183601821-183605016	238.485764762355	0.0169779404044846	0.137113158611103	0.123824296489584	0.901454394039613	0.999983572325926	ARPC5	0
chr1:183739283-183740572	32.1640412158215	-0.317170121727872	0.293013711647371	-1.08244122756129	0.279056517358949	0.999983572325926	RGL1	0
chr1:183773135-183780107	470.877768753172	-0.0793268647325292	0.111507493417222	-0.711403891357467	0.476833988295125	0.999983572325926	RGL1	0
chr1:183780118-183782363	75.5861086395637	0.269677734341898	0.218896042340445	1.23198999606614	0.217952821113168	0.999983572325926	RGL1	0
chr1:183782490-183783483	38.328178751663	-0.0315099061173565	0.273416444393611	-0.115245102346495	0.908250850302925	0.999983572325926	RGL1	0
chr1:183785275-183785778	16.268065183591	0.230176002517834	0.376039923672268	0.612105226142001	0.540468140046131	0.999983572325926	RGL1	0
chr1:183786182-183787668	47.6308455234777	0.0656220658461012	0.248781304262022	0.263774104894098	0.791953989394946	0.999983572325926	RGL1	0
chr1:183790264-183791087	22.8195798663028	0.17799954858724	0.348852355109047	0.510243218887257	0.60988107716248	0.999983572325926	RGL1	0
chr1:183810501-183813767	144.44695953229	-0.0587224329658965	0.149634421268299	-0.392439336271468	0.694733626147966	0.999983572325926	RGL1	0
chr1:183813873-183814481	16.0456040728047	-0.0773661587401008	0.37477414162103	-0.20643408962386	0.836451844577671	0.999983572325926	RGL1	0
chr1:183814810-183815378	11.1007662749501	0.0463908775347242	0.455116214938246	0.1019319374086	0.918810699596409	0.999983572325926	RGL1	0
chr1:183817186-183817686	14.8772879180345	-0.199290957277631	0.414933545268536	-0.480296084879456	0.63101687238386	0.999983572325926	RGL1	0
chr1:183821263-183821763	10.5147129452223	0.029636312429581	0.456470178049307	0.064924969592164	0.94823373967327	0.999983572325926	RGL1	0
chr1:183835813-183836603	20.4270714714991	0.188967769645027	0.357991567209691	0.527855365750391	0.597599725981985	0.999983572325926	RGL1	0
chr1:183837344-183882288	2343.95678089988	-0.0825115932523013	0.0912609571571305	-0.904128072098073	0.365927494592583	0.999983572325926	RGL1	0
chr1:183882307-183883602	38.5998367984386	0.147156832452339	0.278303688163119	0.528763500849073	0.596969520235019	0.999983572325926	RGL1	0
chr1:183883727-183885408	56.806550586588	0.0860759256702403	0.219161038037173	0.392751952815813	0.694502694836023	0.999983572325926	RGL1	0
chr1:183886222-183886850	16.1335989710298	0.710566379471818	0.372229828675653	1.90894529328809	0.056269149278519	0.999983572325926	RGL1	0
chr1:183911744-183913144	34.3794774858084	-0.00289724506575348	0.283242072380396	-0.0102288655121209	0.991838688452847	0.999983572325926	COLGALT2	0
chr1:183925191-183925860	22.3941054012937	-0.0108084655013974	0.336683375462021	-0.0321027597117477	0.974390102614361	0.999983572325926	COLGALT2	0
chr1:183925863-183927089	40.883700142388	0.122383549417069	0.242336336303629	0.505015266318675	0.613548113510278	0.999983572325926	COLGALT2	0
chr1:183950672-183952212	44.9376148638604	0.0449836466761211	0.239075235999074	0.188156864043817	0.850753685983138	0.999983572325926	COLGALT2	0
chr1:1840104-1841194	20.5905731388638	-0.180685094468506	0.368374719560003	-0.490492655642388	0.623785325602239	0.999983572325926	CALML6	5071
chr1:184020072-184021514	57.9578687365182	0.200572444874211	0.216256555491707	0.927474519411285	0.353680215465003	0.999983572325926	TSEN15	0
chr1:184121355-184122308	32.8518724242275	0.464221773811858	0.295137416161528	1.57290044701682	0.11574187159385	0.999983572325926	NA	NA
chr1:184356787-184357445	20.7221980099109	0.221880962789915	0.344373741938475	0.644302790163239	0.51937910669222	0.999983572325926	C1orf21	0
chr1:184387518-184389192	73.4637056579374	0.249236095634832	0.199752686899791	1.24772336984816	0.212132379915087	0.999983572325926	C1orf21	0
chr1:184423837-184426355	133.792746284451	-0.0228925913362487	0.167344979715512	-0.136798793576994	0.891189837265168	0.999983572325926	C1orf21	0
chr1:184427208-184427957	18.2722646098014	0.237322961195395	0.361421578762676	0.656637497981909	0.511414031779134	0.999983572325926	C1orf21	0
chr1:184451893-184453054	40.3388117591897	-0.0913313794175315	0.255078770830863	-0.35805166819661	0.720304647580216	0.999983572325926	C1orf21	0
chr1:184459707-184462407	150.608244527302	0.0448851407395466	0.164429966896513	0.272974212588608	0.784873038400076	0.999983572325926	C1orf21	0
chr1:184704373-184705305	25.30396467357	0.0295732483958201	0.324279020662192	0.0911969215135481	0.9273361210382	0.999983572325926	EDEM3	0
chr1:184716142-184717483	43.6943737946357	-0.199447238919658	0.251810624209478	-0.79205251782284	0.428330054547265	0.999983572325926	EDEM3	0
chr1:184722001-184725148	120.765811273621	-0.0287519276553704	0.161585232002174	-0.177936605338931	0.858772762642186	0.999983572325926	EDEM3	0
chr1:184761140-184762703	70.4112645559664	0.0159458884187061	0.193704545843174	0.0823206721829652	0.93439171618516	0.999983572325926	FAM129A	0
chr1:184794974-184795474	16.1187630607447	-0.0978881921264617	0.403312120551775	-0.242710762058279	0.808229469792872	0.999983572325926	FAM129A	0
chr1:184823406-184824328	30.0085908729894	-0.525709614568015	0.311236504372246	-1.68910011256023	0.091200246296855	0.999983572325926	FAM129A	0
chr1:184844640-184845252	16.8370088233365	-0.202672469474531	0.426955025106954	-0.474692783915028	0.635005962053877	0.999983572325926	FAM129A	0
chr1:18485631-18488672	216.098564160436	0.132831695874613	0.141457458483221	0.939022214161784	0.347719339158174	0.999983572325926	IGSF21	0
chr1:18488763-18489854	37.4346036471855	0.637133839890859	0.26320944862527	2.42063437774965	0.0154934517264746	0.999983572325926	IGSF21	0
chr1:18490149-18493705	268.050654748826	0.137765723164617	0.155530159021319	0.885781407487232	0.375735330565858	0.999983572325926	IGSF21	0
chr1:184913791-184915752	72.5244219727687	-0.334968261562077	0.200021054874478	-1.67466500850265	0.0939999765447988	0.999983572325926	FAM129A	0
chr1:184942680-184943256	18.8366465175462	0.0206725966429636	0.360131384145775	0.0574029300223268	0.954224229032582	0.999983572325926	FAM129A	0
chr1:185013764-185015299	46.0400779795302	0.0150731450387439	0.230605104290354	0.0653634492832621	0.94788462506749	0.999983572325926	RNF2	0
chr1:185027623-185028338	22.0296342151646	-0.236599872211622	0.337804308332797	-0.700405135089423	0.483674330275378	0.999983572325926	RNF2	0
chr1:185028909-185030218	43.9268751799916	-0.140896064925373	0.256321182966072	-0.549685606530704	0.582535030834649	0.999983572325926	RNF2	0
chr1:185124358-185127790	284.481191896858	-0.0805213403216656	0.140926596634915	-0.57137078624175	0.567748327626428	0.999983572325926	SWT1	0
chr1:185228236-185228939	16.2521493815315	0.181984672233304	0.380783237436689	0.477921962790082	0.632705748792088	0.999983572325926	SWT1	0
chr1:185229304-185230791	59.9570220069561	0.120879845067361	0.243160866498901	0.497118828402872	0.619105257857224	0.999983572325926	SWT1	0
chr1:185282648-185283456	21.3199286751415	-0.175605408895592	0.344454750645499	-0.509806900809211	0.610186750612341	0.999983572325926	IVNS1ABP	0
chr1:185283773-185288934	325.966695673825	-0.164844361527521	0.127330794682318	-1.29461503746048	0.195453062313283	0.999983572325926	IVNS1ABP	0
chr1:185289759-185290259	14.2515726855882	0.551619329641195	0.424429816915907	1.29967148314297	0.193713588158194	0.999983572325926	IVNS1ABP	3297
chr1:185305300-185310764	365.400500619606	0.039974561403034	0.127843525433717	0.312683503270251	0.754521130040972	0.999983572325926	IVNS1ABP	18838
chr1:185312074-185318281	441.056577118347	0.0592203916983636	0.109965197978918	0.538537580860058	0.590205967290732	0.999983572325926	IVNS1ABP	25612
chr1:185342547-185347143	207.307528905949	0.085675047430863	0.152038646539187	0.563508353836737	0.573088773214766	0.999983572325926	NA	NA
chr1:185372049-185372549	13.0554965015641	-0.138365835970041	0.420658887455639	-0.328926453466723	0.742211278880238	0.999983572325926	NA	NA
chr1:185408592-185409724	40.2209592151925	0.226137471846068	0.257906571194775	0.876819348954416	0.380584767825421	0.999983572325926	NA	NA
chr1:185446971-185447713	17.5044330107208	-0.561468118843617	0.386410011460734	-1.45303719414804	0.146213427348274	0.999983572325926	NA	NA
chr1:185448342-185449081	18.9507270750207	-0.000416694482806885	0.372722219119258	-0.00111797596556367	0.999107984423545	0.999983572325926	NA	NA
chr1:185450674-185451197	12.3202048401365	-0.343704544750918	0.48212062688355	-0.712901555307102	0.475906676686148	0.999983572325926	NA	NA
chr1:185451200-185458934	600.432527651552	0.0167018276200173	0.103598438336473	0.161216982497092	0.871922505977276	0.999983572325926	NA	NA
chr1:185463610-185465151	81.9509985458716	0.116758483601805	0.186072648803321	0.627488695155941	0.530338944209394	0.999983572325926	NA	NA
chr1:185488784-185490342	48.3298037517266	0.126004903976519	0.251878320503024	0.500261013829518	0.616891301607972	0.999983572325926	NA	NA
chr1:185502409-185507377	194.786793684078	0.0408743497621324	0.14753602959284	0.27704656194785	0.781744353604555	0.999983572325926	NA	NA
chr1:185519854-185520379	12.5773413728555	0.253292826831445	0.414689181265988	0.610801627518175	0.541330915830441	0.999983572325926	NA	NA
chr1:185542818-185543820	31.6045025390778	-0.163599433897465	0.281950015186899	-0.580242685176016	0.561750972168141	0.999983572325926	NA	NA
chr1:185630230-185632252	63.2717718004834	-0.190698255425973	0.206028253854515	-0.925592737201145	0.354657669174934	0.999983572325926	NA	NA
chr1:185640863-185644513	208.797747134369	-0.294067162583213	0.138033942141383	-2.13039748065742	0.0331388116257812	0.999983572325926	NA	NA
chr1:185662594-185664124	102.697234724059	-0.0898472423260972	0.186289681881087	-0.482298543960414	0.629593881472229	0.999983572325926	HMCN1	39558
chr1:186050449-186052698	138.94554918864	-0.190183608590309	0.157056834460235	-1.21092220688086	0.225925220791218	0.999983572325926	HMCN1	0
chr1:186068293-186068798	16.0853883108962	-0.238783149687626	0.421384312479791	-0.566663595714846	0.570942758623177	0.999983572325926	HMCN1	0
chr1:186068995-186069647	19.6398611109048	-0.821275528463245	0.368073590979559	-2.23128077805738	0.0256625361203582	0.999983572325926	HMCN1	0
chr1:186071128-186071745	18.722957510894	-0.215416406361368	0.361583115021018	-0.59575903136087	0.55133621623447	0.999983572325926	HMCN1	0
chr1:186343266-186345937	147.873470993426	-0.15358118560885	0.176801197496513	-0.868665980680807	0.385029853907007	0.999983572325926	C1orf27	0
chr1:186586677-186588705	94.0911230718408	-0.200639296229433	0.180958987726329	-1.10875562883269	0.267535616693435	0.999983572325926	NA	NA
chr1:186648623-186650829	151.70326720464	-0.0464778354475475	0.148743824602084	-0.312469008860596	0.754684112138476	0.999983572325926	PTGS2	0
chr1:186787452-186790148	189.972842465583	-0.0202420839676089	0.133895565593402	-0.151178150507819	0.879835185554497	0.999983572325926	PLA2G4A	7883
chr1:186797348-186799215	89.1628812438892	-0.149443644038973	0.177479142229388	-0.842034969077213	0.399768379962343	0.999983572325926	PLA2G4A	0
chr1:186807901-186808505	15.1681426339665	0.0248986493815876	0.399279689835598	0.0623589178599078	0.950277010054472	0.999983572325926	PLA2G4A	0
chr1:186814317-186815630	35.0106138477864	-0.348288810171548	0.276721664549806	-1.25862501852962	0.208165806015147	0.999983572325926	PLA2G4A	0
chr1:186817048-186819410	94.881592156368	-0.289993610313044	0.199527434754284	-1.45340218837659	0.146112119239086	0.999983572325926	PLA2G4A	0
chr1:187954222-187955862	44.5400661562244	-0.638590443622948	0.293515753096912	-2.1756598645392	0.0295807034059338	0.999983572325926	NA	NA
chr1:188209124-188211270	85.3988944367149	-0.233410160111558	0.189591454924514	-1.23112173069451	0.218277339156111	0.999983572325926	NA	NA
chr1:188218300-188219889	37.98305505214	-0.458016359612778	0.268020973665384	-1.70888253015824	0.0874727111491454	0.999983572325926	NA	NA
chr1:192127429-192129139	51.8635157719138	-0.126998684274017	0.23933704243394	-0.530626947598678	0.595677318038411	0.999983572325926	RGS18	0
chr1:192131087-192131646	13.1921355107241	0.0992924253190998	0.414440942515275	0.239581602909419	0.810654628208667	0.999983572325926	RGS18	0
chr1:19228331-19229520	78.2500741404133	-0.371661093363461	0.203040783396969	-1.83047507572318	0.0671789304409892	0.999983572325926	ALDH4A1	0
chr1:19233878-19234950	27.7122886247799	-0.275958132679921	0.335251407234327	-0.823137880185058	0.410429589618278	0.999983572325926	IFFO2	0
chr1:192445451-192447820	91.2706497500145	-0.268137792111523	0.190269027562606	-1.40925612300875	0.158759447890836	0.999983572325926	NA	NA
chr1:192448731-192449231	12.5721717918657	-0.281295828074639	0.436806091750029	-0.643983299197248	0.519586263806556	0.999983572325926	NA	NA
chr1:192457521-192460839	148.98818325067	-0.408455590790625	0.184248471059181	-2.2168737056137	0.0266317230433237	0.999983572325926	NA	NA
chr1:192476931-192477431	16.4835075598591	-0.382083547525493	0.398515127858494	-0.958767988504479	0.337675639043903	0.999983572325926	NA	NA
chr1:192478834-192479386	13.5419904988851	-0.187264251911205	0.43129026176762	-0.434195409707867	0.664146546150498	0.999983572325926	NA	NA
chr1:192479505-192480107	13.8196033367239	-0.122602667068967	0.424900542932439	-0.288544387876816	0.772930057972235	0.999983572325926	NA	NA
chr1:192480131-192483860	164.148187842454	-0.4302487683787	0.173355771371723	-2.48188315263024	0.0130690122763372	0.999983572325926	NA	NA
chr1:192484733-192487372	163.003955037241	-0.0726184976888555	0.170366631720262	-0.426248361874603	0.669926880837915	0.999983572325926	NA	NA
chr1:192487777-192488561	25.491312542816	-0.312811566202155	0.326678537464843	-0.957551630510221	0.338288899635594	0.999983572325926	NA	NA
chr1:192490190-192491545	48.2169228405257	-0.167185356312913	0.242894404794846	-0.68830468307461	0.49126093325919	0.999983572325926	NA	NA
chr1:192495495-192497751	80.2076214474728	-0.0252926924938894	0.196044734280637	-0.129014903596865	0.897345856022002	0.999983572325926	RGS1	47105
chr1:192497883-192500697	207.95886673615	-0.283573238579031	0.181055378248482	-1.56622377817384	0.117296237896308	0.999983572325926	RGS1	44159
chr1:192508583-192509083	16.6687210538865	-0.148893344789145	0.367903888412449	-0.404707178909249	0.685692764625586	0.999983572325926	RGS1	35773
chr1:192512927-192515884	141.647846634847	0.0587214839178999	0.151589860087301	0.387370790395097	0.698481724958366	0.999983572325926	RGS1	28972
chr1:192515959-192516516	10.4650834523855	0.0677547336204122	0.467825894813772	0.144828951051082	0.884845923576855	0.999983572325926	RGS1	28340
chr1:192517782-192522067	180.329547550331	-0.0479305170113963	0.153097377595128	-0.313072096754985	0.754225887806377	0.999983572325926	RGS1	22789
chr1:192523770-192525002	33.5089443012102	0.100456534214757	0.274941562105271	0.365374130580861	0.714832149183405	0.999983572325926	RGS1	19854
chr1:19252783-19253853	34.5172361411667	0.174983753009858	0.27533941193253	0.63552018137068	0.525089208693827	0.999983572325926	IFFO2	0
chr1:192527836-192529642	62.7291619209585	0.0431620009423937	0.228650104466531	0.18876877858025	0.850274042952428	0.999983572325926	RGS1	15214
chr1:192535001-192536125	31.1112588798468	0.101127075707051	0.310079662846878	0.326132564704798	0.744324059721848	0.999983572325926	RGS1	8731
chr1:192542006-192550781	533.437502837494	-0.183140708065644	0.114523215285603	-1.5991579315069	0.109785515156454	0.999983572325926	RGS1	0
chr1:1925446-1926498	23.1472428310966	-0.0719676173080665	0.356900842405649	-0.201645972094034	0.840193502840404	0.999983572325926	CFAP74	0
chr1:192551633-192552133	12.1686656346849	-0.105284304772049	0.500153736496235	-0.210503885284563	0.833274419579305	0.999983572325926	RGS1	2473
chr1:192552325-192552825	12.2512905369732	-0.392004716694057	0.46718293130286	-0.839081846592407	0.40142338226841	0.999983572325926	RGS1	3165
chr1:192570406-192579706	541.68782312005	-0.263391848754043	0.125012060993214	-2.1069314965405	0.0351235179767721	0.999983572325926	RGS1	21246
chr1:1927145-1928739	79.6268075248519	0.0393168489249326	0.192971484280201	0.203744346329654	0.83855328562902	0.999983572325926	CFAP74	0
chr1:192775207-192781051	425.748660367394	0.219209753285727	0.117807409254688	1.86074674481482	0.0627799492644013	0.999983572325926	RGS2	0
chr1:192905471-192906054	17.319956433685	-0.295431977433447	0.39006989475186	-0.757382154860691	0.44882094410444	0.999983572325926	NA	NA
chr1:193027223-193030133	174.094687294759	-0.110480878382055	0.150402651877342	-0.734567356379832	0.462603024712799	0.999983572325926	TROVE2	0
chr1:193072734-193075428	109.403387645095	0.074896736108067	0.167435360541437	0.447317316162326	0.654645966021003	0.999983572325926	GLRX2	0
chr1:193090377-193092210	92.1061001933996	-0.10216330122769	0.179407151961749	-0.569449434487827	0.569051176976104	0.999983572325926	CDC73	0
chr1:193180470-193181004	11.1079524407274	-0.0906062582972989	0.461675802134275	-0.196255159742911	0.844410456174788	0.999983572325926	CDC73	0
chr1:194023822-194026451	120.555260194212	0.0392900687727693	0.187114303519731	0.209978970253476	0.833684086446894	0.999983572325926	NA	NA
chr1:194031267-194032658	50.8129510862923	0.168191126847954	0.223801263551325	0.751520005647253	0.452339765527588	0.999983572325926	NA	NA
chr1:194038123-194038760	15.856187756021	0.454126919209053	0.38938764415137	1.16625919191344	0.243509667008325	0.999983572325926	NA	NA
chr1:19407147-19408243	58.3264790750769	0.086943355804577	0.24440153079707	0.35573981685396	0.722035423502746	0.999983572325926	UBR4	0
chr1:194195035-194195745	16.0647108369128	0.0803281689855293	0.382394186582171	0.210066396938459	0.833615851664578	0.999983572325926	NA	NA
chr1:19530523-19532195	53.1665296151436	0.02805631207732	0.240271529434115	0.116769190854189	0.907042958831026	0.999983572325926	UBR4	0
chr1:19535364-19537954	152.978172534139	-0.0507458425314885	0.17583864364731	-0.288593232288987	0.772892675099448	0.999983572325926	UBR4	0
chr1:19566425-19567998	42.9845668504578	-0.457871799142557	0.249280835511441	-1.8367709583577	0.066243714913865	0.999983572325926	EMC1	0
chr1:19577268-19579356	89.7178313144101	-0.0811450923282881	0.199981075322553	-0.405763856391949	0.684916117956009	0.999983572325926	EMC1	0
chr1:195877471-195877996	12.6219310459188	-0.169992384558802	0.441651879965304	-0.384901304104391	0.700310539667701	0.999983572325926	NA	NA
chr1:19638634-19639673	35.3951597544472	0.243747714530286	0.258127656081543	0.944291356573141	0.345020781621401	0.999983572325926	AKR7A2	0
chr1:197115765-197116438	17.7460450397749	-0.122324326688136	0.386258316888989	-0.316690466818588	0.751478483133133	0.999983572325926	ASPM	0
chr1:197147484-197148752	42.2391872611285	0.00464402299576089	0.25820908494796	0.0179855135488237	0.985650410056564	0.999983572325926	ZBTB41	0
chr1:197169519-197171493	88.216078962564	0.226879938795449	0.18257914324534	1.2426388620445	0.214000942502772	0.999983572325926	CRB1	0
chr1:19753613-19754170	13.6277582879632	0.11384476976324	0.412425737767459	0.276037015486723	0.78251963603417	0.999983572325926	CAPZB	0
chr1:19759540-19760161	15.8018883899314	0.265986550979897	0.408404720227991	0.651281774685195	0.514864611060322	0.999983572325926	CAPZB	0
chr1:19760361-19762594	81.0792690676645	-0.0301895644568774	0.181176257769964	-0.166630908643717	0.867660472114826	0.999983572325926	CAPZB	0
chr1:19763014-19764373	43.4105052201571	0.104427832932492	0.261304171056066	0.399640895552662	0.689421030661244	0.999983572325926	CAPZB	0
chr1:19768586-19769296	17.9362865385355	-0.0120152919330638	0.366778041827455	-0.0327590274303177	0.973866752036077	0.999983572325926	CAPZB	0
chr1:19769647-19770396	22.5113998319446	-0.103409763810842	0.331687235894541	-0.311768897382957	0.755216162997588	0.999983572325926	CAPZB	0
chr1:19770731-19786199	932.905600974279	-0.0286618705307359	0.102545660700115	-0.279503494687648	0.779858456476181	0.999983572325926	CAPZB	0
chr1:197742948-197745283	75.1492041926373	0.123889140296001	0.193452357864391	0.640411632422937	0.521905022305976	0.999983572325926	DENND1B	0
chr1:197747870-197748496	18.4175690520788	0.252001815046347	0.364244789825021	0.691847411647002	0.48903315874543	0.999983572325926	DENND1B	3246
chr1:197750943-197752399	39.598297241784	0.00973437330412881	0.244645127618209	0.0397897697734662	0.968260732311886	0.999983572325926	DENND1B	6319
chr1:197870948-197872184	71.6632579964251	-0.0679210137409375	0.205956190608397	-0.329783793049861	0.741563334209577	0.999983572325926	C1orf53	0
chr1:19794455-19797400	129.514655469432	0.229160394061228	0.170967133104368	1.34037688940678	0.180122845310845	0.999983572325926	CAPZB	0
chr1:19798479-19798979	13.4691060120572	0.56659354457267	0.410192075826764	1.38128837186986	0.167190312090497	0.999983572325926	CAPZB	0
chr1:19799715-19800215	13.6294920944761	0.138738984806556	0.41170525670718	0.336986187439507	0.736127312580449	0.999983572325926	CAPZB	0
chr1:19801202-19806301	239.638712625718	0.0959022733714509	0.142550756671418	0.672758781579161	0.501100764457029	0.999983572325926	CAPZB	0
chr1:19807008-19807508	19.4177714170441	0.221101464988323	0.350038971803424	0.631648138632088	0.527616823356032	0.999983572325926	CAPZB	0
chr1:19808775-19814825	355.920195282989	-0.049651049732796	0.118375429576474	-0.419437123991345	0.674896697474066	0.999983572325926	CAPZB	0
chr1:198125263-198129161	146.811078451947	-0.0859014237723074	0.1474378836024	-0.582627895039245	0.560143822679922	0.999983572325926	NEK7	0
chr1:198131054-198131988	25.0030056427181	0.153449096857804	0.345482950842013	0.44415823265321	0.656928187243583	0.999983572325926	NEK7	0
chr1:19820743-19823102	91.8635142921495	-0.0707165507382466	0.190413004827798	-0.371385088965956	0.710350729998393	0.999983572325926	CAPZB	8676
chr1:19829217-19830028	20.1813376452064	-0.291623825487404	0.363768650058792	-0.801673881023754	0.422741628287893	0.999983572325926	CAPZB	17150
chr1:19830487-19835202	231.278783485712	0.045771671700487	0.145398113919427	0.314802375812466	0.752911707748337	0.999983572325926	CAPZB	18420
chr1:19835284-19835822	14.1134357378052	0.0413040285182638	0.406324373414927	0.101652844920738	0.919032232476938	0.999983572325926	CAPZB	23217
chr1:19837270-19838945	66.0377708515754	-0.177562962781648	0.219323510563133	-0.809593838461453	0.418173650526879	0.999983572325926	CAPZB	25203
chr1:19838951-19839465	12.3913577368046	-0.0995687485157273	0.469151257717554	-0.212231656374821	0.831926311007743	0.999983572325926	CAPZB	26884
chr1:198465944-198470703	265.601973260354	0.171336094047906	0.144463193364577	1.18601901326873	0.23561479101834	0.999983572325926	ATP6V1G3	21648
chr1:198503607-198504963	53.101254810253	0.200436334433144	0.221878721474541	0.903359876517688	0.366334927559175	0.999983572325926	ATP6V1G3	0
chr1:198511224-198514519	291.598876519198	-0.0640042078206894	0.127968965915152	-0.500154137864381	0.616966548439385	0.999983572325926	ATP6V1G3	1148
chr1:198518172-198519544	42.3701552791884	-0.0794025194161642	0.274352993146382	-0.289417361573303	0.772262010611295	0.999983572325926	ATP6V1G3	8096
chr1:198522430-198524097	45.0815203093618	-0.113868246181005	0.251357420581444	-0.453013266597038	0.650539188565009	0.999983572325926	ATP6V1G3	12354
chr1:198526354-198527093	17.2272658540907	0.18563514110469	0.36568584021045	0.507635573195446	0.611708938405055	0.999983572325926	ATP6V1G3	16278
chr1:198581912-198582778	26.2635828960752	-0.422571398657397	0.304910296297033	-1.38588759969503	0.165781227846126	0.999983572325926	PTPRC	25319
chr1:198589328-198590138	28.2660499907613	-0.212531609046805	0.313620346856675	-0.677671621681908	0.497979923438116	0.999983572325926	PTPRC	17959
chr1:198602167-198604113	84.7568726030656	-0.36741887342742	0.188905101004794	-1.94499180526679	0.0517759646002645	0.999983572325926	PTPRC	3984
chr1:198604396-198604969	17.9921046636597	0.32418874653393	0.379343748881942	0.854604161764698	0.392770322854395	0.999983572325926	PTPRC	3128
chr1:198606471-198611824	581.86219820128	-0.217504437789959	0.115545780159494	-1.8824091843919	0.0597804798574781	0.999983572325926	PTPRC	0
chr1:198619624-198622377	100.274137435037	-0.0497363983126037	0.187109160800925	-0.265814875657109	0.790381786134079	0.999983572325926	PTPRC	0
chr1:198623695-198628768	268.981206306011	-0.0768410632724052	0.13687301627075	-0.561404032482234	0.574522135674902	0.999983572325926	PTPRC	0
chr1:198628987-198629487	15.0303606545864	0.211626347466592	0.394931867496555	0.535855333245395	0.592058536657782	0.999983572325926	PTPRC	0
chr1:198631457-198631977	11.2663907454358	0.0277668379056887	0.460308184963711	0.0603222771454255	0.951898959654827	0.999983572325926	PTPRC	0
chr1:198632802-198635353	113.727097263687	-0.0496257750006553	0.183194652642098	-0.270890958250881	0.786474899388094	0.999983572325926	PTPRC	0
chr1:198636925-198637425	12.4761472203569	0.432881255175939	0.432187234250831	1.00160583393054	0.316534002233923	0.999983572325926	PTPRC	0
chr1:198637883-198638610	15.6895090637569	-0.125994525523218	0.377250035607576	-0.33398148079774	0.73839353327531	0.999983572325926	PTPRC	0
chr1:198640952-198641496	17.1741332487912	0.123859214563871	0.409401836954788	0.302537026910189	0.762242711649429	0.999983572325926	PTPRC	0
chr1:198641778-198642598	22.7622845986274	-0.15473777127416	0.354200512943825	-0.43686489889048	0.662209329385334	0.999983572325926	PTPRC	0
chr1:198645690-198648201	80.4491120551541	-0.0695635222011338	0.206792758362756	-0.336392447936235	0.736574943683491	0.999983572325926	PTPRC	0
chr1:198649078-198656016	634.564259234668	-0.13651360678899	0.115808131609635	-1.17879120310091	0.238481328081009	0.999983572325926	PTPRC	0
chr1:198662533-198663255	19.5595777258608	0.15944234497544	0.356832996229456	0.44682623709191	0.655000525887278	0.999983572325926	PTPRC	0
chr1:198663367-198663996	14.9526425274517	-0.148465946510065	0.392908482657651	-0.377863937947672	0.705531673078707	0.999983572325926	PTPRC	0
chr1:198695243-198695743	16.1197145559468	-0.204042157728664	0.419508953362486	-0.486383320530365	0.626695414179657	0.999983572325926	PTPRC	0
chr1:198745984-198746617	16.8395520192486	-0.0554869931541753	0.376626086712023	-0.147326473422437	0.882874337699088	0.999983572325926	PTPRC	19378
chr1:198849808-198850487	16.4287833333947	-0.670668757105564	0.394667744949802	-1.69932497825701	0.0892579687311674	0.999983572325926	MIR181A1HG	0
chr1:198873249-198873982	19.1001522186248	-0.0431407111842072	0.376972557719138	-0.114439924872062	0.908889066400857	0.999983572325926	MIR181A1HG	0
chr1:198890641-198895518	304.168799517315	0.0269499997426161	0.129152340812889	0.208668302664837	0.834707186211249	0.999983572325926	MIR181A1HG	0
chr1:198897651-198901065	257.84369163607	0.100969957928823	0.14320326958648	0.705081372935045	0.480759597762872	0.999983572325926	MIR181A1HG	0
chr1:198901972-198902721	16.2004862076858	0.615788785253084	0.407994043221811	1.50930827418552	0.131220021216826	0.999983572325926	MIR181A1HG	0
chr1:198902749-198907393	230.936649761443	0.0599249058945171	0.146816112608369	0.408163006293229	0.683154005590895	0.999983572325926	MIR181A1HG	0
chr1:19922248-19925049	219.571773605166	-0.305321621194838	0.152047440715151	-2.00806813819928	0.044636051488378	0.999983572325926	MINOS1	0
chr1:199430229-199430892	16.125086140989	-0.232474845211386	0.380987289831711	-0.610190553375349	0.541735586752166	0.999983572325926	NA	NA
chr1:19971001-19971811	21.8810262551533	0.0650684142809096	0.331844480840122	0.196081050123774	0.844546728159926	0.999983572325926	MINOS1-NBL1	0
chr1:199825636-199830193	210.064740327266	-0.144613588365847	0.153684835474417	-0.940975001986582	0.346717669823778	0.999983572325926	NA	NA
chr1:200378557-200379139	13.315409949945	0.69307383042216	0.415293002899699	1.66887914215485	0.0951413340202771	0.999983572325926	ZNF281	0
chr1:200557911-200559617	63.7724840377708	-0.26209126101677	0.201503806931004	-1.30067647360386	0.193369218448345	0.999983572325926	KIF14	0
chr1:200589789-200591082	56.9258720319889	-0.17822635290762	0.230028457558545	-0.774801321537617	0.438457068271544	0.999983572325926	KIF14	0
chr1:200593718-200594492	20.2081049712253	-0.104287874420848	0.359067964817084	-0.290440486591374	0.771479274056885	0.999983572325926	KIF14	3855
chr1:200596370-200597337	29.5171138464158	-0.413128102846086	0.316203893824157	-1.3065244006003	0.191374286710847	0.999983572325926	KIF14	6507
chr1:200606960-200607589	22.4336291854694	0.152573588970203	0.338081484581256	0.451292353851259	0.65177885493073	0.999983572325926	DDX59	2529
chr1:200607765-200613433	284.98521591964	0.0618516584429047	0.130909500387961	0.472476468549665	0.636586734094713	0.999983572325926	DDX59	0
chr1:200614750-200616771	85.4426171653978	-0.0787036093294011	0.188386141031812	-0.41777812793623	0.676109343795295	0.999983572325926	DDX59	0
chr1:200637510-200640201	198.754902740418	-0.129703615325232	0.162895798337228	-0.796236714815192	0.425894461324743	0.999983572325926	DDX59	0
chr1:200698791-200699291	11.5378946662759	0.0223362310594513	0.490927513853809	0.0454980224760893	0.963710351103546	0.999983572325926	CAMSAP2	9394
chr1:200707358-200709144	74.217314839579	-0.0927089477412224	0.196718824417556	-0.471276442484418	0.637443336148394	0.999983572325926	CAMSAP2	0
chr1:200961738-200962502	25.6137382489718	-0.15179518433762	0.303757836173569	-0.499724340447575	0.617269191167333	0.999983572325926	KIF21B	0
chr1:200988692-200989290	17.5007888726074	-0.0740539561482343	0.365995416640801	-0.202335747337823	0.839654255536509	0.999983572325926	KIF21B	0
chr1:200996192-200996925	19.4097427331948	-0.0841989995039965	0.374100090912251	-0.225070780653048	0.821924211488255	0.999983572325926	KIF21B	3363
chr1:200997477-200998215	21.4425127886347	-0.330672922718418	0.356604091143713	-0.927283031604805	0.353779602043898	0.999983572325926	KIF21B	4648
chr1:201123460-201124313	36.1938650648886	-0.116528807193083	0.2640178736627	-0.441367114947514	0.658947245354018	0.999983572325926	TMEM9	0
chr1:20125519-20126323	22.1242399649389	0.0734680687849292	0.352243930460343	0.20857156768866	0.834782708100883	0.999983572325926	TMCO4	0
chr1:20126373-20127113	20.0024737430429	0.0799880629975732	0.36270614735813	0.220531313241279	0.825457388159326	0.999983572325926	TMCO4	0
chr1:201476377-201476877	19.1810331027293	0.0205922144426401	0.401097788848435	0.0513396359071464	0.959054884845993	0.999983572325926	CSRP1	0
chr1:201493558-201495454	102.127525893185	0.094563522594796	0.186366618052662	0.507405905536554	0.611870042917162	0.999983572325926	RPS10P7	3837
chr1:201503982-201505194	38.5706784571763	-0.223338173183382	0.277702821754164	-0.804234439436456	0.421261592566956	0.999983572325926	RPS10P7	14261
chr1:201508508-201509102	19.1263298994865	0.208008935196753	0.355332437214594	0.585392475922855	0.558283846774694	0.999983572325926	RPS10P7	18787
chr1:201510115-201511727	43.0584124830812	0.142143360845476	0.24544555952373	0.579123782566265	0.562505653783005	0.999983572325926	RPS10P7	20394
chr1:201511802-201512623	20.5920103372084	-0.559767073950419	0.348137557883581	-1.60789050556162	0.107859161616552	0.999983572325926	RPS10P7	22081
chr1:201512628-201513142	9.90726824873426	0.190338004952068	0.490363368670428	0.388157062931008	0.697899805724783	0.999983572325926	RPS10P7	22907
chr1:201521110-201521610	13.0760246764838	0.209300487965058	0.441529677910967	0.474034925478469	0.635475001966436	0.999983572325926	RPS10P7	31389
chr1:201540346-201541318	36.7019395921768	0.606364998964276	0.291530781671841	2.07993473446254	0.0375315195717993	0.999983572325926	NA	NA
chr1:201550477-201552349	62.3392786162223	0.000752765936981065	0.209598196767707	0.00359147143720582	0.997134426550037	0.999983572325926	NA	NA
chr1:201554025-201554711	19.5350261082953	0.388617206161917	0.348960442164475	1.11364257722585	0.265432552931261	0.999983572325926	NA	NA
chr1:201643998-201644966	29.9975982215853	0.0577882579181731	0.28272429163138	0.204397922742056	0.838042553332951	0.999983572325926	NAV1	0
chr1:201681210-201681791	19.0413644789989	0.0959023492022938	0.369637199427221	0.259449939970601	0.795288101927938	0.999983572325926	NAV1	0
chr1:201681808-201685188	192.519414944146	0.0019918444212427	0.150809906898603	0.0132076496975886	0.989462126597329	0.999983572325926	NAV1	0
chr1:201685226-201685726	14.6505908157105	0.101813310240856	0.394361309887208	0.258172664732186	0.796273653352874	0.999983572325926	NAV1	0
chr1:201686064-201687320	36.0775497096284	0.442366648227939	0.264903951354538	1.66991336280935	0.0949365060957037	0.999983572325926	NAV1	0
chr1:201717631-201718562	29.6049464873813	0.101610883691233	0.316473450216581	0.321072379441924	0.748155541087913	0.999983572325926	NAV1	0
chr1:201798172-201799223	41.4819721477302	0.0200557627296662	0.243495518521832	0.0823660445638468	0.934355636787437	0.999983572325926	IPO9	0
chr1:201851659-201852459	22.2226351937474	0.0634357218284852	0.339867284649898	0.186648508678413	0.851936230595388	0.999983572325926	IPO9	0
chr1:201852577-201853077	18.0435037225419	-0.10415697860046	0.362735467042733	-0.287143078259258	0.774002768668011	0.999983572325926	IPO9	0
chr1:201923529-201925687	111.58042186756	-0.332552350439871	0.172266250971175	-1.93045560906481	0.0535504103962103	0.999983572325926	TIMM17A	0
chr1:201951642-201952607	26.6876240690273	-0.228067953086425	0.310658310737743	-0.734144058611585	0.462860943657205	0.999983572325926	RNPEP	0
chr1:20208546-20209268	14.8011074706472	-0.25521506518498	0.406288635017107	-0.62816195972165	0.529897847264313	0.999983572325926	OTUD3	0
chr1:202112298-202114510	100.785624938706	-0.0766340959737338	0.193463522397285	-0.396116513460158	0.692019076619565	0.999983572325926	ARL8A	0
chr1:202316902-202319203	81.9064813112812	-0.283453076541125	0.192439490828088	-1.47294651072602	0.140765459363541	0.999983572325926	PPP1R12B	0
chr1:202521829-202522609	14.5489638838794	-0.397219729199396	0.406428005231647	-0.977343401749586	0.328399172938176	0.999983572325926	PPP1R12B	0
chr1:202522680-202523964	34.0378490920014	-0.470175190979431	0.273921244629061	-1.71646120992234	0.0860776617620095	0.999983572325926	PPP1R12B	0
chr1:202779321-202780213	21.3991427295618	0.125963122455783	0.335041177263785	0.375963108428936	0.706944322545893	0.999983572325926	PCAT6	0
chr1:202857760-202858589	24.8982263688553	0.129344959868223	0.308221004396595	0.419650049877172	0.674741119913907	0.999983572325926	RABIF	0
chr1:202892010-202892928	22.475821174975	0.167265431811777	0.317648219059822	0.526574436043908	0.598489148368912	0.999983572325926	KLHL12	0
chr1:202895292-202897187	103.379627197377	-0.145437503536883	0.171592814065029	-0.84757339244851	0.396675597683175	0.999983572325926	KLHL12	0
chr1:202919492-202920111	13.9547073669332	-0.380219963660086	0.412073188532565	-0.922700079114802	0.356163524617479	0.999983572325926	ADIPOR1	0
chr1:202920123-202924751	359.869073012189	-0.165113870793982	0.122495853013473	-1.34791396387779	0.177686056288002	0.999983572325926	ADIPOR1	0
chr1:202925139-202925707	15.548127562381	0.277761643005689	0.385055607554213	0.721354623998253	0.470691357004999	0.999983572325926	ADIPOR1	0
chr1:202925888-202928153	137.27814824385	-0.157904456848477	0.166525643733475	-0.948229073362445	0.343012849408381	0.999983572325926	ADIPOR1	0
chr1:202935653-202936514	31.3512502303763	-0.0494922058461715	0.274400279474161	-0.180364997954865	0.856866031240232	0.999983572325926	CYB5R1	0
chr1:202936554-202939507	158.611405282208	-0.0333853238945243	0.149919702019493	-0.222688035293609	0.823778314010093	0.999983572325926	CYB5R1	149
chr1:202975035-202977442	154.608856141511	-0.149979946313755	0.155089043832692	-0.967057005493894	0.333515537079106	0.999983572325926	TMEM183A	0
chr1:202994807-202995434	16.0242781950102	0.0902677467891147	0.39992762259184	0.225710207772371	0.821426818296716	0.999983572325926	TMEM183A	1609
chr1:203168899-203169877	28.5509155019164	0.00489749616829938	0.30002447411668	0.016323655537497	0.986976185664685	0.999983572325926	CHIT1	12081
chr1:203172234-203172992	18.6984437761053	-0.358796971596353	0.391292159316053	-0.916954155747719	0.359166663681705	0.999983572325926	CHIT1	8966
chr1:203208328-203208953	16.4441668804003	0.0557156447753858	0.387880943580379	0.143641098376982	0.88578388535426	0.999983572325926	CHIT1	0
chr1:203209132-203209632	16.2054442918759	0.0310888445236866	0.399694441421268	0.0777815283423463	0.938001840174908	0.999983572325926	CHIT1	0
chr1:203236315-203236963	20.7833593690213	0.189962840400502	0.382931317487721	0.496075488541344	0.619841152158621	0.999983572325926	CHIT1	0
chr1:203242617-203243239	16.5319408725412	0.186860037306619	0.375512696588014	0.49761310071395	0.618756768116753	0.999983572325926	CHIT1	679
chr1:203243350-203243909	18.0343227401601	0.129071004196333	0.357532949018036	0.361004501964999	0.718096081620824	0.999983572325926	CHIT1	1412
chr1:203246986-203247796	19.0473830498576	-0.0346386421995607	0.35295254727671	-0.0981396577721946	0.921821397155685	0.999983572325926	CHIT1	5048
chr1:203252678-203260958	566.933351668193	-0.252647402214139	0.133678558263876	-1.88996205147144	0.0587630355818162	0.999983572325926	CHIT1	10740
chr1:203261201-203261844	20.3821977066545	-0.0870508258729661	0.347017693276149	-0.250854142482277	0.801926879903569	0.999983572325926	BTG2	12819
chr1:203262021-203262632	12.8031583522812	0.176173172592627	0.417036156476032	0.422441003871931	0.672703154052821	0.999983572325926	BTG2	12031
chr1:203273367-203276120	218.587366780588	-0.14194729547289	0.142477486958491	-0.9962787700926	0.319114715950963	0.999983572325926	BTG2	0
chr1:203293263-203293965	22.4644660316945	0.226510580612789	0.319177726179309	0.709669134260135	0.477909336928708	0.999983572325926	BTG2	14533
chr1:203294282-203297832	159.413632148593	-0.0785964744485752	0.144205575272777	-0.545030761119348	0.5857323612785	0.999983572325926	FMOD	11919
chr1:203370529-203373875	235.557481536923	0.0436951257892859	0.134987680764927	0.323697136965991	0.74616733862817	0.999983572325926	NA	NA
chr1:203374261-203374761	13.4225593303159	0.110080785177178	0.412408538664906	0.26692169258557	0.789529454143448	0.999983572325926	NA	NA
chr1:203375205-203375705	17.0576385316376	0.305758709673006	0.367875904218739	0.831146335399019	0.40589096664861	0.999983572325926	NA	NA
chr1:203376890-203377761	33.2964036902034	0.0920166989907068	0.292991917154625	0.314058830988657	0.753476356791766	0.999983572325926	NA	NA
chr1:203377797-203380046	112.251205912883	0.287341925491281	0.206215047891368	1.39340910583136	0.163496113712838	0.999983572325926	NA	NA
chr1:203481255-203482047	35.5614214988855	0.0601244568847263	0.285669513020176	0.210468580455345	0.833301971608277	0.999983572325926	OPTC	3177
chr1:203492732-203494305	63.4957586655898	-0.356201044642032	0.21207366976881	-1.67960994417809	0.0930332316274509	0.999983572325926	OPTC	14654
chr1:203560799-203561434	17.6420345275351	-0.0408715584413042	0.364255239385666	-0.112205821693151	0.910660213279093	0.999983572325926	ATP2B4	34480
chr1:203561606-203562106	11.8054980062085	0.419357138092358	0.470849205586954	0.890640003458417	0.373122331020785	0.999983572325926	ATP2B4	33808
chr1:203595236-203596823	43.4851506666907	-0.0595120430464082	0.25742229378391	-0.231184495218447	0.817171474793589	0.999983572325926	ATP2B4	0
chr1:203621523-203622249	20.4005333476626	-0.224581299598589	0.338421267558718	-0.66361461624046	0.506937000025522	0.999983572325926	ATP2B4	0
chr1:203736861-203737361	8.01143535386658	-0.571105685198314	0.549139962889597	-1.04000022543093	0.298339795928115	0.999983572325926	LAX1	0
chr1:203737478-203739558	86.1364420124957	-0.148094924248536	0.190946346366433	-0.775583964117	0.437994671684526	0.999983572325926	LAX1	0
chr1:203739801-203740301	15.252535878567	-0.0879539343038534	0.399943314684547	-0.219916000779327	0.825936574532504	0.999983572325926	LAX1	0
chr1:203763905-203766130	117.474027450939	-0.12442908402891	0.169195838977617	-0.735414563270502	0.46208705518669	0.999983572325926	ZC3H11A	0
chr1:203797488-203798695	41.858250703761	-0.0443826049468017	0.248950399039841	-0.178278906633522	0.858503943509619	0.999983572325926	ZC3H11A	0
chr1:203799175-203799850	13.7972787301023	0.247337621000229	0.415318427640603	0.595537314357415	0.551484364280172	0.999983572325926	ZC3H11A	0
chr1:203830524-203831410	36.9997056117759	-0.224020477824884	0.266998509313883	-0.839032691233217	0.40145096489147	0.999983572325926	SNRPE	0
chr1:204255668-204256529	23.5763624076948	0.413669196911286	0.315302919954154	1.3119738852131	0.189528946033078	0.999983572325926	PLEKHA6	0
chr1:2043591-2045020	45.6771523951632	-0.397369116518804	0.257861166767563	-1.54101961726169	0.123312011611025	0.999983572325926	PRKCZ	0
chr1:204379136-204383630	350.769333251795	-0.256151231094417	0.14949814891845	-1.71340737626219	0.0866376202233748	0.999983572325926	PPP1R15B	0
chr1:204386217-204387516	38.0904654939081	0.127496869222842	0.279668046895693	0.455886436216269	0.648471643678869	0.999983572325926	PIK3C2B	4241
chr1:204429677-204430320	19.510524056734	-0.198787131186063	0.376200884052817	-0.528406868810426	0.597216971100971	0.999983572325926	PIK3C2B	0
chr1:204430424-204431170	30.3362025001595	0.349725356966964	0.286711064907627	1.21978325838118	0.222547049540895	0.999983572325926	PIK3C2B	0
chr1:204431306-204431883	17.9883297770976	0.201333441008399	0.361915221051426	0.556300009774363	0.578005780486033	0.999983572325926	PIK3C2B	0
chr1:204433542-204436044	134.554205909928	0.0644359123511712	0.147954174128997	0.435512635790804	0.663190369257653	0.999983572325926	PIK3C2B	0
chr1:204436232-204436938	19.243081965249	0.0676567869350205	0.345528170247922	0.195806862538807	0.84476133852234	0.999983572325926	PIK3C2B	0
chr1:204444138-204445925	62.7988090164911	0.28929503171689	0.206063601255373	1.40391136500797	0.160345244962391	0.999983572325926	PIK3C2B	0
chr1:204450377-204451346	28.9403204376293	0.106818569425631	0.309855098134684	0.344737169304863	0.730291972069226	0.999983572325926	PIK3C2B	0
chr1:20446021-20446570	16.4229132617033	0.28044823613555	0.388544206923719	0.721792349848648	0.470422153586322	0.999983572325926	PLA2G2D	0
chr1:204463242-204464007	15.997602413851	0.129488112856812	0.385426391653901	0.335960680588494	0.736900517168176	0.999983572325926	PIK3C2B	3767
chr1:204474884-204477729	191.184477717676	-0.302023696871735	0.140016353218818	-2.15706015710702	0.0310009775088774	0.999983572325926	MDM4	7777
chr1:204477903-204478430	14.9862359244381	-0.380072143026947	0.399564230290275	-0.951216636060822	0.341494415068485	0.999983572325926	MDM4	7076
chr1:204479975-204486723	555.27085299927	-0.26210840811676	0.138080957360292	-1.8982227030252	0.0576667513365684	0.999983572325926	MDM4	0
chr1:204489781-204491406	43.0729712009965	-0.191981706288429	0.242311457179371	-0.792293144216926	0.428189768259394	0.999983572325926	MDM4	0
chr1:20478795-20481895	159.745233400189	-0.398116081782795	0.147791029895765	-2.69377703141781	0.0070647407828519	0.999983572325926	PLA2G2F	1915
chr1:205090136-205092615	192.56347890568	-0.0604173508492308	0.153560941512328	-0.393442175166531	0.693992924770157	0.999983572325926	RBBP5	0
chr1:205179799-205182217	112.432496912738	-0.0136316993642264	0.167131392922908	-0.081562770020796	0.934994407834159	0.999983572325926	DSTYK	0
chr1:205183941-205184640	18.0355091482832	0.148263435698575	0.371194574556841	0.399422421180542	0.689581975966804	0.999983572325926	DSTYK	3213
chr1:205255780-205257766	80.9994756188348	0.117007217629359	0.180758779424598	0.647311394787151	0.517430428254963	0.999983572325926	TMCC2	13308
chr1:205258040-205258540	14.7162067907347	0.563872584157682	0.387502052510077	1.45514734826603	0.145628473499567	0.999983572325926	NUAK2	12650
chr1:205279516-205281550	80.5669199817433	-0.0131744856006205	0.209027565701857	-0.0630275033648516	0.949744603337143	0.999983572325926	NUAK2	0
chr1:205281746-205284136	134.151176082743	0.0298218711817209	0.149233102999907	0.199834155976369	0.84161028745985	0.999983572325926	NUAK2	0
chr1:205480317-205481416	36.1863310804089	-0.0481384257059252	0.272203962038409	-0.176846895781527	0.859628652041573	0.999983572325926	CDK18	0
chr1:205481430-205481930	15.7174818657878	-0.142803455583566	0.438783082259899	-0.325453421877786	0.744837929327329	0.999983572325926	CDK18	0
chr1:205595730-205596230	11.0424131687917	-0.132180978362813	0.475777727525898	-0.277820861960417	0.781149875845855	0.999983572325926	ELK4	0
chr1:205599463-205601844	99.384600894187	-0.177321927374095	0.181429153811436	-0.977361816714366	0.328390059379917	0.999983572325926	ELK4	0
chr1:205685015-205685768	19.3623909883337	-0.522600709194856	0.356469408309818	-1.46604644609685	0.142635633926082	0.999983572325926	NUCKS1	0
chr1:205717567-205720288	198.331277269876	-0.171732946703185	0.156339364337644	-1.09846261324369	0.272002534448476	0.999983572325926	NUCKS1	0
chr1:205743768-205744989	43.1746430467585	0.125727002941629	0.241415631241502	0.520790647627357	0.602512618861555	0.999983572325926	RAB29	0
chr1:206097406-206098272	16.8892415322135	-0.0582253781130434	0.40067081143345	-0.145319739924989	0.884458429951504	0.999983572325926	FAM72A	40638
chr1:206098761-206101832	120.043519910297	-0.118640675805252	0.183722306832566	-0.645760865137485	0.51843423617414	0.999983572325926	FAM72A	37078
chr1:206102085-206102587	7.52357355518271	0.582322898792847	0.540009185421128	1.07835739560378	0.28087429227632	0.999983572325926	FAM72A	36323
chr1:206135898-206136569	10.8467329518182	0.0990155227091833	0.453251977257309	0.218455798711216	0.827073994103376	0.999983572325926	FAM72A	2341
chr1:206136776-206137858	12.3384519816984	-0.140712657451599	0.451437892739842	-0.311698817743441	0.7552694265326	0.999983572325926	FAM72A	1052
chr1:206235433-206236161	21.238143735578	0.381530838137432	0.327171080298126	1.16615086452559	0.243553454560247	0.999983572325926	C1orf186	2720
chr1:206236217-206236814	18.3772925686362	0.471823185244834	0.425503676304982	1.10885806990455	0.267491414692527	0.999983572325926	C1orf186	2067
chr1:206238048-206239858	78.9033740359031	0.0951967396519365	0.205408038040029	0.463451871505559	0.643040505146661	0.999983572325926	C1orf186	0
chr1:206274207-206274708	10.8912034991731	-0.116291503459464	0.463693265409164	-0.250794031603734	0.801973356232067	0.999983572325926	C1orf186	0
chr1:206326315-206327044	21.4853653687494	-0.0336217433805347	0.341926863514091	-0.0983302190269387	0.921670083135034	0.999983572325926	CTSE	0
chr1:206328108-206330952	167.921479764917	-0.184503247949923	0.163534689653849	-1.12822085846408	0.259226657009811	0.999983572325926	CTSE	0
chr1:206331027-206331527	11.9650401911628	-0.124577328167463	0.433403239986268	-0.287439771265692	0.773775612347187	0.999983572325926	CTSE	0
chr1:2063942-2064623	26.494313537856	-0.787780170854454	0.340015452873134	-2.31689520049075	0.0205094412851001	0.999983572325926	PRKCZ	0
chr1:2064916-2065616	16.9849414820894	-0.829981243857408	0.39036407534635	-2.12617219738012	0.0334889241779305	0.999983572325926	PRKCZ	0
chr1:206531061-206531753	9.32984735293201	0.10713957180406	0.508824618202579	0.210562869741897	0.83322838833132	0.999983572325926	SRGAP2	0
chr1:206548336-206549817	49.7453433190528	-0.158793413942708	0.247899294419176	-0.640556135162703	0.521811106630351	0.999983572325926	SRGAP2	0
chr1:206550009-206550519	7.25018957782166	-0.297569652844671	0.555327176103905	-0.535845652165586	0.592065227998214	0.999983572325926	SRGAP2	0
chr1:206551443-206552313	13.4440299149697	-0.0703614326731711	0.426913403297693	-0.164814297535904	0.869090150137179	0.999983572325926	SRGAP2	0
chr1:206553428-206553931	4.43079802346902	0.141817078280816	0.697820725204797	0.203228527268512	0.83895641652738	0.999983572325926	SRGAP2	0
chr1:206554169-206554790	20.8116054878352	-0.43161396349406	0.356243658718409	-1.21156953374776	0.225677202686317	0.999983572325926	SRGAP2	0
chr1:206630307-206630899	21.1315134277215	0.140793273164008	0.338401269961771	0.41605421037549	0.67737033533971	0.999983572325926	SRGAP2	0
chr1:206640853-206642410	54.3712822639569	-0.294298014271128	0.234692072278524	-1.25397509772663	0.209851056887097	0.999983572325926	IKBKE	1175
chr1:206643728-206644771	30.2014117492839	0.283078848847041	0.277772554937127	1.01910301725494	0.308154061893261	0.999983572325926	IKBKE	0
chr1:206644889-206645635	17.7056788886903	0.0615724574217708	0.353611700181449	0.174124491328132	0.861767625911001	0.999983572325926	IKBKE	0
chr1:206660563-206661065	12.1180416872874	-0.00511477075723404	0.443745710333791	-0.0115263553835521	0.990803502633894	0.999983572325926	IKBKE	0
chr1:206676819-206677577	22.7028624439607	-0.465934105094565	0.334799874878704	-1.39167944809827	0.164019488495223	0.999983572325926	RASSF5	3301
chr1:206730306-206732410	160.083713217657	0.189736953554262	0.149019132909793	1.27323887778301	0.202933288602837	0.999983572325926	RASSF5	0
chr1:206746180-206746948	21.0810097427585	-0.630547276359777	0.348532311836745	-1.80915012739229	0.0704276832329625	0.999983572325926	RASSF5	0
chr1:206748159-206756392	611.434417537798	-0.0443642593015006	0.11052678231085	-0.401389223262908	0.688133582459697	0.999983572325926	RASSF5	0
chr1:206784949-206785918	57.7667907938107	-0.218515304479793	0.228660126052031	-0.955633622059977	0.339257368727717	0.999983572325926	EIF2D	0
chr1:206845346-206846553	32.3914275686522	0.0130789506431564	0.283184156057235	0.0461853192115487	0.963162543560395	0.999983572325926	DYRK3	0
chr1:206858307-206860156	81.4719558014238	-0.302677318840303	0.201050476384944	-1.50547924224152	0.132200909671629	0.999983572325926	MAPKAPK2	0
chr1:206939040-206941182	66.2043715858706	0.119149600130761	0.206456381077737	0.577117546615806	0.563860051802107	0.999983572325926	IL10	0
chr1:206941508-206942008	16.0721384577322	0.415927634153839	0.36769300387823	1.13118180048806	0.257978580379697	0.999983572325926	IL10	0
chr1:206943357-206948274	274.736402430524	-0.155460873296945	0.131150119019512	-1.18536585753168	0.235872824919064	0.999983572325926	IL10	0
chr1:206987844-206989135	39.6589410083168	-0.326632888731283	0.260779348956669	-1.25252589991532	0.210378296827411	0.999983572325926	IL19	0
chr1:206996784-206998217	47.5186790601943	-0.158626133637272	0.259021822717337	-0.612404514697495	0.54027015553354	0.999983572325926	IL19	0
chr1:207005722-207009424	123.202040173678	0.0479381712829962	0.162749525991615	0.294551833505592	0.768336261689625	0.999983572325926	IL19	0
chr1:207063445-207065214	77.6992217788053	0.309874322463387	0.195362594880078	1.58614970615844	0.112705353532043	0.999983572325926	IL24	5573
chr1:207088802-207089399	13.777397567262	0.269504176774023	0.406357210047182	0.663219871852973	0.507189746234582	0.999983572325926	FCMR	0
chr1:207091383-207091917	17.0578319180116	0.623289974733764	0.456172538223786	1.36634699046262	0.171830078536246	0.999983572325926	FCMR	0
chr1:207092813-207099430	377.125952520714	-0.242140941926339	0.136200059126411	-1.77783286937931	0.07543130831185	0.999983572325926	FCMR	0
chr1:207099828-207100695	23.61513775569	-0.0577641277041823	0.31480453769885	-0.183492042797175	0.854411961711073	0.999983572325926	PIGR	1171
chr1:207101129-207101829	16.7461065210146	0.682106143893312	0.37801171566004	1.80445768116551	0.0711595876003041	0.999983572325926	PIGR	37
chr1:207103384-207104670	52.3056397188322	0.188245002972268	0.218185551523989	0.862774833885231	0.388261278382586	0.999983572325926	PIGR	0
chr1:207120233-207123755	159.659673245585	0.178853823240217	0.153138196283385	1.16792431660384	0.242837294579545	0.999983572325926	PIGR	421
chr1:207124454-207127094	102.745442224517	0.186028827240481	0.164840270774387	1.12853992757082	0.259091964401369	0.999983572325926	FCAMR	4217
chr1:207128624-207130120	54.3268346189333	0.123893193151166	0.219607301280289	0.564157896522025	0.572646678877065	0.999983572325926	FCAMR	1191
chr1:207130292-207130792	16.4070552683471	0.00224954655225821	0.391793222060342	0.00574166786354397	0.995418837029443	0.999983572325926	FCAMR	519
chr1:207135497-207136002	12.772963170214	0.499254120713523	0.428664510893324	1.16467332383801	0.244151250998854	0.999983572325926	FCAMR	0
chr1:207140072-207142432	95.0580116009695	-0.0670372275857338	0.198011907966243	-0.33855149558562	0.734947627685252	0.999983572325926	FCAMR	0
chr1:207190280-207192341	105.662771271951	-0.174549050328585	0.167731700822898	-1.04064437117278	0.298040629984644	0.999983572325926	C1orf116	0
chr1:207194287-207195271	32.6221446508421	0.389880910579976	0.274070877610821	1.42255504845577	0.154865182819325	0.999983572325926	C1orf116	0
chr1:207196573-207200774	225.971633114242	-0.0690799928304175	0.142787976914467	-0.483794184378689	0.628531942804512	0.999983572325926	C1orf116	0
chr1:207223048-207228646	244.463113865947	-0.0815469178023345	0.129545098748157	-0.629486708415473	0.529030467729873	0.999983572325926	PFKFB2	0
chr1:207378369-207379371	31.6628763459288	-0.609808299153676	0.316558594038948	-1.92636785301949	0.0540584584780342	0.999983572325926	NA	NA
chr1:207420983-207423233	81.5972424802485	0.403176798930493	0.189213919784473	2.13079883017982	0.0331057187807844	0.999983572325926	NA	NA
chr1:207454913-207455856	28.1286168331852	0.38401230837572	0.284730814789025	1.34868545457667	0.177438019461148	0.999983572325926	CD55	38960
chr1:207471681-207472390	20.0739725839172	0.18858379390193	0.341868672281912	0.551626426145359	0.581204327162045	0.999983572325926	CD55	22426
chr1:207482513-207484764	125.626239477758	0.134063276209947	0.173479810226698	0.772788925897237	0.439647308317605	0.999983572325926	CD55	10052
chr1:207493724-207496190	155.963718420567	-0.0916442446716416	0.151168158584814	-0.606240398305995	0.544355130187828	0.999983572325926	CD55	0
chr1:207501365-207502055	10.6359605215932	-0.375550979162057	0.494517710616162	-0.759428774945444	0.44759610579627	0.999983572325926	CD55	0
chr1:207508650-207510143	38.8777745272879	-0.0201512969833044	0.25839611974064	-0.0779860665227129	0.937839136538919	0.999983572325926	CD55	0
chr1:207536609-207537352	22.5487121614955	0.126787217819017	0.32044042865902	0.395665485624261	0.692351820430195	0.999983572325926	CD55	2297
chr1:207538292-207538902	13.0718672372176	-0.138973343452059	0.426074584356199	-0.326171399455915	0.744294679063377	0.999983572325926	CD55	3980
chr1:207587005-207588361	36.9734822137655	-0.173574864732342	0.268808121109749	-0.645720315352658	0.518460501473882	0.999983572325926	CR2	39283
chr1:207588445-207589153	14.998905404393	-0.244580884053009	0.394665123353013	-0.619717501194653	0.535443791375601	0.999983572325926	CR2	38491
chr1:207669234-207669734	9.80288629941302	0.232983450121192	0.500794151093078	0.465227977628456	0.641768205309537	0.999983572325926	CR1	0
chr1:207924201-207926292	116.932722372889	0.0195929077518907	0.16989431935434	0.115324089859807	0.90818824480136	0.999983572325926	CD46	0
chr1:207996081-208002125	428.573441936207	0.0233173950892268	0.106541678914441	0.218857026910116	0.826761422470677	0.999983572325926	MIR29C	20212
chr1:208038451-208039668	37.267802300528	0.318375609921687	0.257747910480084	1.23522091538464	0.216748297219863	0.999983572325926	CD34	20214
chr1:208041214-208042130	32.6724544582156	0.548578826388602	0.506033014265112	1.08407714699263	0.27833059453804	0.999983572325926	CD34	17752
chr1:208062861-208064584	60.5983631235621	-0.00926734756942121	0.231213684390996	-0.0400813109043735	0.968028301565222	0.999983572325926	CD34	0
chr1:208114993-208116365	67.2819142491623	-0.328130495983279	0.217926262701653	-1.50569505444371	0.132145474131072	0.999983572325926	CD34	30309
chr1:208135999-208137086	44.54902556686	0.334998663104195	0.283831915462683	1.18027129739129	0.237892330090254	0.999983572325926	NA	NA
chr1:208146932-208147627	15.3721240797387	-0.269219058968185	0.457485444620546	-0.588475681868926	0.556213051905302	0.999983572325926	PLXNA2	47960
chr1:208202442-208203676	39.0280117454033	0.101742500962955	0.259762842134045	0.391674575651791	0.695298677812024	0.999983572325926	PLXNA2	0
chr1:208221643-208222591	26.0550248232946	-0.425768832380744	0.320758355643254	-1.32738189010509	0.18438238726205	0.999983572325926	PLXNA2	0
chr1:208239268-208240127	28.4501154554282	0.339927155206051	0.312008904852248	1.08947901780888	0.275942702681357	0.999983572325926	PLXNA2	0
chr1:208259294-208260021	21.4252597753508	-0.215950626106288	0.35054660860677	-0.616039695732822	0.537868321033595	0.999983572325926	PLXNA2	0
chr1:20833828-20835398	67.2069081272983	-0.251341027992324	0.206145543071325	-1.21924066000962	0.222752863642725	0.999983572325926	MUL1	0
chr1:208386486-208387457	43.9078607197626	0.483286887089668	0.269578178168557	1.79275225603567	0.0730125467673258	0.999983572325926	PLXNA2	0
chr1:208416932-208417685	17.859490284067	-0.010852773474727	0.378483844234977	-0.0286743374652187	0.97712432368559	0.999983572325926	PLXNA2	0
chr1:208418223-208418723	16.3722574647211	-0.270948725384143	0.428947901802831	-0.631658819743303	0.527609842354008	0.999983572325926	PLXNA2	557
chr1:209571871-209572895	48.0100754843741	-0.10827769645346	0.25406807167596	-0.426175928912303	0.669979656056043	0.999983572325926	MIR205HG	29272
chr1:209573208-209573708	16.0432768817232	0.376896741975886	0.380244330309036	0.991196217625576	0.321589777143831	0.999983572325926	MIR205HG	28459
chr1:209584217-209584923	22.8841542926286	0.179578770056279	0.313766965501951	0.57233166585589	0.567097300806911	0.999983572325926	MIR205HG	17244
chr1:209585038-209586049	36.3062609785873	-0.192472001129302	0.27486453219464	-0.700243132835365	0.483775478999474	0.999983572325926	MIR205HG	16118
chr1:20987885-20988853	34.0232253805583	0.256843200249049	0.263773905404625	0.973724826400303	0.330193187024614	0.999983572325926	DDOST	0
chr1:209928675-209930355	53.4333884576639	-0.111414224678032	0.222633721325305	-0.500437328248389	0.616767174901292	0.999983572325926	TRAF3IP3	0
chr1:209934638-209935617	28.5174699571568	0.485200296278698	0.297784756888642	1.62936579208499	0.103235605905679	0.999983572325926	TRAF3IP3	0
chr1:209939016-209939516	11.6943681062855	-0.39031119254012	0.491080831616915	-0.794800300502456	0.426729676172444	0.999983572325926	TRAF3IP3	0
chr1:209941085-209943689	87.847152527032	0.0779426631811893	0.187863284980461	0.414890345334352	0.678222177857401	0.999983572325926	TRAF3IP3	0
chr1:209957173-209959010	137.844583991595	-0.0585742743265492	0.158410573477554	-0.369762403106564	0.711559530825678	0.999983572325926	C1orf74	0
chr1:209979419-209980161	25.4592703843399	0.0747499195471927	0.327693839585492	0.228109016763164	0.819561490510734	0.999983572325926	IRF6	0
chr1:210000669-210002029	49.2489659893682	-0.208325116185071	0.258628208864378	-0.805500363242722	0.420530996834468	0.999983572325926	DIEXF	0
chr1:210058066-210058811	26.2104015102297	-0.182064916095703	0.316366481700403	-0.575487375012494	0.564961726635438	0.999983572325926	DIEXF	27155
chr1:21011161-21012701	54.32370046369	0.0626882173937825	0.227917777528027	0.275047510877355	0.783279736991894	0.999983572325926	KIF17	0
chr1:21022843-21023791	27.9386965739947	0.389335255486447	0.287696261187806	1.35328576700652	0.175964354401908	0.999983572325926	KIF17	0
chr1:210502191-210502853	18.3315350227909	-0.0542686197073992	0.360387486553382	-0.150584084443123	0.88030381699126	0.999983572325926	HHAT	0
chr1:21059615-21060133	18.6246108910422	0.605796484199286	0.36074831856543	1.67927736048314	0.09309800112059	0.999983572325926	SH2D5	284
chr1:210819332-210819832	12.0011065415928	-0.562474708911783	0.475676572369096	-1.18247301125298	0.237018068172462	0.999983572325926	HHAT	0
chr1:21111990-21112860	21.7602652443388	0.146794975944177	0.329813211592652	0.445085189993788	0.65625819111693	0.999983572325926	HP1BP3	0
chr1:21113111-21115124	142.699982666077	-0.257101701255451	0.151794053466948	-1.69375344674772	0.090312143656699	0.999983572325926	HP1BP3	0
chr1:211430325-211433741	186.365007671062	0.0261366977824175	0.133723409943715	0.195453419811973	0.845037999962526	0.999983572325926	RCOR3	0
chr1:211499386-211500790	43.2377075741823	0.241162771313929	0.235990326975786	1.02191803538911	0.306819695593377	0.999983572325926	TRAF5	0
chr1:211550316-211552575	111.551054983446	-0.115931556964609	0.170332401506606	-0.680619517714678	0.496112273717444	0.999983572325926	TRAF5	2029
chr1:211555471-211557294	169.942005828069	-0.263539277372807	0.156440383342131	-1.68459877010435	0.0920660088139973	0.999983572325926	LINC00467	0
chr1:211751390-211752690	32.7079630479951	0.06115721245601	0.290619992613377	0.210437044974294	0.833326582196076	0.999983572325926	SLC30A1	0
chr1:211752875-211753588	19.3686286036745	-0.0168921530625358	0.360921752951224	-0.0468028123115611	0.962670387591208	0.999983572325926	SLC30A1	775
chr1:211762483-211763777	50.2178539254749	0.0633643243786223	0.238503066915042	0.265675092560522	0.79048944745252	0.999983572325926	SLC30A1	10383
chr1:21177688-21179524	64.6361559504198	-0.103094741128038	0.209131213453482	-0.492966781120741	0.622036059399107	0.999983572325926	EIF4G3	0
chr1:211778705-211782094	185.617725178468	0.151473571347365	0.142757557318659	1.06105465932883	0.288665061573844	0.999983572325926	SLC30A1	26605
chr1:211783789-211784624	27.262871058804	-0.260133964094113	0.313558798759171	-0.829617810514414	0.406754903644909	0.999983572325926	SLC30A1	31689
chr1:211784831-211787720	127.012944953775	0.123271544637717	0.319854910262559	0.385398318683079	0.699942328054407	0.999983572325926	SLC30A1	32731
chr1:212003416-212004361	26.2408860004613	-0.130422018561834	0.309125305174943	-0.421906639082895	0.673093163905108	0.999983572325926	LPGAT1	0
chr1:212081773-212082508	31.2596672996558	0.232787155177494	0.302991294568596	0.768296513300623	0.442311045648885	0.999983572325926	INTS7	31232
chr1:212207602-212209628	54.4582657723051	0.00237641797358076	0.221635778909584	0.0107221766506852	0.991445104711557	0.999983572325926	DTL	0
chr1:212260880-212262339	49.5110993536861	-0.0719477510427945	0.235122640257853	-0.306000948968127	0.759603923242531	0.999983572325926	DTL	0
chr1:212352105-212352818	17.437458345515	-0.192999243425274	0.379276491172002	-0.508861603388303	0.610849235362321	0.999983572325926	NA	NA
chr1:212356266-212357748	65.680695691249	0.110677994785063	0.211914359722396	0.522276994018005	0.601477484911106	0.999983572325926	NA	NA
chr1:212357980-212358681	17.5459915683851	0.248206981478111	0.383757086099367	0.646781493993944	0.517773371132791	0.999983572325926	NA	NA
chr1:212359433-212360920	57.0276695843939	-0.0285753807770452	0.221158753797839	-0.129207550170797	0.897193422119115	0.999983572325926	NA	NA
chr1:212361041-212361541	13.9361044793479	-0.10950022005432	0.423172881227622	-0.258760012543007	0.795820412632053	0.999983572325926	NA	NA
chr1:212457711-212460601	120.091354675303	-0.163709391898581	0.172789643662131	-0.947449097231167	0.343409982908802	0.999983572325926	PPP2R5A	0
chr1:212583885-212584766	24.0571702314619	0.130795656752788	0.320779637570429	0.407743015558681	0.683462353420323	0.999983572325926	TMEM206	0
chr1:212585484-212585984	12.8359029538901	0.181344688459469	0.446564236655895	0.406088695811093	0.684677431321688	0.999983572325926	TMEM206	0
chr1:212588261-212590390	104.135117954239	0.264067342444564	0.196733014180447	1.3422624745756	0.179510906064327	0.999983572325926	TMEM206	0
chr1:212605374-212606365	36.0421733846485	-0.142693816231607	0.271833309168456	-0.524931314223817	0.599630939850855	0.999983572325926	NENF	0
chr1:2126269-2127225	30.2064153049657	0.266010849792513	0.289951339286929	0.917432733529382	0.358915926453996	0.999983572325926	FAAP20	0
chr1:212650944-212654618	122.902179490477	-0.0665586559029478	0.161539374955259	-0.412027444834315	0.680319307361877	0.999983572325926	NENF	31222
chr1:212655168-212670983	1275.43631176244	-0.098257724822644	0.111992795728634	-0.877357549504605	0.380292462809763	0.999983572325926	NENF	35446
chr1:212671438-212672142	15.4283628429632	0.186669948120284	0.384974950480261	0.484888556742226	0.627755400112233	0.999983572325926	NA	NA
chr1:212703877-212708147	170.127148920601	-0.371564988309706	0.179754627773213	-2.06706771843722	0.0387277734180981	0.999983572325926	ATF3	30528
chr1:212712444-212721766	950.993174834829	-0.247543869829402	0.120885303613742	-2.0477581842402	0.0405836995234927	0.999983572325926	ATF3	16909
chr1:212723090-212723617	19.4657126983305	0.0760655961706515	0.358070712256855	0.212431772739032	0.831770200321061	0.999983572325926	ATF3	15058
chr1:212726300-212728125	51.3191478906561	0.046032320998955	0.245266820049022	0.187682626576862	0.851125450228505	0.999983572325926	ATF3	10550
chr1:212728290-212729112	28.8767906931407	0.147045452014217	0.326405882349862	0.450498780707038	0.652350833162955	0.999983572325926	ATF3	9563
chr1:212730279-212734171	244.147652670826	-0.145046646012234	0.123786895732032	-1.17174475661967	0.241299548048376	0.999983572325926	ATF3	4504
chr1:212734188-212734956	24.0561501781304	-0.0504467798171107	0.307915472583582	-0.16383320849009	0.869862448291966	0.999983572325926	ATF3	3719
chr1:212735067-212735706	21.3258987607034	-0.286985071973018	0.361039890438706	-0.794884663919816	0.426680595995477	0.999983572325926	ATF3	2969
chr1:212737760-212738260	16.9942200688537	-0.502474137599502	0.395587222606474	-1.270198097625	0.20401407513068	0.999983572325926	ATF3	415
chr1:212739229-212741088	90.9511002178601	-0.0895932673188805	0.174058561720535	-0.514730596606502	0.606741289677649	0.999983572325926	ATF3	0
chr1:212750829-212751644	20.4279358348963	-0.147015226044612	0.338547250910833	-0.434253197003017	0.664104586761627	0.999983572325926	ATF3	0
chr1:212769294-212770132	25.20361279692	-0.311100545226939	0.322057321328992	-0.965978801361077	0.334054788710963	0.999983572325926	ATF3	0
chr1:212779024-212783987	397.834949215688	-0.113916272327188	0.138140326099169	-0.824641692574326	0.409575043747458	0.999983572325926	ATF3	0
chr1:212785177-212785677	11.0337607927411	-0.521578893821515	0.495262061548623	-1.05313718597908	0.292278122057947	0.999983572325926	ATF3	0
chr1:212807875-212811171	149.28617729228	-0.00777964114113285	0.147469300884268	-0.0527543095036317	0.957927666506828	0.999983572325926	FAM71A	7761
chr1:212838676-212839241	18.1652682960799	-0.213933066905846	0.387927889935606	-0.551476376038233	0.581307156783555	0.999983572325926	BATF3	20517
chr1:212840647-212842052	50.4611202016187	0.125638261109483	0.269672689617387	0.465891675155313	0.641293040281637	0.999983572325926	BATF3	17706
chr1:212844031-212844718	28.6019257785237	0.2397583831472	0.295650802478847	0.810951234148448	0.417393676175493	0.999983572325926	BATF3	15040
chr1:21289389-21292323	105.709495518596	-0.0734746289080723	0.179957148443193	-0.408289581957152	0.683061086924434	0.999983572325926	EIF4G3	0
chr1:212923041-212925866	95.8750625685505	-0.112107304212364	0.204488384096181	-0.54823311704412	0.583531845286368	0.999983572325926	NSL1	0
chr1:212926138-212927470	42.1810467450999	0.0222729804623352	0.253462247268323	0.0878749427276889	0.929976072351017	0.999983572325926	NSL1	0
chr1:212946953-212949022	78.0236765227865	0.0763256817781409	0.214630077758934	0.355615031104203	0.722128885386856	0.999983572325926	NSL1	0
chr1:212954470-212956835	79.6437385764398	0.249393301499614	0.207715168859967	1.20065040443793	0.229886840066568	0.999983572325926	NSL1	0
chr1:212962898-212963398	11.3719730678845	0.263514721917273	0.468176427893844	0.562853459117389	0.573534674126948	0.999983572325926	NSL1	0
chr1:212964210-212968615	268.188385295706	-0.0446146700528969	0.122997530875917	-0.36272817620953	0.716807949607573	0.999983572325926	NSL1	0
chr1:213030337-213032410	70.7901975615187	-0.0301050109308592	0.196813120393062	-0.152962418718506	0.878427911980258	0.999983572325926	FLVCR1	0
chr1:213188076-213189606	60.8481908604874	0.209786469594966	0.207593501951229	1.01056375861057	0.312225268950568	0.999983572325926	ANGEL2	0
chr1:213223872-213225721	72.8088540242538	0.0378469595304956	0.190017789559293	0.199175875155025	0.842125170168659	0.999983572325926	RPS6KC1	0
chr1:213418355-213419909	47.5736210210685	0.101397336631777	0.231594052804421	0.437823577090755	0.661514178386747	0.999983572325926	RPS6KC1	0
chr1:213420510-213421703	38.4585892297781	-0.275981138374735	0.264577845615508	-1.04309995318277	0.296902002390827	0.999983572325926	RPS6KC1	0
chr1:21346944-21349901	210.777713012754	-0.0666289706222288	0.137440170327376	-0.4847852739379	0.627828669737123	0.999983572325926	EIF4G3	0
chr1:213498753-213503265	268.507182201167	0.235879200527903	0.142989674741205	1.64962400924974	0.0990198612560482	0.999983572325926	NA	NA
chr1:213503314-213504701	53.7029712494954	0.302308048836547	0.246945425999326	1.22418970755657	0.220880670966248	0.999983572325926	NA	NA
chr1:213504959-213505833	30.4252561575187	0.339211511612041	0.289718397092407	1.1708317974155	0.241666393902076	0.999983572325926	NA	NA
chr1:21377006-21378773	57.3592701556392	0.249734107357474	0.223789502356683	1.11593307428442	0.264450783111612	0.999983572325926	EIF4G3	0
chr1:21385893-21386393	13.1278487323239	0.195148211360555	0.479916617839934	0.40662941041488	0.684280193001936	0.999983572325926	EIF4G3	0
chr1:21402653-21403747	29.4414453313429	0.204158891434012	0.333861487296575	0.611507763555411	0.540863480265776	0.999983572325926	EIF4G3	0
chr1:21415089-21419247	267.903463759583	0.0190210389074984	0.12229520615342	0.155533806318102	0.876400504621678	0.999983572325926	EIF4G3	0
chr1:214161050-214161550	13.0994781836903	0.116933785195689	0.468043292104888	0.249835404476824	0.802714638934448	0.999983572325926	PROX1	0
chr1:21425423-21428160	122.088221686444	-0.084345418065494	0.160432557707595	-0.525737539005158	0.59907057780431	0.999983572325926	EIF4G3	0
chr1:2143339-2145004	68.1039617160914	0.0439103366528285	0.202565722526507	0.216770814455454	0.828386957843722	0.999983572325926	FAAP20	4166
chr1:214453644-214454947	36.8094123726042	-0.0625247083117281	0.27159436888156	-0.23021356653751	0.817925820383645	0.999983572325926	SMYD2	0
chr1:214535153-214536257	38.7889906582178	-0.325964697554776	0.262057685884868	-1.24386619859714	0.213548811507377	0.999983572325926	PTPN14	0
chr1:21489421-21490329	24.6241087996205	0.0976172578496377	0.342749446710475	0.284806463690943	0.775792419920338	0.999983572325926	EIF4G3	0
chr1:21501334-21504160	126.031998507232	0.0222657524933653	0.195196997286197	0.114068109668303	0.90918380198168	0.999983572325926	EIF4G3	0
chr1:215130104-215131818	70.5399464419219	-0.491997671131723	0.230053904493218	-2.13861908675507	0.0324665304197723	0.999983572325926	KCNK2	47066
chr1:215740037-215741115	35.3347411815273	-0.0337571873349883	0.264942214681396	-0.12741339607047	0.898613214122292	0.999983572325926	KCTD3	0
chr1:215741199-215741709	16.6190352187422	0.903130688169799	0.375066722797782	2.40792006668297	0.0160436933030592	0.999983572325926	KCTD3	0
chr1:2158070-2159489	56.3882076622564	-0.13084023594834	0.224348549487436	-0.583200721588207	0.559758185469967	0.999983572325926	SKI	644
chr1:216773392-216775436	139.625862685341	-0.33538342786803	0.162017768115859	-2.07004103172312	0.038448502191398	0.999983572325926	ESRRG	0
chr1:217803422-217805361	206.076354584245	-0.332001679890747	0.152516652887128	-2.17682248860031	0.0294938144548094	0.999983572325926	GPATCH2	0
chr1:218458015-218459419	50.1270536362105	0.0200963329978722	0.229869260678856	0.0874250560450019	0.930333653781078	0.999983572325926	RRP15	0
chr1:218518530-218519150	16.1332628028388	-0.16739300937116	0.404169095015462	-0.414165782182716	0.678752699521949	0.999983572325926	TGFB2	0
chr1:218520202-218520908	15.7422923306247	-1.13762577946799	0.427973300160701	-2.6581699817274	0.00785662554917247	0.999983572325926	TGFB2	0
chr1:218524506-218525358	25.3289753006025	-0.236329548967367	0.311690264171684	-0.758219219953541	0.448319756981262	0.999983572325926	TGFB2	0
chr1:218634747-218635465	24.2295281275867	-0.345242866267453	0.327424925296701	-1.05441840127048	0.291691401187079	0.999983572325926	TGFB2	16785
chr1:218635587-218638286	106.066045708617	-0.251891430071317	0.184574327096676	-1.36471541862581	0.172342511630236	0.999983572325926	TGFB2	17625
chr1:218641309-218643097	58.4484850440529	-0.636238334725991	0.238915409735053	-2.66302761898679	0.00774410576406643	0.999983572325926	TGFB2	23347
chr1:218644375-218644875	13.976397501869	-0.760634329542321	0.423870585971276	-1.79449660985409	0.0727339392379778	0.999983572325926	TGFB2	26413
chr1:218671846-218673346	53.7361887439145	-0.10598217028352	0.223587719431622	-0.474007116996115	0.635494832082151	0.999983572325926	NA	NA
chr1:219260159-219265664	406.940257026471	-0.156547752682112	0.13377134240273	-1.17026374909815	0.241894845437366	0.999983572325926	NA	NA
chr1:219346458-219349493	208.520616094585	-0.024393865036948	0.137681903239389	-0.177175536239749	0.859370510904378	0.999983572325926	LYPLAL1	0
chr1:219352149-219352703	10.9024874103197	-0.604687737367885	0.487984611302172	-1.23915329164642	0.215288734455191	0.999983572325926	LYPLAL1	0
chr1:219361857-219362903	28.265823387301	-0.453376345630671	0.315857842655938	-1.43538099867455	0.151178557608972	0.999983572325926	LYPLAL1	0
chr1:21943125-21943677	14.5312296066107	-0.141645066965737	0.435004018256664	-0.325617835746435	0.744713516067887	0.999983572325926	RAP1GAP	0
chr1:219631160-219640071	744.558742427708	-0.0318001761945592	0.0969492686752668	-0.328008417485586	0.742905298182331	0.999983572325926	NA	NA
chr1:219662622-219663122	11.5991267487922	0.306844831294015	0.446903759042425	0.686601589459636	0.492333826590566	0.999983572325926	NA	NA
chr1:219663440-219664727	55.2393509327946	-0.136609208253352	0.238964778375188	-0.571670893016997	0.567544957228133	0.999983572325926	NA	NA
chr1:219758478-219759347	27.9302092328246	0.162630931579497	0.318121899204921	0.511222056658027	0.609195575705873	0.999983572325926	NA	NA
chr1:219759387-219762850	181.638007926284	0.0315364723362345	0.15163145451222	0.207981071194518	0.835243747184441	0.999983572325926	NA	NA
chr1:219832388-219833377	25.0911684859201	-0.207642590356293	0.32920099253111	-0.630747157716028	0.528205859453629	0.999983572325926	SLC30A10	25391
chr1:219839169-219839669	10.4902196937402	0.0922908866915928	0.49050371488734	0.188155326637619	0.850754891133087	0.999983572325926	SLC30A10	19099
chr1:219855250-219856081	20.8422787558783	-0.46772064064072	0.344323773715591	-1.35837451940526	0.174344875300117	0.999983572325926	SLC30A10	2687
chr1:219861113-219864505	141.150427242945	-0.235695189934353	0.160343455773647	-1.46993956689494	0.141578122178281	0.999983572325926	SLC30A10	0
chr1:219971276-219972449	47.1349728510527	0.0509155202134591	0.291609548500852	0.174601690771831	0.861392619951121	0.999983572325926	SLC30A10	0
chr1:220218739-220220620	65.3401996658068	0.0509611878134637	0.198175374772116	0.257151968916746	0.79706146065364	0.999983572325926	EPRS	0
chr1:220262835-220263335	12.6878163777001	-0.454035872089598	0.445018151945926	-1.02026371307381	0.307603407974546	0.999983572325926	BPNT1	0
chr1:220267744-220268448	17.0355527062137	0.412328845876066	0.376644861460469	1.09474172640303	0.273629802623643	0.999983572325926	IARS2	0
chr1:220308976-220309526	10.6260890023615	-0.285794666843757	0.463603708933823	-0.616463288227388	0.53758879439743	0.999983572325926	IARS2	0
chr1:220309818-220311472	89.2831197708741	-0.473937879686148	0.214234940749855	-2.212234278999	0.0269504814658074	0.999983572325926	IARS2	0
chr1:220329894-220332667	135.043551710705	-0.158489043110501	0.163287100111471	-0.970615823309408	0.331739623413887	0.999983572325926	RAB3GAP2	0
chr1:220444623-220446478	103.615769022253	-0.189069056848541	0.191427153482575	-0.987681493502179	0.323308660809891	0.999983572325926	RAB3GAP2	0
chr1:220470773-220472015	37.1005082966795	-0.0888922379707478	0.285241442859199	-0.311638579161959	0.755315211370856	0.999983572325926	RAB3GAP2	24929
chr1:220472102-220475498	293.729179318628	0.0141906921228546	0.129903390492366	0.10924035214992	0.91301185541726	0.999983572325926	RAB3GAP2	26258
chr1:220510013-220510513	12.2832134616777	-0.438023800249101	0.44630499720777	-0.981444982667731	0.326373352818217	0.999983572325926	NA	NA
chr1:221048195-221048913	18.730650209184	0.140186601033521	0.387315079210716	0.361944599005022	0.717393430993726	0.999983572325926	HLX	3829
chr1:221049186-221056569	675.41921182104	-0.028652834259445	0.0987092835647085	-0.290274969331145	0.771605886440528	0.999983572325926	HLX	0
chr1:22108232-22109204	31.9786999070189	0.0388100265803451	0.274558554345399	0.141354279318945	0.887590071341255	0.999983572325926	USP48	0
chr1:22109491-22110299	148.876530656412	-0.365028568968279	0.165162323709904	-2.21012008531332	0.0270968292524019	0.999983572325926	USP48	0
chr1:221130950-221131645	20.3199278372224	0.304148816112583	0.353460415751394	0.860489046463709	0.389519518938231	0.999983572325926	NA	NA
chr1:221134696-221136816	79.084035339511	0.113312163510929	0.200175597562724	0.566063820418585	0.571350396731384	0.999983572325926	NA	NA
chr1:221172930-221174819	70.7227626422563	-0.249009116366947	0.207400321303405	-1.20062068757682	0.22989837246569	0.999983572325926	NA	NA
chr1:221218775-221220805	79.3801745326787	-0.0442402110442805	0.190627625994185	-0.232076598622857	0.81647852031406	0.999983572325926	NA	NA
chr1:221242197-221243635	66.2743041819198	-0.119565258899883	0.236081870217037	-0.506456759216464	0.612536037743176	0.999983572325926	NA	NA
chr1:221247995-221248709	21.5589186269426	-0.523455454559051	0.358114611457484	-1.46169812069005	0.143823952474942	0.999983572325926	NA	NA
chr1:221269936-221274669	248.991772779887	-0.122964486333063	0.154527314488998	-0.795745960768752	0.426179706940073	0.999983572325926	NA	NA
chr1:221322509-221323133	19.3703868317129	0.209729113743397	0.341160372682872	0.614752270593725	0.538718334322067	0.999983572325926	NA	NA
chr1:221334249-221336098	106.230132331755	0.190653118948242	0.176541644353265	1.07993283764107	0.280172089130631	0.999983572325926	NA	NA
chr1:221338548-221341321	112.334450285493	0.108423140110703	0.191464809810028	0.566282337826366	0.571201865039463	0.999983572325926	NA	NA
chr1:221345797-221346341	13.9080715371969	0.552581730965425	0.394775421862017	1.39973691462121	0.161592115190953	0.999983572325926	NA	NA
chr1:221507104-221507893	29.8142256046868	0.475416885463262	0.297356961253966	1.59880866235117	0.109863123714729	0.999983572325926	NA	NA
chr1:221613517-221614080	14.0530258965471	-0.089400225545477	0.40291419980492	-0.221884027886737	0.824404164534382	0.999983572325926	NA	NA
chr1:221840862-221841766	33.4128657938332	0.416311550975314	0.27132801488575	1.53434783043179	0.124944104668337	0.999983572325926	DUSP10	32997
chr1:221871049-221894972	1596.32433398756	0.00127987737398966	0.0883064733913443	0.0144935849529136	0.988436197193257	0.999983572325926	DUSP10	0
chr1:221897474-221898128	16.9234656415637	-0.0906830739304267	0.375864586838676	-0.241265277724471	0.809349520444575	0.999983572325926	DUSP10	0
chr1:221898145-221901141	104.300327392656	0.120236109988531	0.193546180587895	0.621226983778832	0.534450287563802	0.999983572325926	DUSP10	0
chr1:221902705-221903483	20.2876747564875	-0.280276074953263	0.361555174166948	-0.775195862150337	0.438223932890723	0.999983572325926	DUSP10	0
chr1:221913434-221917298	241.763661132482	0.0308517155011782	0.13783495329106	0.223830855414665	0.822888919876015	0.999983572325926	DUSP10	0
chr1:221924592-221925632	30.4507837913941	0.268167424391119	0.298410125921566	0.89865390312393	0.368837037625855	0.999983572325926	DUSP10	9075
chr1:222458437-222459033	16.0687630244351	0.0305743203716291	0.394419844992746	0.0775171958505066	0.938212112122663	0.999983572325926	NA	NA
chr1:222638786-222639925	55.1495365707783	-0.231747415298134	0.220816977674253	-1.04949998745117	0.29394806101005	0.999983572325926	NA	NA
chr1:222762652-222764065	58.3648751951353	-0.0692049074696044	0.211909316022528	-0.326577937999891	0.743987132293565	0.999983572325926	TAF1A	0
chr1:222816657-222818945	179.54456023097	-0.175834469843997	0.148216548235217	-1.186334939908	0.235490053612848	0.999983572325926	MIA3	0
chr1:222827690-222829425	79.6132791550258	-0.31619919095801	0.193052588528335	-1.63789148526025	0.101444332498561	0.999983572325926	MIA3	0
chr1:222884350-222887656	243.064727153262	-0.0694544282755904	0.126349692015872	-0.549700020375719	0.582525142885512	0.999983572325926	AIDA	0
chr1:222912152-222914150	72.5444587398327	0.0159823663963065	0.207655765272083	0.0769656762255816	0.938650850348065	0.999983572325926	FAM177B	0
chr1:222922928-222925373	114.713936586741	0.305024566142923	0.183147704378019	1.66545667159086	0.0958216810850654	0.999983572325926	FAM177B	0
chr1:222925739-222926438	19.3851919602438	0.251117724678061	0.357846819237384	0.701746421033513	0.482837317713595	0.999983572325926	FAM177B	1736
chr1:222926571-222929353	117.766115515965	-0.0578973111970389	0.192481070829157	-0.300794831136551	0.76357095014179	0.999983572325926	FAM177B	2568
chr1:222929548-222930198	18.5544579177015	0.444675186422665	0.394041277312848	1.1284989975038	0.259109240008025	0.999983572325926	FAM177B	5545
chr1:222930978-222934170	115.430608370015	0.120852494832019	0.179319893137515	0.673949179410568	0.500343624086782	0.999983572325926	FAM177B	6975
chr1:222943679-222948269	226.703263086332	-0.197460908292815	0.145255209476816	-1.35940672285721	0.174017741947212	0.999983572325926	FAM177B	19676
chr1:222955457-222955957	12.3305267168129	-0.231699217338233	0.489113527116656	-0.473712552388623	0.635704900952794	0.999983572325926	FAM177B	31454
chr1:222956619-222961430	267.086219731113	0.0243228348036595	0.150799910678387	0.161292103518106	0.871863342313854	0.999983572325926	DISP1	27000
chr1:222962557-222963120	15.4020761112767	-0.492354173853245	0.417418470726221	-1.17952177103388	0.238190472788298	0.999983572325926	DISP1	25310
chr1:222964845-222965345	10.9445763100928	-0.125957312300336	0.45984249314295	-0.273914033997679	0.78415068634144	0.999983572325926	DISP1	23085
chr1:222987227-222992553	247.915009014985	8.13337903359845e-05	0.120993617535274	0.000672215543206424	0.999463649636938	0.999983572325926	DISP1	0
chr1:223164314-223166301	70.7809670135004	0.155133717530824	0.192502438814733	0.805879231899637	0.420312487176749	0.999983572325926	DISP1	0
chr1:223166755-223167255	14.0455977968153	0.226845049520692	0.43975793524233	0.515840719043963	0.605965660495977	0.999983572325926	DISP1	0
chr1:2231923-2232658	27.0530595888172	-0.198865409142981	0.31207796771754	-0.637229890329754	0.523975110660958	0.999983572325926	SKI	0
chr1:223254406-223255152	19.6683237196174	-0.520670172118977	0.370621725103263	-1.404856048236	0.160064088435723	0.999983572325926	TLR5	27595
chr1:223310347-223311436	30.6302307104343	-0.0202959347908614	0.290037078543704	-0.0699770349803849	0.944211938250771	0.999983572325926	TLR5	0
chr1:223315879-223317495	61.0662809267152	0.271535133896966	0.224882019714982	1.20745595508753	0.227256597594513	0.999983572325926	TLR5	0
chr1:223347066-223355132	554.401601382618	0.0613416691213511	0.0990626058515874	0.619221234834579	0.535770624687354	0.999983572325926	TLR5	30441
chr1:22344745-22346978	132.923503696012	-0.0614235852698521	0.153686021006287	-0.399669305429799	0.6894001027566	0.999983572325926	LINC00339	4728
chr1:22350550-22352877	146.149041628562	-0.205281387511116	0.157048017141568	-1.30712498793327	0.191170266036831	0.999983572325926	LINC00339	0
chr1:22357761-22358746	38.6457738828329	0.417857526608183	0.285808930026678	1.4620170425367	0.143736539743942	0.999983572325926	LINC00339	45
chr1:22366005-22366547	15.1703010790166	-0.82118761885123	0.436752582673233	-1.88021239353637	0.060079137195046	0.999983572325926	LINC00339	8289
chr1:22378606-22381407	118.283938347717	0.0160616216164925	0.180733522988483	0.0888690783586177	0.929185958186277	0.999983572325926	CDC42	0
chr1:223800207-223800707	14.4310789178992	-0.402973600724253	0.423754032255866	-0.950961100190629	0.341624123152961	0.999983572325926	CAPN8	0
chr1:223807101-223810006	92.8140592920882	-0.144512551841618	0.212959295092034	-0.67859236564041	0.49739618142803	0.999983572325926	CAPN8	0
chr1:223899991-223901297	44.0111042024006	0.188390090011975	0.239541994427975	0.786459553623782	0.431598305698508	0.999983572325926	CAPN2	0
chr1:223914097-223915379	38.9402116286481	-0.098279280600484	0.250457531596073	-0.392398982670581	0.694763437607896	0.999983572325926	CAPN2	0
chr1:22402489-22402989	14.0813408049338	-0.188454452675131	0.415503991261983	-0.453556299429881	0.650148213074428	0.999983572325926	CDC42	0
chr1:224032367-224034955	159.797216106951	-0.183673710477973	0.155594570834967	-1.18046349234632	0.237815922250752	0.999983572325926	TP53BP2	0
chr1:224179657-224181393	60.3089302647836	-0.30103902272207	0.213628445772251	-1.40917105694345	0.158784593803624	0.999983572325926	NA	NA
chr1:224186667-224187490	18.9620136848214	-0.563922807170013	0.365129793633363	-1.54444478923093	0.122480616658363	0.999983572325926	NA	NA
chr1:224301134-224303128	112.744188528586	-0.127906221309163	0.174822179911998	-0.731636119476078	0.464390696128848	0.999983572325926	FBXO28	0
chr1:224355993-224358623	81.7329202665088	-0.131458180566223	0.188398101336599	-0.697768075334022	0.48532224720907	0.999983572325926	FBXO28	6243
chr1:224370106-224372373	85.2899530467814	0.148718367705912	0.18566215278023	0.801016068589657	0.423122343489287	0.999983572325926	DEGS1	0
chr1:224391227-224392994	49.1175918622715	0.290669978162237	0.2326406826018	1.24943743678643	0.211505122908048	0.999983572325926	DEGS1	10084
chr1:224393164-224394072	26.1924201553666	-0.00551837755671059	0.306120216656992	-0.0180268314748187	0.985617448465205	0.999983572325926	DEGS1	12021
chr1:224405350-224406317	32.0247140032106	0.277755683621701	0.296522576975655	0.936710069279163	0.348907715295788	0.999983572325926	NVL	8718
chr1:224431359-224434521	201.845537402242	-0.156974781845577	0.136001174559524	-1.15421636874815	0.248411473359026	0.999983572325926	NVL	0
chr1:224435756-224436290	11.2508049932289	-0.889191906160098	0.49967337177472	-1.77954631242786	0.0751502391728031	0.999983572325926	NVL	0
chr1:224450145-224450741	15.4920628451926	-0.284458336040782	0.385565933588803	-0.73776833288428	0.460655239721684	0.999983572325926	NVL	0
chr1:224517099-224519202	137.425225848375	-0.218907604820507	0.164818124687923	-1.32817677203281	0.18411971600517	0.999983572325926	NVL	0
chr1:224545056-224545556	11.2322516751031	0.0850439409900491	0.445387771518959	0.190943592142222	0.848569786846438	0.999983572325926	CNIH4	0
chr1:224617065-224624440	318.784787011351	0.0923511522698169	0.123555473458872	0.747446872926744	0.454793860496274	0.999983572325926	WDR26	0
chr1:224644102-224648217	174.313849611901	-0.0973495305078192	0.172762181795203	-0.563488661096096	0.573102179095024	0.999983572325926	WDR26	22100
chr1:224683333-224688101	230.829463473628	0.0406691326877573	0.135986160993258	0.299068172751591	0.764888029993728	0.999983572325926	NA	NA
chr1:224688784-224689284	16.0964063436804	-0.145122106157896	0.403929806136486	-0.359275557171583	0.719388957880353	0.999983572325926	NA	NA
chr1:224690170-224690831	22.4826826164256	-0.0090011777099985	0.33926868494601	-0.0265311185776869	0.978833713294254	0.999983572325926	NA	NA
chr1:224691288-224692165	30.8154648379852	-0.0487513379599341	0.29052752775318	-0.167802818331732	0.866738405232717	0.999983572325926	NA	NA
chr1:224697142-224697642	13.9467879899312	0.799228311099499	0.426367629258014	1.87450513654227	0.0608608347506004	0.999983572325926	NA	NA
chr1:224698035-224698535	11.2019024860572	0.349319026284315	0.460105385432303	0.759215252297263	0.447723803603787	0.999983572325926	NA	NA
chr1:224698758-224699258	14.1697537227723	0.54013379878616	0.399506566752092	1.35200230418573	0.176374578172857	0.999983572325926	NA	NA
chr1:224729967-224731600	55.6975116371558	0.303495314044759	0.217304461344341	1.39663636985271	0.16252294754796	0.999983572325926	NA	NA
chr1:224780814-224781926	38.6156067999663	0.241824306530419	0.26321043087239	0.918748948242328	0.358226900806697	0.999983572325926	CNIH3	22252
chr1:224782474-224782974	16.5717428976072	-0.433085017092516	0.455624031520857	-0.950531550425235	0.341842230413365	0.999983572325926	CNIH3	21204
chr1:224896127-224896923	27.8697311166916	0.355081686023317	0.316434174223542	1.12213444358406	0.261805280958708	0.999983572325926	CNIH3	0
chr1:224911477-224915713	210.399953022064	0.16999687385822	0.164665833167927	1.0323749049073	0.301896523313341	0.999983572325926	CNIH3	0
chr1:224938170-224938735	13.762724155214	0.149843856230372	0.420185212755087	0.356613825717165	0.721380925736698	0.999983572325926	CNIH3	9920
chr1:225117190-225118086	29.0434731586142	-0.0664587889448394	0.303477336844047	-0.218990945538025	0.826657101004588	0.999983572325926	DNAH14	0
chr1:225507645-225508145	12.2166509692994	0.16315388303656	0.43137928718589	0.378214457399883	0.705271286327901	0.999983572325926	DNAH14	0
chr1:225615184-225616884	53.3363630714988	-0.064443831064983	0.218607424885454	-0.294792508071262	0.768152389945445	0.999983572325926	LBR	0
chr1:225632247-225633658	52.9267519986276	0.00668068932893865	0.220462937180825	0.0303030042798492	0.975825400605673	0.999983572325926	LBR	15689
chr1:225637583-225639148	41.8650095594096	-0.0877539762435541	0.243229318391649	-0.360787000612535	0.718258681238001	0.999983572325926	LBR	21025
chr1:225641956-225643149	33.8468086255563	0.228806284907338	0.271071683888888	0.84408036141881	0.3986245009732	0.999983572325926	LBR	25398
chr1:225645785-225646824	37.5643995889873	-0.0942248314522434	0.259740742878641	-0.362764926318349	0.716780494360394	0.999983572325926	ENAH	27709
chr1:225654154-225655729	54.5834382981706	0.317943361893191	0.230199515647912	1.38116433910957	0.167228436748026	0.999983572325926	ENAH	18804
chr1:225964795-225966789	102.132398881437	-0.0467909111538829	0.183504753258493	-0.25498473648784	0.798734888188254	0.999983572325926	SRP9	0
chr1:225992608-225993761	37.1359343504843	0.413638446012658	0.266021343014399	1.55490699101639	0.11996822214151	0.999983572325926	EPHX1	4035
chr1:226069147-226070764	46.7333786759493	0.291802973811217	0.238465392836704	1.22367011137351	0.221076699137575	0.999983572325926	TMEM63A	0
chr1:226110933-226112718	71.2727184467859	0.172155118022643	0.214232744195824	0.803589193000679	0.42163426649579	0.999983572325926	LEFTY1	0
chr1:226185884-226191736	499.156304289911	-0.215371969708783	0.133189178794928	-1.61703804811645	0.105870068183024	0.999983572325926	SDE2	0
chr1:226214377-226215095	17.3211624671648	-0.511299727018249	0.382600023414218	-1.33638184978545	0.181424495716345	0.999983572325926	SDE2	27310
chr1:226215644-226224122	486.303307497079	0.0164533104734272	0.108784387134092	0.15124698412049	0.879780888596196	0.999983572325926	H3F3A	26285
chr1:226248561-226252215	221.759966725492	-0.10271225024885	0.135147290992902	-0.760002287091677	0.447253217779204	0.999983572325926	H3F3A	0
chr1:226296716-226298337	68.8426669644437	-0.17068084693596	0.212265646199563	-0.804090770182816	0.421344554652903	0.999983572325926	ACBD3	34042
chr1:226298536-226299104	19.5637109360673	0.17923518635714	0.349452339710096	0.512903094327061	0.608019108819683	0.999983572325926	ACBD3	33275
chr1:226369697-226370965	34.6141563158989	0.146210167478008	0.258226516482144	0.566208960527561	0.571251739356758	0.999983572325926	ACBD3	0
chr1:226373272-226375166	61.8909492940772	-0.0860894145102273	0.215488978478506	-0.399507274655415	0.689519464593772	0.999983572325926	ACBD3	0
chr1:226435937-226436773	17.8476293773928	-0.18482429876909	0.371258537325995	-0.497831780786228	0.618602613726182	0.999983572325926	LIN9	0
chr1:226496349-226497024	13.3475367506899	0.145908879416207	0.402308944950902	0.362678685739919	0.716844923493429	0.999983572325926	LIN9	0
chr1:226594778-226595503	21.7970966860579	-0.293659072459829	0.375546204315674	-0.78195191186911	0.434242835101422	0.999983572325926	PARP1	0
chr1:226819983-226820701	26.3721106741146	-0.137244160377765	0.315927228119458	-0.434417005443641	0.663985651079993	0.999983572325926	ITPKB	0
chr1:226843209-226843933	27.0924312647728	0.539192397213053	0.322820470327803	1.6702546671391	0.0948689881861498	0.999983572325926	ITPKB	0
chr1:226847737-226853439	309.222722301375	0.0028395553442442	0.122461597504756	0.0231873126114814	0.981500858957359	0.999983572325926	ITPKB	0
chr1:226860456-226868832	455.464550376128	0.155856702366742	0.105055932396549	1.48355926991766	0.137925881560454	0.999983572325926	ITPKB	0
chr1:226879074-226880770	56.8535787114389	0.0323016635427474	0.264483493321997	0.122131113503638	0.902795181304962	0.999983572325926	ITPKB	0
chr1:226890047-226892352	135.766256666692	-0.0689249305090704	0.162868669680592	-0.423193304422771	0.672154231496801	0.999983572325926	ITPKB	0
chr1:226925430-226927807	85.069779296452	0.224665974758692	0.191496380247093	1.17321264490117	0.240710542482752	0.999983572325926	ITPKB	0
chr1:227015312-227016126	29.2979645355975	-0.129365876661291	0.316994518532712	-0.408101304906131	0.683199302062095	0.999983572325926	PSEN2	42146
chr1:227050705-227051404	24.9310358602202	0.194633827705156	0.333598444651503	0.583437455496778	0.559598849526063	0.999983572325926	PSEN2	6868
chr1:227057427-227058351	19.9434115162895	-0.403396041411513	0.348333367888907	-1.15807464514903	0.246833575968892	0.999983572325926	PSEN2	0
chr1:227058667-227059167	13.1512826405954	0.377656168812527	0.42732097826934	0.883776336799667	0.376816962661901	0.999983572325926	PSEN2	0
chr1:227124865-227127994	233.284182090241	-0.0754046559822001	0.1243339283689	-0.606468861487861	0.544203453569263	0.999983572325926	COQ8A	0
chr1:227505112-227505612	13.9949545179971	0.381944923687547	0.418600771080519	0.912432441778944	0.361541118144924	0.999983572325926	CDC42BPA	0
chr1:227505783-227507074	35.9898311240098	0.00406199713405559	0.270643989911216	0.0150086360143749	0.988025290615928	0.999983572325926	CDC42BPA	0
chr1:227750906-227752057	43.0733517898443	-0.329371597614756	0.263366575088509	-1.25062034733931	0.21107302343848	0.999983572325926	ZNF678	0
chr1:22777509-22779826	99.4021661412961	0.0523148007496165	0.199497487441608	0.262232880326018	0.793141905275935	0.999983572325926	ZBTB40	0
chr1:22818121-22818666	19.9394249356786	-0.119441705446699	0.358655127080555	-0.333026622033684	0.739114187594473	0.999983572325926	ZBTB40	0
chr1:22820794-22821544	16.2505265740317	-0.069795434211914	0.372204705762145	-0.18751894624491	0.851253770203468	0.999983572325926	ZBTB40	0
chr1:228269783-228272502	138.619463808885	-0.137717110053928	0.194819698441305	-0.706895201849514	0.479631605965844	0.999983572325926	ARF1	0
chr1:228296020-228297933	93.9549042480402	0.217805516253135	0.183322259062531	1.18810185608089	0.234793283195801	0.999983572325926	MRPL55	0
chr1:228326902-228329274	141.001089353885	0.0911878948889419	0.170755431083512	0.534026322385869	0.593323322748996	0.999983572325926	GUK1	0
chr1:228352247-228355118	261.109664339789	-0.128716526872801	0.147560181998752	-0.872298509864192	0.383045550359511	0.999983572325926	IBA57	0
chr1:228593827-228594519	15.7658375864463	0.400088436075467	0.425493321198773	0.940293104832454	0.347067235437484	0.999983572325926	TRIM11	0
chr1:228632975-228633821	31.2389878604615	0.137020877463912	0.295605583231996	0.463526013161857	0.642987373369726	0.999983572325926	HIST3H2A	11243
chr1:228644154-228647180	158.519771409957	0.0580391931404852	0.160437932870202	0.361754805127291	0.717535268158383	0.999983572325926	HIST3H2A	0
chr1:228660003-228661114	43.3966155974513	0.601822606205517	0.236949085066535	2.53988153630779	0.0110890021765551	0.999983572325926	MIR4666A	10149
chr1:228662441-228663987	46.4753620405102	0.135496752771903	0.241009560096772	0.562204888127661	0.573976431395534	0.999983572325926	RNF187	11080
chr1:228666227-228666727	8.48162867382953	-0.0390055088331583	0.526207495519427	-0.0741257187806788	0.940910350924268	0.999983572325926	RNF187	8340
chr1:228666784-228667652	31.3023691447193	0.412371304395686	0.284177799494893	1.45110316544307	0.146751135226153	0.999983572325926	RNF187	7415
chr1:228672609-228675189	170.758752523979	-0.0497971694120377	0.156890293619169	-0.317401212422445	0.750939187361679	0.999983572325926	RNF187	0
chr1:228782271-228784685	145.767405267938	0.244525384285633	0.154771132910265	1.57991596809856	0.114126111865246	0.999983572325926	DUSP5P1	0
chr1:228819627-228821444	60.3139176692	-0.00165491185695935	0.222013866684813	-0.00745409231266073	0.994052549905829	0.999983572325926	RHOU	0
chr1:228821463-228821963	9.19206655861088	-0.309004060945097	0.510571017317747	-0.605212694148662	0.545037682324585	0.999983572325926	RHOU	0
chr1:228826783-228827716	22.4595739138607	0.246309173001321	0.326526523366217	0.754331288196984	0.450650319311505	0.999983572325926	RHOU	0
chr1:228827778-228828468	17.4533981943987	0.640234053037468	0.378677806257574	1.69070920570926	0.0908923552406158	0.999983572325926	RHOU	0
chr1:228862631-228864655	65.7839276940711	0.0490227483825829	0.22613692930406	0.216783470676157	0.828377094143917	0.999983572325926	RHOU	0
chr1:228866387-228866904	15.6350419041065	0.300033893757409	0.411782813618197	0.728621700165465	0.466233100734992	0.999983572325926	RHOU	0
chr1:228868659-228869159	11.2552401887845	0.485771746325354	0.45412078315734	1.06969723549747	0.284755611105422	0.999983572325926	RHOU	0
chr1:228870059-228873710	142.684631105886	-0.0574051656951005	0.154110949417325	-0.372492453729878	0.70952622948584	0.999983572325926	RHOU	0
chr1:228935276-228936635	57.8783695477813	-0.120555730235442	0.219771290344111	-0.548550859608094	0.583313717020425	0.999983572325926	NA	NA
chr1:228946185-228947557	48.5161903066046	-0.169879717195161	0.23660814939704	-0.717979146652696	0.472770144847102	0.999983572325926	NA	NA
chr1:228962052-228964030	80.2650818410216	-0.107092643052847	0.209419742512726	-0.511377971187883	0.609086417008121	0.999983572325926	NA	NA
chr1:228999761-229000431	19.4757807818027	0.246752565400884	0.349639037707248	0.705735169101711	0.480352845684776	0.999983572325926	NA	NA
chr1:229073582-229075285	72.372138750069	-0.201909908845465	0.229658347251076	-0.879175136729192	0.37930632320562	0.999983572325926	NA	NA
chr1:229075331-229075831	16.1918894151617	-0.370394186857289	0.410891404796326	-0.901440581461881	0.367354112767191	0.999983572325926	NA	NA
chr1:229076424-229077031	21.6673229146875	0.542398768312512	0.320242010995336	1.69371522064421	0.0903194107709319	0.999983572325926	NA	NA
chr1:229096125-229097638	61.3173481758898	-0.0583420142155739	0.219570658618596	-0.265709519580741	0.790462931297408	0.999983572325926	NA	NA
chr1:229122260-229128230	262.624888599385	0.133760000510284	0.137359200553429	0.973797168091811	0.330157259488776	0.999983572325926	NA	NA
chr1:229133643-229134266	15.6535315150025	-0.259728351408442	0.400882716489352	-0.647891118088002	0.517055375810624	0.999983572325926	NA	NA
chr1:229157528-229160931	125.422435340929	-0.0522479900334552	0.170886796646006	-0.30574620777571	0.759797888182321	0.999983572325926	NA	NA
chr1:229161353-229162794	46.1605600532882	0.507310005831253	0.230268029554064	2.20312827105746	0.0275857090997422	0.999983572325926	NA	NA
chr1:229163153-229164468	51.0637968770732	-0.282759360012289	0.254053093098714	-1.11299318013979	0.265711358506119	0.999983572325926	NA	NA
chr1:229165014-229165520	18.4548600488746	0.02675376852796	0.389006778904302	0.0687745560715319	0.945169071434102	0.999983572325926	NA	NA
chr1:229178393-229179013	12.4412216358831	0.0157827905058614	0.426445975854092	0.0370100584822061	0.970476985727166	0.999983572325926	NA	NA
chr1:229201791-229203024	38.3921524033708	0.335980858613678	0.274941705047055	1.22200761996503	0.221704745420946	0.999983572325926	NA	NA
chr1:229203142-229207456	194.693248631702	0.217721636640899	0.142693561095453	1.52579860625426	0.127060027922811	0.999983572325926	NA	NA
chr1:229207615-229208117	13.7297191198235	0.0565702894274579	0.437234208985552	0.129382121217618	0.897055293969767	0.999983572325926	NA	NA
chr1:229244719-229245588	40.838792540398	0.235686460459312	0.2510112876259	0.938947657248674	0.347757619062248	0.999983572325926	NA	NA
chr1:229264574-229267206	90.360313407901	0.00673966959834413	0.19194320001066	0.0351128333692979	0.971989768174295	0.999983572325926	NA	NA
chr1:229268228-229269972	56.8290182673577	0.0672610168420432	0.246704812518961	0.272637635866441	0.785131778279488	0.999983572325926	NA	NA
chr1:229272663-229273307	19.7087226931637	0.602128231817964	0.332742228357992	1.80959367492768	0.0703588215218993	0.999983572325926	NA	NA
chr1:229290681-229296326	434.193414808066	0.172290795615869	0.108161673096711	1.59290061519128	0.111182488278855	0.999983572325926	NA	NA
chr1:229297151-229297656	8.41594037474854	-0.135628265919603	0.521702223397073	-0.259972566412421	0.794884935028919	0.999983572325926	NA	NA
chr1:229334591-229336514	98.9461369148933	0.0225204274916444	0.181767345175514	0.123896992993426	0.901396833848017	0.999983572325926	NA	NA
chr1:229364365-229367512	112.574611047008	0.122973164965036	0.178979286139422	0.687080430465247	0.492032045476024	0.999983572325926	RAB4A	39296
chr1:229384200-229384700	13.6924267788837	0.651918330115568	0.417660813435548	1.56087980759576	0.118552112458914	0.999983572325926	RAB4A	22108
chr1:229386437-229387062	19.079241349976	0.0425589002688889	0.366751440413305	0.116042898757065	0.907618543139562	0.999983572325926	RAB4A	19746
chr1:229394484-229395031	12.8730612434759	-0.0524699425943491	0.429948394107725	-0.122037768516941	0.90286910685497	0.999983572325926	RAB4A	11777
chr1:229406812-229408006	33.5949237579154	-0.0334148639950256	0.28586557876893	-0.116890127656941	0.906947121510138	0.999983572325926	RAB4A	0
chr1:229421418-229423389	77.0686516113719	0.185974277489018	0.211122264106097	0.880884251011816	0.378380472459105	0.999983572325926	RAB4A	0
chr1:229477110-229478889	68.7980073062257	-0.0193175039122808	0.222877906212724	-0.086673032067357	0.930931413021291	0.999983572325926	CCSAP	0
chr1:229478999-229479499	11.7160733322422	0.541484008487925	0.447402082013891	1.21028495453249	0.226169568896318	0.999983572325926	CCSAP	310
chr1:22963525-22964307	24.3257860743224	0.52628849755937	0.324356941966045	1.6225596849241	0.104683564542055	0.999983572325926	C1QA	0
chr1:229643051-229645237	178.501708610273	0.0440924805550165	0.164696127136456	0.267720202785852	0.788914697726081	0.999983572325926	NUP133	0
chr1:229693140-229694708	38.6492632041439	0.302689540221177	0.249903946142209	1.21122353165616	0.225809746424455	0.999983572325926	ABCB10	0
chr1:229694726-229696006	42.3051618087245	-0.241089661528279	0.265865632864128	-0.90681017674627	0.364507187332512	0.999983572325926	ABCB10	283
chr1:229697878-229701030	148.447065149299	-0.176140729563728	0.164414476825556	-1.07132129095063	0.28402498979067	0.999983572325926	ABCB10	3435
chr1:22970104-22973489	145.888661078073	0.145008587210261	0.152191359389924	0.95280433653753	0.340689216704591	0.999983572325926	C1QC	0
chr1:229701078-229701854	18.9914341643374	0.207222704239468	0.35516368178199	0.583456909782425	0.55958575661783	0.999983572325926	ABCB10	6635
chr1:229702228-229703740	46.7085194322185	0.127182079282424	0.232287092021902	0.547521079089633	0.584020792820783	0.999983572325926	ABCB10	7785
chr1:229714008-229716356	134.890777863721	-0.051791739786395	0.168026260732585	-0.308235983831254	0.757902773384822	0.999983572325926	TAF5L	12509
chr1:229717418-229718776	47.7601750176599	0.0987595024978348	0.242263393182994	0.407653427124406	0.683528134085782	0.999983572325926	TAF5L	10089
chr1:229732519-229734022	48.342479746531	-0.00628044355087677	0.250630261677342	-0.0250586003016752	0.980008221976878	0.999983572325926	TAF5L	0
chr1:229760703-229762851	48.3012417642934	0.15174538615727	0.256981094755543	0.590492410741807	0.554860572309545	0.999983572325926	TAF5L	0
chr1:22977312-22978040	18.4816321337589	0.392156737134881	0.369155311399196	1.06230826165958	0.288095765041878	0.999983572325926	C1QB	1641
chr1:22978167-22979419	36.2075549710843	0.287722446474136	0.260422334390919	1.10483014886979	0.26923319408296	0.999983572325926	C1QB	262
chr1:230201851-230202640	18.5079667265152	-0.443778183327227	0.372983743849236	-1.18980569701882	0.234122769913048	0.999983572325926	GALNT2	0
chr1:230281358-230282618	45.0000510308608	0.12861387810176	0.242369740892826	0.530651547622986	0.59566026775079	0.999983572325926	GALNT2	0
chr1:230325987-230328120	98.5243898014397	-0.100074357682018	0.182745161419523	-0.54761700339786	0.58395491168508	0.999983572325926	GALNT2	0
chr1:230345627-230346676	28.0811962709036	0.368564085524272	0.295061934351973	1.2491075351137	0.211625744997016	0.999983572325926	GALNT2	0
chr1:230347358-230349348	71.3857043200551	0.194885950744117	0.19823452050009	0.983108039167317	0.325554268095971	0.999983572325926	GALNT2	0
chr1:23036773-23037588	26.713823268685	-0.0694916867941796	0.305064266305777	-0.227793597839891	0.819806704048731	0.999983572325926	EPHB2	0
chr1:230549501-230553188	131.71238540348	0.00154636869053566	0.191428565140117	0.00807804566368553	0.993554722181137	0.999983572325926	PGBD5	0
chr1:230556246-230558244	61.6984153311162	0.586220665246084	0.238740434423347	2.4554728932367	0.0140699363534761	0.999983572325926	PGBD5	0
chr1:230560262-230561462	37.096160372089	0.267787769624156	0.293688429653042	0.911809055401042	0.361869242618967	0.999983572325926	PGBD5	0
chr1:230593468-230596215	204.692189196854	-0.147920201620206	0.138531933776797	-1.0677697018114	0.285624408228417	0.999983572325926	PGBD5	31793
chr1:23059756-23060256	16.6691650004881	0.317812285406614	0.38230091643493	0.831314474394433	0.405795999821247	0.999983572325926	EPHB2	0
chr1:23060567-23063008	122.723114752964	0.323646199513326	0.167852330830896	1.92816029370116	0.053835191317008	0.999983572325926	EPHB2	0
chr1:230610104-230611000	20.2267237139524	-0.109009643110616	0.355115393209059	-0.306969636335761	0.758866483838777	0.999983572325926	PGBD5	48429
chr1:23063397-23064265	32.7317316735427	0.412384805594191	0.28639258061642	1.43992838329328	0.149887661907137	0.999983572325926	EPHB2	0
chr1:230644736-230646442	67.3015658103969	-0.602943051557247	0.218444596328774	-2.76016464444731	0.00577722377504487	0.999983572325926	NA	NA
chr1:230698912-230699643	19.5435597785805	0.110391785369078	0.359107288399773	0.307406139989522	0.758534255271837	0.999983572325926	NA	NA
chr1:230702432-230703622	34.2704387567859	0.033364706517751	0.301456687340182	0.110678276246366	0.911871473170193	0.999983572325926	NA	NA
chr1:230707760-230709556	59.9840787192044	-0.0981820240475976	0.214533275835877	-0.457654056999107	0.647201000176272	0.999983572325926	NA	NA
chr1:230756670-230757396	20.8096191292008	-0.118268874293358	0.358465040914167	-0.329931404166347	0.74145179381002	0.999983572325926	COG2	20805
chr1:23076079-23078367	119.801437313285	0.0201789415962362	0.16787623923486	0.120201296432461	0.904323690818601	0.999983572325926	EPHB2	0
chr1:230778110-230779268	41.9099002061993	0.183227060936597	0.251726400736077	0.727881781175196	0.466685956667603	0.999983572325926	COG2	0
chr1:231107899-231109558	48.9202359255739	-0.214632958531676	0.239367827462593	-0.896665858594625	0.369897243904357	0.999983572325926	TTC13	0
chr1:231113199-231114013	25.5485666042386	0.162956701757484	0.320414133910186	0.508581502847066	0.611045597078712	0.999983572325926	TTC13	0
chr1:231114713-231115555	27.2906148506995	-0.0571445023808338	0.298673243301781	-0.191327826185939	0.84826876162074	0.999983572325926	ARV1	0
chr1:231174687-231175759	30.7382986731367	-0.262771227379373	0.285945790142005	-0.918954698542254	0.358119267772737	0.999983572325926	FAM89A	0
chr1:231188944-231190329	41.1763877704608	-0.0186953227925316	0.248017697669891	-0.0753789869359034	0.939913177632864	0.999983572325926	FAM89A	12948
chr1:231376193-231378788	96.2810195128426	-0.0247642187028229	0.180646299217955	-0.13708677570496	0.890962205239341	0.999983572325926	C1orf131	0
chr1:231472978-231474931	86.5081892945524	-0.455330316588295	0.203312614136487	-2.23955763159202	0.025119655896528	0.999983572325926	EXOC8	0
chr1:231555215-231558959	148.467665803698	-0.0485957015082824	0.155708452165556	-0.312094178783651	0.754968950406987	0.999983572325926	EGLN1	0
chr1:231663798-231666533	147.80703620737	-0.153756808843939	0.170449287710992	-0.902067769884986	0.36702086863255	0.999983572325926	TSNAX	0
chr1:23171822-23172899	32.572073768202	0.0804021299119133	0.302314234147499	0.265955488793442	0.790273489552723	0.999983572325926	EPHB2	0
chr1:23172938-23174162	41.2532221302119	0.206799808314327	0.250517931638242	0.825489045682186	0.409093999283589	0.999983572325926	EPHB2	0
chr1:231739369-231739968	18.8714072277198	-0.129338988967692	0.358241860377611	-0.361038179154607	0.718070906375455	0.999983572325926	LINC00582	0
chr1:231740601-231741732	28.2587576485586	0.420189852937955	0.296438656416117	1.41745971331123	0.156348564958257	0.999983572325926	LINC00582	0
chr1:231744818-231745318	14.4113871045294	0.256727151990985	0.397306713337003	0.646168673654461	0.518170124731637	0.999983572325926	LINC00582	0
chr1:231745434-231748849	106.212950133125	0.0369415492543326	0.18803465902599	0.196461383479449	0.844249055160626	0.999983572325926	LINC00582	0
chr1:23174633-23175133	18.4072544074955	0.407896611201133	0.354452794743454	1.15077837514685	0.249823423402727	0.999983572325926	EPHB2	0
chr1:231749521-231751085	42.8995005327968	-0.0067654312350917	0.243197176170216	-0.0278187080196873	0.977806744894473	0.999983572325926	TSNAX-DISC1	0
chr1:231751315-231753356	75.9284571524443	0.227024481611476	0.193101386301243	1.175675048015	0.239724753225638	0.999983572325926	TSNAX-DISC1	0
chr1:231762552-231763842	52.6062066173211	0.185189941048463	0.228922340345507	0.808964038935475	0.418535831494459	0.999983572325926	DISC1	0
chr1:23177410-23179379	69.8202546438029	0.16041640524521	0.218499530123845	0.734172769864936	0.4628434471109	0.999983572325926	EPHB2	0
chr1:23179797-23180313	19.9909550594517	0.409037238906954	0.381670165379284	1.07170346547908	0.283853243790018	0.999983572325926	EPHB2	0
chr1:23181827-23182409	21.5889058667926	0.39017948359927	0.350507664464714	1.11318388485211	0.265629462368497	0.999983572325926	EPHB2	0
chr1:231836153-231836952	20.8591219982609	-0.290084268111906	0.342106618116128	-0.84793527149316	0.396474019972627	0.999983572325926	DISC1	0
chr1:231837649-231838303	16.5960952948012	0.0534326785175584	0.376945558018471	0.141751712895739	0.887276126334365	0.999983572325926	DISC1	0
chr1:231838486-231839211	18.0394549277003	-0.133847247451607	0.376800648328064	-0.355220321529468	0.72242454180186	0.999983572325926	DISC1	0
[truncated: 32,759 more rows]
