# Supplementary material for: Evidence for enhancer activity in intron 1 of TNFRSF1A using CRISPR/Cas9 in human induced pluripotent stem cell-derived macrophages
Source: Sci Rep. 2025 Oct 7;15:34885. doi: 10.1038/s41598-025-18077-9 (PMC12504462; doi:10.1038/s41598-025-18077-9)
Supplement: Supplementary file 8 — Supplementary Information 8. [file 41598_2025_18077_MOESM8_ESM.txt]

baseMean	log2FoldChange	lfcSE	stat	pvalue	padj	name
TNFRSF1A	3930.14537022999	-0.240752134886603	0.0430743127775445	-5.58922753173004	2.28081937394198e-08	1.82465549915358e-07	NA
VAMP1	127.471473452479	0.316293168172125	0.154343438473676	2.04928159758518	0.0404345870610685	0.161738348244274	NA
PLEKHG6	21.6453359640532	0.42925037501479	0.25638407699745	1.67424740273188	0.0940819868345017	0.250885298225338	NA
NCAPD2	2509.29725181041	0.192755357734937	0.163406030082295	1.1796098200162	0.238155435453853	0.428179506630238	NA
SCNN1A	3.48755012869355	-0.718676845198612	0.648287015239256	-1.10857818883412	0.267612191643898	0.428179506630238	NA
CD27	0.982328077159483	0.98176009380565	1.24940734944422	0.785780629706054	0.431996016579471	0.575994688772628	NA
TAPBPL	492.268098046301	-0.0594362154805324	0.137171227160362	-0.433299436849448	0.664797247205069	0.759768282520079	NA
LTBR	2214.09769728283	0.01995316897551	0.129998293478362	0.15348793004603	0.878013507954785	0.878013507954785	NA
