# Supplementary material for: Evidence for enhancer activity in intron 1 of TNFRSF1A using CRISPR/Cas9 in human induced pluripotent stem cell-derived macrophages
Source: Sci Rep. 2025 Oct 7;15:34885. doi: 10.1038/s41598-025-18077-9 (PMC12504462; doi:10.1038/s41598-025-18077-9)
Supplement: Supplementary file 10 — Supplementary Information 10. [file 41598_2025_18077_MOESM10_ESM.xlsx]

## Sheet: Sheet1
Table S7: qPCR primers used to examine gene expression in iPSC-derived macrophages
Primer name	Sequence
TNFRSF1A	F 5'-CTGCAATTGAAGCACTGGAA-3'
	R 5'-TGGAGATCTCTTCTTGCACAGT-3'
β-actin	F 5'-TGCGTGACATTAAGGAGAAG-3'
	R 5'-GTCAGGCAGCTCGTAGCTCT-3'
