# Supplementary material for: Evidence for enhancer activity in intron 1 of TNFRSF1A using CRISPR/Cas9 in human induced pluripotent stem cell-derived macrophages
Source: Sci Rep. 2025 Oct 7;15:34885. doi: 10.1038/s41598-025-18077-9 (PMC12504462; doi:10.1038/s41598-025-18077-9)
Supplement: Supplementary file 11 — Supplementary Information 11. [file 41598_2025_18077_MOESM11_ESM.xlsx]

## Sheet: Sheet1
Name	Bait Region
PLEKHG6 Promoter	chr12:6419891-6421888
TNFRSF1A Promoter	chr12:6451598-6451790
SCNN1A Promoter	chr12:6483803-6484342
LTBR Promoter	chr12:6493145-6493668
CD27 Promoter	chr12:6553414-6554570
TAPBPL Promoter	chr12:6561057-6562119
VAMP1 Promoter	chr12:6578933-6580036
NCAPD2 Promoter	chr12:6602122-6603315
TNFRSF1A (intronic enhancer)	chr12:6443904-6444146
RUNX1 Promoter	chr21:36260222-36260588
TAL1 CTCF Promoter	chr1:47658265-47658443
LMO2 CTCF Promoter	chr11:33879368-33879846
